# Supplementary material for: Associations between exposure to heavy metal and sarcopenia prevalence: a cross-sectional study using NHANES data
Source: Front Public Health. 2025 Jul 4;13:1588041. doi: 10.3389/fpubh.2025.1588041 (PMC12272888; doi:10.3389/fpubh.2025.1588041)
Supplement: Supplementary file 1 [file Table_1.xlsx]

## Sheet: cheng-NHANES数据
SEQN	YEAR_CYCLE	year	SDMVPSU	SDMVSTRA	FINAL_WEIGHT	sex	age	race	height	weight	BMI	waist	edu	smoking	asmi	BA	CD	CO	CS	MN	MO	PB	SB	SN	TL	TU	hypertension	diabetes	asthma	overweight	arthritis	heartfailure	coronaryheartdisease	anginapectoris	heartattack	stroke	emphysema	chronicbronchitis	livercondition	cancer	le8	le8_score_hei	le8_score_pa	le8_score_smoke	le8_score_sleep	le8_score_bmi	le8_score_non_hdl	le8_score_glucose	le8_score_bp
62161	year2011	2011-2012	1	91	25660	1	22	3	172.3	69.2	23.3	81	3	NULL	7.17	NULL	NULL	NULL	NULL	NULL	NULL	NULL	NULL	NULL	NULL	NULL	2	2	2	2	2	2	2	2	2	2	2	2	2	2	81.25	50	0	100	100	100	100	100	100
62169	year2011	2011-2012	1	92	3597	1	21	5	164.8	54.6	20.1	69.6	3	NULL	6.71	0.58	0.114	0.305	11.9	0.23	142	0.47	0.029	0.35	0.209	0.64	2	2	2	2	2	2	2	2	2	2	2	2	2	2	71.88	0	0	100	100	100	100	100	75
62170	year2011	2011-2012	3	91	1948	1	15	5	187	63.5	18.2	69.4	NULL	NULL	6.67	7.36	0.15	2.64	4.74	0.21	27.9	0.22	0.029	0.24	0.364	0.152	NULL	2	1	NULL	NULL	NULL	NULL	NULL	NULL	NULL	NULL	NULL	NULL	NULL	NULL	NULL	NULL	NULL	NULL	NULL	NULL	NULL	NULL
62171	year2011	2011-2012	3	92	5692	1	14	1	171	58.2	19.9	71.6	NULL	NULL	7.2	6.34	0.061	0.608	2.27	0.11	93.4	0.22	0.029	0.49	0.123	0.186	NULL	2	2	NULL	NULL	NULL	NULL	NULL	NULL	NULL	NULL	NULL	NULL	NULL	NULL	NULL	NULL	NULL	NULL	NULL	NULL	NULL	NULL
62184	year2011	2011-2012	2	95	3900	1	26	4	176.6	68.9	22.1	78.6	3	NULL	8.55	3.3	0.21	0.432	6.94	0.31	74.2	0.68	0.096	3.01	0.377	0.098	2	2	2	2	2	2	2	2	2	2	2	2	2	2	90.63	50	100	100	100	100	100	100	75
62199	year2011	2011-2012	2	92	31750	1	57	3	186	96.9	28	107.8	5	3	8.85	NULL	NULL	NULL	NULL	NULL	NULL	NULL	NULL	NULL	NULL	NULL	2	2	2	2	2	2	2	2	2	2	2	2	2	2	85.63	80	100	75	100	70	60	100	100
62202	year2011	2011-2012	1	102	10288	1	36	1	180.1	80.2	24.7	97	2	NULL	7.42	2.1	0.417	0.25	5.21	0.15	61.6	0.33	0.09	0.34	0.143	0.109	2	2	2	2	2	2	2	2	2	2	2	2	2	2	75	50	100	100	100	100	0	100	50
62205	year2011	2011-2012	1	90	25915	1	28	3	171.4	84.8	28.9	106	5	NULL	8.6	2.44	0.177	0.636	3.52	0.17	85	0.32	0.044	0.48	0.188	0.318	2	2	1	1	2	2	2	2	2	2	2	2	2	2	69.38	25	100	100	70	70	40	100	50
62208	year2011	2011-2012	2	102	10310	1	38	2	168.7	63.2	22.2	82.7	4	NULL	7.7	0.2	0.094	0.106	1.64	0.1	9.75	0.4	0.029	0.156	0.074	0.048	2	2	2	2	2	2	2	2	2	2	2	2	2	2	70.63	25	40	100	40	100	60	100	100
62210	year2011	2011-2012	1	90	25092	1	15	3	179.4	83.7	26	94.6	NULL	NULL	7	NULL	NULL	NULL	NULL	NULL	NULL	NULL	NULL	NULL	NULL	NULL	NULL	2	2	NULL	NULL	NULL	NULL	NULL	NULL	NULL	NULL	NULL	NULL	NULL	NULL	NULL	NULL	NULL	NULL	NULL	NULL	NULL	NULL
62227	year2011	2011-2012	2	94	17175	1	19	3	178.3	72.2	22.7	80.1	NULL	NULL	8.45	1.71	0.04	0.251	2.68	0.11	18.7	0.06	0.029	0.24	0.091	0.841	2	2	2	2	NULL	NULL	NULL	NULL	NULL	NULL	NULL	NULL	NULL	NULL	NULL	NULL	NULL	NULL	NULL	NULL	NULL	NULL	NULL
62250	year2011	2011-2012	3	92	12885	1	34	1	179	83.1	25.9	95.1	5	NULL	7.74	NULL	NULL	NULL	NULL	NULL	NULL	NULL	NULL	NULL	NULL	NULL	2	2	2	2	2	2	2	2	2	2	2	2	2	2	92.5	100	100	100	70	70	100	100	100
62265	year2011	2011-2012	2	95	4869	1	52	3	177.9	99.3	31.4	110	4	1	10.07	NULL	NULL	NULL	NULL	NULL	NULL	NULL	NULL	NULL	NULL	NULL	2	2	2	1	2	2	2	2	2	2	2	2	2	2	42.86	0	100	0	100	30	20	NULL	50
62286	year2011	2011-2012	2	99	3139	1	30	4	174.3	124.5	41	130.3	3	NULL	11.95	NULL	NULL	NULL	NULL	NULL	NULL	NULL	NULL	NULL	NULL	NULL	2	2	2	2	2	2	2	2	2	2	2	2	2	2	62.5	25	100	100	100	0	40	60	75
62288	year2011	2011-2012	1	103	5658	1	29	3	178.5	64.1	20.1	78	4	NULL	6.76	0.33	0.085	0.13	2.17	0.057	30.8	0.18	0.041	0.27	0.108	0.076	2	2	2	2	2	2	2	2	2	2	2	2	2	2	82.5	25	100	100	100	100	60	100	75
62291	year2011	2011-2012	1	92	5027	1	56	5	175.4	91.9	29.9	104.5	4	NULL	9.06	0.72	0.241	0.213	4.25	0.33	45.7	0.24	0.029	0.33	0.212	0.066	1	2	2	1	1	2	2	2	2	2	2	2	2	2	83.75	80	100	100	100	70	80	60	80
62296	year2011	2011-2012	1	96	3312	1	19	4	173.1	120.7	40.3	115.2	NULL	NULL	12.01	2.49	0.084	0.411	9.36	0.23	66.7	0.39	0.054	1.12	0.285	0.11	2	2	1	1	NULL	NULL	NULL	NULL	NULL	NULL	NULL	NULL	NULL	NULL	NULL	NULL	NULL	NULL	NULL	NULL	NULL	NULL	NULL
62317	year2011	2011-2012	1	94	4718	1	46	3	177.1	86.7	27.6	107	5	3	7.64	NULL	NULL	NULL	NULL	NULL	NULL	NULL	NULL	NULL	NULL	NULL	1	1	2	2	1	2	2	2	2	2	2	2	2	2	62.5	50	100	50	100	70	20	30	80
62332	year2011	2011-2012	1	100	7990	1	22	3	186	112.7	32.6	110.7	4	NULL	8.63	NULL	NULL	NULL	NULL	NULL	NULL	NULL	NULL	NULL	NULL	NULL	2	2	2	2	2	2	2	2	2	2	2	2	2	2	NULL	NULL	NULL	NULL	NULL	NULL	NULL	NULL	NULL
62339	year2011	2011-2012	2	100	17850	1	29	3	179.7	94.4	29.2	98.2	4	3	9.82	0.85	0.134	0.089	1.26	0.057	10.6	0.29	0.029	0.156	0.096	0.018	2	2	2	2	2	2	2	2	2	2	2	2	2	2	59.38	25	100	50	20	70	60	100	50
62346	year2011	2011-2012	2	92	1639	1	19	5	171.3	80.3	27.4	87	NULL	NULL	10.03	NULL	NULL	NULL	NULL	NULL	NULL	NULL	NULL	NULL	NULL	NULL	2	2	2	2	NULL	NULL	NULL	NULL	NULL	NULL	NULL	NULL	NULL	NULL	NULL	NULL	NULL	NULL	NULL	NULL	NULL	NULL	NULL
62367	year2011	2011-2012	3	90	2533	1	50	5	166.7	76.2	27.4	94.2	2	NULL	8.53	NULL	NULL	NULL	NULL	NULL	NULL	NULL	NULL	NULL	NULL	NULL	2	2	2	2	2	2	2	2	2	2	2	2	2	2	NULL	NULL	NULL	NULL	NULL	NULL	NULL	NULL	NULL
62370	year2011	2011-2012	1	90	3460	1	21	5	168.4	51.8	18.3	67.5	4	NULL	6.53	0.41	0.164	0.133	1.7	0.057	29.6	0.08	0.029	0.156	0.082	0.037	2	2	2	2	2	2	2	2	2	2	2	2	2	2	93.75	50	100	100	100	100	100	100	100
62384	year2011	2011-2012	1	101	6861	1	40	3	172.9	91.1	30.5	108.2	3	NULL	9.11	NULL	NULL	NULL	NULL	NULL	NULL	NULL	NULL	NULL	NULL	NULL	2	2	1	1	1	2	2	2	2	2	2	2	2	2	NULL	NULL	NULL	NULL	NULL	NULL	NULL	NULL	NULL
62386	year2011	2011-2012	1	97	5290	1	35	5	174.9	117.6	38.4	119.7	3	1	11.46	NULL	NULL	NULL	NULL	NULL	NULL	NULL	NULL	NULL	NULL	NULL	1	2	2	1	1	2	2	2	2	2	2	2	2	2	41.88	0	100	0	20	15	0	100	100
62393	year2011	2011-2012	2	98	9978	1	20	1	170.5	78.9	27.1	87.8	3	1	8.5	NULL	NULL	NULL	NULL	NULL	NULL	NULL	NULL	NULL	NULL	NULL	2	2	2	2	2	2	2	2	2	2	2	2	2	2	NULL	NULL	NULL	NULL	NULL	NULL	NULL	NULL	NULL
62402	year2011	2011-2012	1	93	3564	1	48	5	168.8	66.3	23.3	82	1	1	7.56	NULL	NULL	NULL	NULL	NULL	NULL	NULL	NULL	NULL	NULL	NULL	2	2	2	2	1	2	2	2	2	2	2	2	2	2	58.75	0	100	0	90	100	20	60	100
62421	year2011	2011-2012	3	91	3578	1	23	5	166.2	67.7	24.5	82.4	5	NULL	8.6	NULL	NULL	NULL	NULL	NULL	NULL	NULL	NULL	NULL	NULL	NULL	2	2	2	2	2	2	2	2	2	2	2	2	2	2	97.5	100	100	80	100	100	100	100	100
62424	year2011	2011-2012	1	90	10428	1	20	2	172.6	90.6	30.4	106	2	NULL	10.05	6.36	0.059	0.593	6.4	0.2	29.8	0.47	0.06	10.56	0.267	0.106	2	2	2	2	2	2	2	2	2	2	2	2	2	2	NULL	NULL	NULL	NULL	NULL	NULL	NULL	NULL	NULL
62427	year2011	2011-2012	2	100	2865	1	15	4	181	56.7	17.3	65.2	NULL	NULL	7.02	NULL	NULL	NULL	NULL	NULL	NULL	NULL	NULL	NULL	NULL	NULL	NULL	2	2	NULL	NULL	NULL	NULL	NULL	NULL	NULL	NULL	NULL	NULL	NULL	NULL	NULL	NULL	NULL	NULL	NULL	NULL	NULL	NULL
62431	year2011	2011-2012	1	97	6492	1	54	4	167.5	53.1	18.9	73.7	2	3	6.95	0.14	4.83	3.55	19.3	0.26	105	1.49	0.128	6.1	0.914	0.29	1	2	1	2	2	2	2	2	2	2	2	2	2	2	76.88	25	80	50	100	100	80	100	80
62448	year2011	2011-2012	2	96	4645	1	13	1	171.8	83.5	28.3	92.2	NULL	NULL	8.73	NULL	NULL	NULL	NULL	NULL	NULL	NULL	NULL	NULL	NULL	NULL	NULL	2	2	NULL	NULL	NULL	NULL	NULL	NULL	NULL	NULL	NULL	NULL	NULL	NULL	NULL	NULL	NULL	NULL	NULL	NULL	NULL	NULL
62456	year2011	2011-2012	1	100	3432	1	17	4	179.8	93.9	29	88.2	NULL	NULL	10.84	0.53	0.04	0.194	0.844	0.057	15.1	0.08	0.029	0.156	0.195	0.018	2	2	2	2	NULL	NULL	NULL	NULL	NULL	NULL	NULL	NULL	NULL	NULL	NULL	NULL	NULL	NULL	NULL	NULL	NULL	NULL	NULL
62464	year2011	2011-2012	1	95	5547	1	32	3	173.9	85.3	28.2	98.6	3	NULL	9.09	NULL	NULL	NULL	NULL	NULL	NULL	NULL	NULL	NULL	NULL	NULL	2	2	2	2	2	2	2	2	2	2	2	2	2	2	76.88	25	60	100	100	70	60	100	100
62475	year2011	2011-2012	2	97	9187	1	22	3	171	75.3	25.8	85.1	3	NULL	8.83	NULL	NULL	NULL	NULL	NULL	NULL	NULL	NULL	NULL	NULL	NULL	2	2	1	2	2	2	2	2	2	2	2	2	2	2	76.25	0	100	100	40	70	100	100	100
62476	year2011	2011-2012	3	91	7170	1	40	3	171.5	75.8	25.8	93.1	3	NULL	7.68	NULL	NULL	NULL	NULL	NULL	NULL	NULL	NULL	NULL	NULL	NULL	1	2	2	1	2	2	2	2	2	2	2	2	2	2	78.75	0	100	100	100	70	60	100	100
62480	year2011	2011-2012	1	98	26285	1	43	3	173.1	85.3	28.5	100	3	3	9.15	1.14	0.103	0.226	3.08	0.19	36.5	0.22	0.029	0.27	0.06	0.063	2	2	2	2	2	2	2	2	2	2	2	2	2	2	70	25	100	75	100	70	40	100	50
62494	year2011	2011-2012	2	92	9492	1	28	2	171.7	79	26.8	86.9	4	1	8.18	NULL	NULL	NULL	NULL	NULL	NULL	NULL	NULL	NULL	NULL	NULL	2	2	2	2	2	2	2	2	2	2	2	2	2	2	NULL	NULL	NULL	NULL	NULL	NULL	NULL	NULL	NULL
62495	year2011	2011-2012	2	93	21590	1	44	3	164.2	77.1	28.6	99.3	2	NULL	6.75	0.7	0.162	0.352	7.44	0.21	36.6	0.42	0.167	0.81	0.346	0.098	2	2	1	2	1	2	2	2	2	2	2	2	2	2	NULL	NULL	NULL	NULL	NULL	NULL	NULL	NULL	NULL
62502	year2011	2011-2012	2	99	3684	1	35	4	180.4	118.8	36.5	112	3	2	11.2	2.22	0.454	0.286	6.18	0.16	15.3	1.05	0.242	1.26	0.274	0.154	2	2	2	2	2	2	2	2	2	2	2	2	2	2	NULL	NULL	NULL	NULL	NULL	NULL	NULL	NULL	NULL
62512	year2011	2011-2012	3	91	4401	1	39	5	181.3	62.9	19.1	81.4	5	NULL	6.99	1.25	0.186	0.223	4.45	0.1	50.2	0.62	0.029	0.34	0.175	0.026	2	2	2	2	2	2	2	2	2	2	2	2	2	2	NULL	NULL	NULL	NULL	NULL	NULL	NULL	NULL	NULL
62522	year2011	2011-2012	2	94	6232	1	54	3	171	91.1	31.2	105.4	4	1	9.05	NULL	NULL	NULL	NULL	NULL	NULL	NULL	NULL	NULL	NULL	NULL	2	2	1	1	2	2	2	2	2	2	2	2	2	2	58.75	50	100	0	100	30	40	100	50
62524	year2011	2011-2012	1	93	22926	1	23	3	174	72.8	24	82.3	5	NULL	9.27	NULL	NULL	NULL	NULL	NULL	NULL	NULL	NULL	NULL	NULL	NULL	2	2	2	2	2	2	2	2	2	2	2	2	2	2	92.5	80	100	100	100	100	60	100	100
62525	year2011	2011-2012	2	94	2681	1	15	5	176.8	92.3	29.5	95.8	NULL	NULL	9.06	NULL	NULL	NULL	NULL	NULL	NULL	NULL	NULL	NULL	NULL	NULL	NULL	2	2	NULL	NULL	NULL	NULL	NULL	NULL	NULL	NULL	NULL	NULL	NULL	NULL	NULL	NULL	NULL	NULL	NULL	NULL	NULL	NULL
62528	year2011	2011-2012	2	99	6258	1	40	2	161	64.4	24.8	87.7	1	3	7.92	NULL	NULL	NULL	NULL	NULL	NULL	NULL	NULL	NULL	NULL	NULL	2	2	2	2	2	2	2	2	2	2	2	2	2	2	NULL	NULL	NULL	NULL	NULL	NULL	NULL	NULL	NULL
62529	year2011	2011-2012	3	90	3940	1	59	4	172.5	135.7	45.6	136.8	4	NULL	12.33	2.22	0.286	0.209	7.19	0.1	102	0.26	0.029	1.2	0.282	0.06	1	2	2	1	1	2	2	2	2	2	2	2	2	2	63.75	80	90	100	70	0	80	60	30
62549	year2011	2011-2012	2	92	2644	1	53	5	174.9	65.9	21.5	83	3	NULL	7.12	3.64	1.38	0.527	15.9	0.38	96.4	0.49	0.13	4.43	0.404	0.138	2	2	2	2	2	2	2	2	2	2	2	2	2	2	NULL	NULL	NULL	NULL	NULL	NULL	NULL	NULL	NULL
62565	year2011	2011-2012	2	101	3596	1	23	5	180.3	103	31.7	111.3	5	NULL	9.27	0.46	0.106	0.108	2.02	0.24	38.6	0.33	0.029	0.156	0.107	0.135	1	2	2	1	2	2	2	2	2	2	2	2	2	2	66.25	0	100	100	90	30	60	100	50
62598	year2011	2011-2012	2	100	2916	1	18	4	181.1	122.7	37.4	118.8	NULL	NULL	10.54	NULL	NULL	NULL	NULL	NULL	NULL	NULL	NULL	NULL	NULL	NULL	2	2	2	2	NULL	NULL	NULL	NULL	NULL	NULL	NULL	NULL	NULL	NULL	NULL	NULL	NULL	NULL	NULL	NULL	NULL	NULL	NULL
62632	year2011	2011-2012	2	102	3606	1	29	5	186.5	168.1	48.3	154.7	2	1	12.26	1.93	0.251	0.854	2.26	0.09	33.3	0.56	0.112	2	0.138	0.078	9	2	2	1	2	2	2	2	2	2	2	2	2	2	25	0	0	0	20	0	20	60	100
62661	year2011	2011-2012	2	96	21227	1	35	3	187.3	74.2	21.2	87.8	4	1	6.36	NULL	NULL	NULL	NULL	NULL	NULL	NULL	NULL	NULL	NULL	NULL	2	2	2	2	2	2	2	2	2	2	2	2	2	2	NULL	NULL	NULL	NULL	NULL	NULL	NULL	NULL	NULL
62670	year2011	2011-2012	1	95	26771	1	13	3	166.2	54	19.5	69.5	NULL	NULL	7.33	NULL	NULL	NULL	NULL	NULL	NULL	NULL	NULL	NULL	NULL	NULL	NULL	2	2	NULL	NULL	NULL	NULL	NULL	NULL	NULL	NULL	NULL	NULL	NULL	NULL	NULL	NULL	NULL	NULL	NULL	NULL	NULL	NULL
62691	year2011	2011-2012	2	100	4636	1	31	4	182.6	78.7	23.6	80.5	2	1	9.16	NULL	NULL	NULL	NULL	NULL	NULL	NULL	NULL	NULL	NULL	NULL	2	2	2	2	2	2	2	2	2	2	2	2	2	2	NULL	NULL	NULL	NULL	NULL	NULL	NULL	NULL	NULL
62694	year2011	2011-2012	2	91	5304	1	37	3	187.5	140.9	40.1	133.6	3	3	10.5	NULL	NULL	NULL	NULL	NULL	NULL	NULL	NULL	NULL	NULL	NULL	2	2	2	2	2	2	2	2	2	2	2	2	2	2	79.38	100	100	75	100	0	60	100	100
62713	year2011	2011-2012	1	99	4348	1	15	3	174.4	90.1	29.6	107.1	NULL	NULL	7.41	NULL	NULL	NULL	NULL	NULL	NULL	NULL	NULL	NULL	NULL	NULL	NULL	2	2	NULL	NULL	NULL	NULL	NULL	NULL	NULL	NULL	NULL	NULL	NULL	NULL	NULL	NULL	NULL	NULL	NULL	NULL	NULL	NULL
62735	year2011	2011-2012	1	97	26315	1	39	3	179.1	71.8	22.4	84.5	3	NULL	7.13	NULL	NULL	NULL	NULL	NULL	NULL	NULL	NULL	NULL	NULL	NULL	2	2	2	2	2	2	2	2	2	2	2	2	2	2	70	0	0	100	100	100	60	100	100
62737	year2011	2011-2012	2	92	2644	1	58	5	156.2	57.5	23.6	82.5	1	3	7.7	NULL	NULL	NULL	NULL	NULL	NULL	NULL	NULL	NULL	NULL	NULL	2	2	2	2	2	2	2	2	2	2	2	2	2	2	80.71	80	100	75	70	100	40	100	NULL
62744	year2011	2011-2012	2	91	10777	1	37	2	184.7	115.8	33.9	114.8	5	NULL	9.98	NULL	NULL	NULL	NULL	NULL	NULL	NULL	NULL	NULL	NULL	NULL	2	2	2	1	2	2	2	2	2	2	2	2	2	2	67.5	25	100	100	100	30	60	100	25
62757	year2011	2011-2012	1	92	26392	1	54	3	173.8	109	36.1	127.7	3	3	9.37	NULL	NULL	NULL	NULL	NULL	NULL	NULL	NULL	NULL	NULL	NULL	1	2	2	1	2	2	2	2	2	2	9	2	2	2	NULL	NULL	NULL	NULL	NULL	NULL	NULL	NULL	NULL
62763	year2011	2011-2012	1	94	27732	1	29	3	176	98.4	31.8	112	4	2	9.26	3.2	0.094	0.425	4.84	0.57	38.6	0.65	0.17	0.37	0.419	0.522	2	2	2	2	2	2	2	2	2	2	2	2	2	2	64.38	80	100	0	70	30	60	100	75
62771	year2011	2011-2012	2	99	5465	1	30	4	180.8	89.5	27.4	92.5	2	1	9.39	NULL	NULL	NULL	NULL	NULL	NULL	NULL	NULL	NULL	NULL	NULL	2	2	2	1	2	2	2	2	2	2	2	2	2	2	67.5	25	100	0	70	70	100	100	75
62777	year2011	2011-2012	2	92	4731	1	28	5	190.4	92.1	25.4	92.3	5	NULL	9.1	NULL	NULL	NULL	NULL	NULL	NULL	NULL	NULL	NULL	NULL	NULL	2	2	1	2	2	2	2	2	2	2	2	2	2	2	86.88	50	100	100	100	70	100	100	75
62791	year2011	2011-2012	2	100	6057	1	14	3	176.9	92.6	29.6	96.6	NULL	NULL	9.15	1.36	0.059	0.217	3.33	0.057	44.6	0.08	0.029	0.156	0.125	0.083	NULL	2	2	NULL	NULL	NULL	NULL	NULL	NULL	NULL	NULL	NULL	NULL	NULL	NULL	NULL	NULL	NULL	NULL	NULL	NULL	NULL	NULL
62817	year2011	2011-2012	2	99	4923	1	41	4	169.5	91.7	31.9	112.2	3	1	10.08	NULL	NULL	NULL	NULL	NULL	NULL	NULL	NULL	NULL	NULL	NULL	1	1	1	1	2	2	2	1	2	2	2	2	2	2	NULL	NULL	NULL	NULL	NULL	NULL	NULL	NULL	NULL
62847	year2011	2011-2012	1	90	8378	1	44	2	188.9	94.6	26.5	96.3	5	NULL	8.31	0.91	0.169	0.248	5.74	0.057	55.5	0.26	0.029	0.85	0.279	0.05	1	2	2	2	2	2	2	2	2	2	2	2	2	2	NULL	NULL	NULL	NULL	NULL	NULL	NULL	NULL	NULL
62851	year2011	2011-2012	2	91	23636	1	27	3	177.5	75.7	24	82.9	2	1	8.8	4.38	0.31	0.631	6.63	0.15	105	0.8	0.169	27.21	0.251	0.107	2	2	2	2	2	2	2	2	2	2	2	2	2	2	NULL	NULL	NULL	NULL	NULL	NULL	NULL	NULL	NULL
62867	year2011	2011-2012	2	95	5400	1	12	3	140.3	33.4	17	61	NULL	NULL	5.65	NULL	NULL	NULL	NULL	NULL	NULL	NULL	NULL	NULL	NULL	NULL	NULL	2	2	NULL	NULL	NULL	NULL	NULL	NULL	NULL	NULL	NULL	NULL	NULL	NULL	NULL	NULL	NULL	NULL	NULL	NULL	NULL	NULL
62871	year2011	2011-2012	2	92	3122	1	48	5	178.5	78.5	24.6	96.9	5	3	7.22	NULL	NULL	NULL	NULL	NULL	NULL	NULL	NULL	NULL	NULL	NULL	1	2	2	2	1	2	2	2	2	2	2	2	2	2	64.38	50	60	75	20	100	60	100	50
62911	year2011	2011-2012	1	94	6225	1	16	1	172.3	46	15.5	67	NULL	NULL	5.52	0.74	0.095	0.539	4.39	0.25	53.8	0.37	0.129	0.55	0.182	0.353	2	2	2	2	NULL	NULL	NULL	NULL	NULL	NULL	NULL	NULL	NULL	NULL	NULL	NULL	NULL	NULL	NULL	NULL	NULL	NULL	NULL
62916	year2011	2011-2012	2	103	9477	1	22	1	172.8	94.8	31.7	108	4	NULL	8.96	NULL	NULL	NULL	NULL	NULL	NULL	NULL	NULL	NULL	NULL	NULL	2	2	1	1	2	2	2	2	2	2	2	2	2	2	83.75	80	100	100	100	30	60	100	100
62917	year2011	2011-2012	1	91	17304	1	13	3	158	59.9	24	80	NULL	NULL	7.24	0.27	0.04	0.102	1.33	0.057	13.3	0.14	0.029	0.156	0.046	0.018	NULL	2	2	NULL	NULL	NULL	NULL	NULL	NULL	NULL	NULL	NULL	NULL	NULL	NULL	NULL	NULL	NULL	NULL	NULL	NULL	NULL	NULL
62930	year2011	2011-2012	1	102	10519	1	23	1	175.9	96.4	31.2	101.9	4	NULL	9.42	NULL	NULL	NULL	NULL	NULL	NULL	NULL	NULL	NULL	NULL	NULL	2	2	2	2	2	2	2	2	2	2	2	2	2	2	69.38	0	90	100	100	30	60	100	75
62943	year2011	2011-2012	1	102	4510	1	15	2	178.7	53.6	16.8	67.5	NULL	NULL	5.83	1.87	0.118	0.242	4.95	0.2	54	0.54	0.088	0.59	0.202	0.266	NULL	2	2	NULL	NULL	NULL	NULL	NULL	NULL	NULL	NULL	NULL	NULL	NULL	NULL	NULL	NULL	NULL	NULL	NULL	NULL	NULL	NULL
62969	year2011	2011-2012	1	91	4222	1	14	4	183.7	85.7	25.4	92.1	NULL	NULL	7.5	3.42	0.13	1.09	5.54	0.16	86.3	0.31	0.082	0.34	0.232	0.282	NULL	2	2	NULL	NULL	NULL	NULL	NULL	NULL	NULL	NULL	NULL	NULL	NULL	NULL	NULL	NULL	NULL	NULL	NULL	NULL	NULL	NULL
62995	year2011	2011-2012	2	99	2846	1	18	4	173.1	88.1	29.4	93.6	NULL	NULL	9.07	NULL	NULL	NULL	NULL	NULL	NULL	NULL	NULL	NULL	NULL	NULL	2	2	1	2	NULL	NULL	NULL	NULL	NULL	NULL	NULL	NULL	NULL	NULL	NULL	NULL	NULL	NULL	NULL	NULL	NULL	NULL	NULL
62998	year2011	2011-2012	2	92	1639	1	19	5	161.5	65.8	25.2	78.5	NULL	NULL	9.41	3.61	0.103	0.33	4.67	0.16	71.8	0.29	0.086	2.01	0.239	0.212	2	2	2	2	NULL	NULL	NULL	NULL	NULL	NULL	NULL	NULL	NULL	NULL	NULL	NULL	NULL	NULL	NULL	NULL	NULL	NULL	NULL
63022	year2011	2011-2012	1	92	23116	1	49	3	170.9	84.3	28.9	101.4	1	3	7.11	NULL	NULL	NULL	NULL	NULL	NULL	NULL	NULL	NULL	NULL	NULL	2	2	1	1	1	2	2	2	2	2	2	2	2	2	45.63	25	0	75	20	70	40	60	75
63023	year2011	2011-2012	1	91	31205	1	25	3	177.4	70.6	22.4	77.3	4	3	8.15	NULL	NULL	NULL	NULL	NULL	NULL	NULL	NULL	NULL	NULL	NULL	2	2	2	2	2	2	2	2	2	2	2	1	2	2	87.5	100	100	25	100	100	100	100	75
63030	year2011	2011-2012	2	102	10541	1	21	1	167.5	72.8	25.9	93.7	2	NULL	7.31	2.07	0.085	0.234	5.87	0.14	86.9	2.01	0.066	1.51	0.316	0.121	2	2	1	1	2	2	2	2	2	2	2	2	2	2	72.5	50	0	100	100	70	60	100	100
63050	year2011	2011-2012	1	96	3091	1	24	4	174.7	83.4	27.3	88	4	NULL	10.44	NULL	NULL	NULL	NULL	NULL	NULL	NULL	NULL	NULL	NULL	NULL	2	2	2	2	2	2	2	2	2	2	2	2	2	2	80.63	25	100	100	100	70	100	100	50
63051	year2011	2011-2012	2	96	5600	1	30	5	167.9	70.3	24.9	89.5	5	NULL	7.79	0.66	0.072	0.129	1.63	0.057	17.5	0.24	0.029	0.156	0.078	0.018	2	2	2	2	2	2	2	2	2	2	2	2	2	2	96.25	80	90	100	100	100	100	100	100
63056	year2011	2011-2012	2	101	3799	1	21	5	172.9	56.5	18.9	67.8	4	NULL	7.06	NULL	NULL	NULL	NULL	NULL	NULL	NULL	NULL	NULL	NULL	NULL	2	2	2	2	2	2	2	2	2	2	2	2	2	2	90	80	40	100	100	100	100	100	100
63057	year2011	2011-2012	1	98	10973	1	29	3	190.5	75.4	20.8	84.2	4	NULL	6.88	NULL	NULL	NULL	NULL	NULL	NULL	NULL	NULL	NULL	NULL	NULL	2	2	2	2	2	2	2	2	2	2	2	2	2	2	86.88	25	100	100	70	100	100	100	100
63073	year2011	2011-2012	1	94	6341	1	16	3	171.1	64.8	22.1	74.9	NULL	NULL	7.98	NULL	NULL	NULL	NULL	NULL	NULL	NULL	NULL	NULL	NULL	NULL	2	2	2	2	NULL	NULL	NULL	NULL	NULL	NULL	NULL	NULL	NULL	NULL	NULL	NULL	NULL	NULL	NULL	NULL	NULL	NULL	NULL
63114	year2011	2011-2012	1	92	2914	1	15	5	176.4	56.5	18.2	69.7	NULL	NULL	6.49	NULL	NULL	NULL	NULL	NULL	NULL	NULL	NULL	NULL	NULL	NULL	NULL	2	2	NULL	NULL	NULL	NULL	NULL	NULL	NULL	NULL	NULL	NULL	NULL	NULL	NULL	NULL	NULL	NULL	NULL	NULL	NULL	NULL
63117	year2011	2011-2012	2	101	3596	1	24	5	166	72.3	26.2	91	4	NULL	7.82	NULL	NULL	NULL	NULL	NULL	NULL	NULL	NULL	NULL	NULL	NULL	2	2	2	2	2	2	2	2	2	2	2	2	2	2	63.13	0	0	100	100	70	60	100	75
63118	year2011	2011-2012	1	92	7515	1	16	1	166.2	74.7	27	83.4	NULL	NULL	9.47	NULL	NULL	NULL	NULL	NULL	NULL	NULL	NULL	NULL	NULL	NULL	2	2	1	2	NULL	NULL	NULL	NULL	NULL	NULL	NULL	NULL	NULL	NULL	NULL	NULL	NULL	NULL	NULL	NULL	NULL	NULL	NULL
63126	year2011	2011-2012	1	90	27862	1	44	3	182.6	90.1	27	99.1	5	NULL	7.72	NULL	NULL	NULL	NULL	NULL	NULL	NULL	NULL	NULL	NULL	NULL	2	2	2	2	2	2	2	2	2	2	2	2	2	2	85	100	100	100	100	70	60	100	50
63127	year2011	2011-2012	1	92	3597	1	28	5	160.3	71.3	27.7	89.9	4	1	8.77	4.47	0.145	0.346	7.14	0.23	35.5	0.31	0.1	1.02	0.312	0.09	2	2	2	2	2	2	2	2	2	2	2	2	2	2	61.25	25	90	0	70	70	60	100	75
63129	year2011	2011-2012	2	98	5692	1	14	1	169.5	86.7	30.2	103.3	NULL	NULL	7.31	NULL	NULL	NULL	NULL	NULL	NULL	NULL	NULL	NULL	NULL	NULL	NULL	2	1	NULL	NULL	NULL	NULL	NULL	NULL	NULL	NULL	NULL	NULL	NULL	NULL	NULL	NULL	NULL	NULL	NULL	NULL	NULL	NULL
63133	year2011	2011-2012	2	94	8917	1	24	1	176.4	92.6	29.8	98.4	2	NULL	9.68	NULL	NULL	NULL	NULL	NULL	NULL	NULL	NULL	NULL	NULL	NULL	2	2	2	1	2	2	2	2	2	2	2	2	2	2	78.75	0	100	100	100	70	60	100	100
63135	year2011	2011-2012	2	95	2837	1	15	4	178.3	124.1	39	121.3	NULL	NULL	11.15	NULL	NULL	NULL	NULL	NULL	NULL	NULL	NULL	NULL	NULL	NULL	NULL	2	2	NULL	NULL	NULL	NULL	NULL	NULL	NULL	NULL	NULL	NULL	NULL	NULL	NULL	NULL	NULL	NULL	NULL	NULL	NULL	NULL
63136	year2011	2011-2012	2	94	16612	1	18	3	169.3	65.5	22.9	78.8	NULL	NULL	8.59	NULL	NULL	NULL	NULL	NULL	NULL	NULL	NULL	NULL	NULL	NULL	2	2	2	2	NULL	NULL	NULL	NULL	NULL	NULL	NULL	NULL	NULL	NULL	NULL	NULL	NULL	NULL	NULL	NULL	NULL	NULL	NULL
63137	year2011	2011-2012	2	94	4974	1	49	5	183.2	82.8	24.7	101.5	5	NULL	7.24	NULL	NULL	NULL	NULL	NULL	NULL	NULL	NULL	NULL	NULL	NULL	2	1	2	2	2	2	1	2	1	2	2	2	2	2	60	80	80	100	40	100	20	30	30
63138	year2011	2011-2012	3	91	19145	1	15	3	180.3	83.7	25.7	92.3	NULL	NULL	8.39	0.78	0.04	0.144	1.06	0.057	12.6	0.08	0.029	0.5	0.055	0.03	NULL	2	2	NULL	NULL	NULL	NULL	NULL	NULL	NULL	NULL	NULL	NULL	NULL	NULL	NULL	NULL	NULL	NULL	NULL	NULL	NULL	NULL
63142	year2011	2011-2012	2	93	4766	1	54	4	179.8	81	25.1	97.3	5	NULL	7.26	NULL	NULL	NULL	NULL	NULL	NULL	NULL	NULL	NULL	NULL	NULL	1	2	2	2	2	2	2	2	2	1	2	2	2	2	59.38	25	100	100	20	70	60	100	0
63145	year2011	2011-2012	3	90	3761	1	50	4	165.4	53.7	19.6	75.5	4	1	7.31	NULL	NULL	NULL	NULL	NULL	NULL	NULL	NULL	NULL	NULL	NULL	1	1	2	2	2	2	2	2	2	2	2	2	2	2	NULL	NULL	NULL	NULL	NULL	NULL	NULL	NULL	NULL
63157	year2011	2011-2012	1	95	8119	1	13	3	151.6	48.5	21.1	77.4	NULL	NULL	5.89	NULL	NULL	NULL	NULL	NULL	NULL	NULL	NULL	NULL	NULL	NULL	NULL	2	2	NULL	NULL	NULL	NULL	NULL	NULL	NULL	NULL	NULL	NULL	NULL	NULL	NULL	NULL	NULL	NULL	NULL	NULL	NULL	NULL
63159	year2011	2011-2012	2	102	9431	1	48	3	180.1	122.1	37.6	127.1	4	3	10.15	NULL	NULL	NULL	NULL	NULL	NULL	NULL	NULL	NULL	NULL	NULL	1	2	2	1	1	2	2	2	2	2	2	2	2	2	66.25	25	100	75	100	15	60	100	55
63167	year2011	2011-2012	3	90	3081	1	37	5	171.6	85.9	29.2	101.2	5	NULL	8.86	NULL	NULL	NULL	NULL	NULL	NULL	NULL	NULL	NULL	NULL	NULL	2	2	2	1	2	2	2	2	2	2	2	2	2	2	77.5	0	100	100	100	70	100	100	50
63173	year2011	2011-2012	3	91	1274	1	18	5	172	67.3	22.7	75.9	NULL	NULL	7.95	NULL	NULL	NULL	NULL	NULL	NULL	NULL	NULL	NULL	NULL	NULL	2	2	2	1	NULL	NULL	NULL	NULL	NULL	NULL	NULL	NULL	NULL	NULL	NULL	NULL	NULL	NULL	NULL	NULL	NULL	NULL	NULL
63175	year2011	2011-2012	1	98	7837	1	15	3	163.7	48.4	18.1	68.5	NULL	NULL	6.78	NULL	NULL	NULL	NULL	NULL	NULL	NULL	NULL	NULL	NULL	NULL	NULL	2	2	NULL	NULL	NULL	NULL	NULL	NULL	NULL	NULL	NULL	NULL	NULL	NULL	NULL	NULL	NULL	NULL	NULL	NULL	NULL	NULL
63180	year2011	2011-2012	1	91	2714	1	50	5	161.1	68	26.2	92	5	NULL	8.58	0.94	0.112	0.168	4.73	0.057	33.8	0.13	0.029	0.156	0.17	0.018	2	2	1	2	2	2	2	2	2	2	2	2	2	2	81.25	80	60	100	100	70	40	100	100
63195	year2011	2011-2012	2	93	6052	1	59	2	169.3	78.5	27.4	103.1	3	3	7.94	3.31	0.37	0.354	8.25	0.12	65.6	0.63	0.029	2.39	0.252	0.083	1	2	2	2	2	2	2	2	2	2	2	2	2	2	NULL	NULL	NULL	NULL	NULL	NULL	NULL	NULL	NULL
63196	year2011	2011-2012	2	93	4709	1	39	4	173.5	79.1	26.3	90.5	4	NULL	9.07	NULL	NULL	NULL	NULL	NULL	NULL	NULL	NULL	NULL	NULL	NULL	2	2	2	2	2	2	2	2	2	2	2	2	2	2	NULL	NULL	NULL	NULL	NULL	NULL	NULL	NULL	NULL
63209	year2011	2011-2012	1	102	16258	1	39	3	184.8	94.3	27.6	105.2	3	NULL	8.33	1.87	0.266	0.385	14.5	0.057	7.93	0.2	0.029	0.156	0.533	0.018	1	2	1	2	1	2	2	2	2	2	2	2	2	2	76.25	50	100	100	70	70	20	100	100
63218	year2011	2011-2012	2	94	8721	1	35	1	163.4	81	30.3	101.3	1	2	9.08	NULL	NULL	NULL	NULL	NULL	NULL	NULL	NULL	NULL	NULL	NULL	1	2	2	1	2	2	2	2	2	2	2	2	2	2	32.5	25	0	0	100	30	20	60	25
63219	year2011	2011-2012	3	91	5174	1	39	5	172.3	61.3	20.6	79.9	5	1	6.88	NULL	NULL	NULL	NULL	NULL	NULL	NULL	NULL	NULL	NULL	NULL	2	2	2	2	2	2	2	2	2	2	2	2	2	2	NULL	NULL	NULL	NULL	NULL	NULL	NULL	NULL	NULL
63220	year2011	2011-2012	1	103	5658	1	27	3	187.7	92.8	26.3	98.6	5	NULL	8.17	2.29	0.347	0.486	6.94	0.14	58	0.37	0.106	1.22	0.336	0.223	2	2	2	1	2	2	2	2	2	2	2	2	2	2	80	0	100	100	70	70	100	100	100
63230	year2011	2011-2012	1	93	3613	1	48	5	168.2	79.7	28.2	96	5	1	9.54	NULL	NULL	NULL	NULL	NULL	NULL	NULL	NULL	NULL	NULL	NULL	1	2	2	2	2	2	2	2	2	2	2	2	1	2	65	100	100	0	70	70	40	60	80
63242	year2011	2011-2012	3	91	6305	1	59	1	160.4	65.3	25.4	90.2	1	3	8.58	NULL	NULL	NULL	NULL	NULL	NULL	NULL	NULL	NULL	NULL	NULL	2	2	2	2	2	2	2	2	2	2	9	2	2	2	63.75	25	100	75	20	70	60	60	100
63246	year2011	2011-2012	1	96	3354	1	13	4	176.3	58	18.7	69.3	NULL	NULL	7.13	NULL	NULL	NULL	NULL	NULL	NULL	NULL	NULL	NULL	NULL	NULL	NULL	2	1	NULL	NULL	NULL	NULL	NULL	NULL	NULL	NULL	NULL	NULL	NULL	NULL	NULL	NULL	NULL	NULL	NULL	NULL	NULL	NULL
63247	year2011	2011-2012	1	96	3312	1	19	5	179.6	61.9	19.2	67.3	NULL	NULL	7.37	2.74	0.174	0.531	6.96	0.11	134	1.65	0.292	4.12	0.173	0.231	2	2	2	2	NULL	NULL	NULL	NULL	NULL	NULL	NULL	NULL	NULL	NULL	NULL	NULL	NULL	NULL	NULL	NULL	NULL	NULL	NULL
63263	year2011	2011-2012	2	93	6052	1	53	2	170.7	85	29.2	102.9	3	NULL	9.29	NULL	NULL	NULL	NULL	NULL	NULL	NULL	NULL	NULL	NULL	NULL	1	2	2	2	1	2	2	2	2	2	2	2	2	2	52.86	0	100	100	70	70	0	NULL	30
63268	year2011	2011-2012	1	103	3876	1	12	2	158.5	47.4	18.9	67.3	NULL	NULL	6.74	NULL	NULL	NULL	NULL	NULL	NULL	NULL	NULL	NULL	NULL	NULL	NULL	2	2	NULL	NULL	NULL	NULL	NULL	NULL	NULL	NULL	NULL	NULL	NULL	NULL	NULL	NULL	NULL	NULL	NULL	NULL	NULL	NULL
63277	year2011	2011-2012	1	91	17304	1	18	3	187.6	107.9	30.7	101.1	NULL	NULL	9.51	0.32	0.04	0.128	1.03	0.14	20.2	0.08	0.045	0.156	0.014	0.047	2	2	1	2	NULL	NULL	NULL	NULL	NULL	NULL	NULL	NULL	NULL	NULL	NULL	NULL	NULL	NULL	NULL	NULL	NULL	NULL	NULL
63281	year2011	2011-2012	2	98	8851	1	40	1	161.6	75.9	29.1	88.2	4	2	9.42	NULL	NULL	NULL	NULL	NULL	NULL	NULL	NULL	NULL	NULL	NULL	1	2	2	1	2	2	2	2	2	2	2	2	2	2	50.63	25	100	0	40	70	20	100	50
63299	year2011	2011-2012	2	98	5692	1	17	1	161.8	64.1	24.5	75.2	NULL	NULL	9.21	NULL	NULL	NULL	NULL	NULL	NULL	NULL	NULL	NULL	NULL	NULL	2	2	1	2	NULL	NULL	NULL	NULL	NULL	NULL	NULL	NULL	NULL	NULL	NULL	NULL	NULL	NULL	NULL	NULL	NULL	NULL	NULL
63305	year2011	2011-2012	2	94	4226	1	37	3	186.2	92.7	26.7	93	3	2	8.59	NULL	NULL	NULL	NULL	NULL	NULL	NULL	NULL	NULL	NULL	NULL	2	2	2	2	1	2	2	2	2	2	2	2	2	2	55	50	0	0	20	70	100	100	100
63308	year2011	2011-2012	1	102	5624	1	28	4	178	72.5	22.9	81	5	NULL	8.4	NULL	NULL	NULL	NULL	NULL	NULL	NULL	NULL	NULL	NULL	NULL	2	2	2	2	2	2	2	2	2	2	2	2	2	2	86.25	50	100	100	40	100	100	100	100
63327	year2011	2011-2012	3	92	6434	1	14	3	167.1	58.6	21	69.9	NULL	NULL	8.14	NULL	NULL	NULL	NULL	NULL	NULL	NULL	NULL	NULL	NULL	NULL	NULL	2	1	NULL	NULL	NULL	NULL	NULL	NULL	NULL	NULL	NULL	NULL	NULL	NULL	NULL	NULL	NULL	NULL	NULL	NULL	NULL	NULL
63330	year2011	2011-2012	1	95	43630	1	51	3	168.1	57	20.2	76	5	1	7.73	NULL	NULL	NULL	NULL	NULL	NULL	NULL	NULL	NULL	NULL	NULL	2	2	2	2	1	2	2	2	2	2	2	2	2	2	56.88	25	0	0	100	100	80	100	50
63340	year2011	2011-2012	1	94	8524	1	26	3	184.6	101.1	29.7	104.1	4	1	8.38	NULL	NULL	NULL	NULL	NULL	NULL	NULL	NULL	NULL	NULL	NULL	1	2	2	1	1	2	2	2	2	2	2	2	2	2	50	0	100	0	40	70	40	100	50
63350	year2011	2011-2012	1	94	25771	1	16	3	175.4	95.3	31	103	NULL	NULL	9.74	NULL	NULL	NULL	NULL	NULL	NULL	NULL	NULL	NULL	NULL	NULL	2	2	2	1	NULL	NULL	NULL	NULL	NULL	NULL	NULL	NULL	NULL	NULL	NULL	NULL	NULL	NULL	NULL	NULL	NULL	NULL	NULL
63383	year2011	2011-2012	2	97	4071	1	51	4	175.2	102.9	33.5	109	2	3	10.93	1.57	0.379	0.202	3.83	0.18	44.6	0.53	0.093	0.61	0.163	0.043	2	2	2	2	1	2	2	2	2	2	2	2	2	2	63.75	25	100	75	40	30	40	100	100
63387	year2011	2011-2012	2	101	6453	1	20	4	176.4	66.1	21.2	74.1	4	NULL	8.92	1.36	0.062	0.248	5.98	0.057	25.9	0.08	0.053	0.156	0.131	0.107	2	2	2	2	2	2	2	2	2	2	2	2	2	2	77.5	0	100	100	70	100	100	100	50
63411	year2011	2011-2012	1	96	3465	1	19	4	175.6	65.5	21.2	70.5	NULL	NULL	8.05	NULL	NULL	NULL	NULL	NULL	NULL	NULL	NULL	NULL	NULL	NULL	2	2	1	2	NULL	NULL	NULL	NULL	NULL	NULL	NULL	NULL	NULL	NULL	NULL	NULL	NULL	NULL	NULL	NULL	NULL	NULL	NULL
63415	year2011	2011-2012	2	90	2091	1	18	4	168.4	94.5	33.3	100.1	NULL	NULL	10.13	NULL	NULL	NULL	NULL	NULL	NULL	NULL	NULL	NULL	NULL	NULL	2	2	2	1	NULL	NULL	NULL	NULL	NULL	NULL	NULL	NULL	NULL	NULL	NULL	NULL	NULL	NULL	NULL	NULL	NULL	NULL	NULL
63421	year2011	2011-2012	1	92	2228	1	13	5	160.6	43.3	16.8	62.4	NULL	NULL	5.83	NULL	NULL	NULL	NULL	NULL	NULL	NULL	NULL	NULL	NULL	NULL	NULL	2	2	NULL	NULL	NULL	NULL	NULL	NULL	NULL	NULL	NULL	NULL	NULL	NULL	NULL	NULL	NULL	NULL	NULL	NULL	NULL	NULL
63426	year2011	2011-2012	1	95	8180	1	58	3	175.9	83.3	26.9	105.8	2	1	8.45	NULL	NULL	NULL	NULL	NULL	NULL	NULL	NULL	NULL	NULL	NULL	2	2	2	2	2	2	2	2	2	2	1	2	2	1	56.25	0	100	0	70	70	100	60	50
63451	year2011	2011-2012	2	100	4022	1	28	4	169.6	81.6	28.4	88.2	2	NULL	9.93	3.09	0.511	0.417	2.42	0.28	45.7	0.64	0.06	1.01	0.146	0.213	1	2	1	2	2	2	2	2	2	2	2	2	2	2	71.25	25	0	100	100	70	100	100	75
63466	year2011	2011-2012	1	96	4400	1	49	4	176.1	70.7	22.8	85	3	1	8.01	NULL	NULL	NULL	NULL	NULL	NULL	NULL	NULL	NULL	NULL	NULL	2	2	2	2	2	2	2	2	2	2	2	2	2	2	NULL	NULL	NULL	NULL	NULL	NULL	NULL	NULL	NULL
63489	year2011	2011-2012	2	92	21363	1	32	3	189	135.1	37.8	125.2	5	NULL	10.89	NULL	NULL	NULL	NULL	NULL	NULL	NULL	NULL	NULL	NULL	NULL	2	2	2	1	2	2	2	2	2	2	2	2	2	2	68.75	0	100	100	100	15	60	100	75
63496	year2011	2011-2012	2	98	31042	1	58	3	189.5	93.5	26	99.9	3	NULL	7.95	1.32	0.289	0.407	8.48	0.1	140	0.7	0.124	0.95	0.148	0.14	1	1	2	2	2	2	2	2	2	2	2	2	2	2	65.71	50	100	100	40	70	60	40	NULL
63519	year2011	2011-2012	1	96	4029	1	54	4	165.4	69.8	25.5	95.4	5	3	8.47	NULL	NULL	NULL	NULL	NULL	NULL	NULL	NULL	NULL	NULL	NULL	1	2	2	2	1	2	2	2	2	2	2	2	2	2	85	100	100	75	100	70	80	100	55
63529	year2011	2011-2012	1	100	7990	1	23	3	186.4	66.4	19.1	79.5	4	3	6.98	NULL	NULL	NULL	NULL	NULL	NULL	NULL	NULL	NULL	NULL	NULL	1	1	1	2	2	2	2	2	2	2	2	2	2	2	61.25	25	100	25	40	100	100	0	100
63531	year2011	2011-2012	1	100	13742	1	32	1	156.8	68.9	28	94.1	1	3	8.79	NULL	NULL	NULL	NULL	NULL	NULL	NULL	NULL	NULL	NULL	NULL	2	2	2	2	2	2	2	2	2	2	2	2	2	2	72.5	0	90	75	70	70	100	100	75
63532	year2011	2011-2012	1	102	4938	1	54	4	178.6	108.2	33.9	117.7	3	1	9.32	1.2	0.234	0.254	2	0.17	10	0.54	0.029	0.31	0.05	0.018	1	1	2	1	2	2	2	2	2	2	2	2	2	2	38.13	50	60	0	70	30	80	10	5
63539	year2011	2011-2012	1	92	7515	1	14	1	173.9	80.5	26.6	95.3	NULL	NULL	7.72	NULL	NULL	NULL	NULL	NULL	NULL	NULL	NULL	NULL	NULL	NULL	NULL	2	2	NULL	NULL	NULL	NULL	NULL	NULL	NULL	NULL	NULL	NULL	NULL	NULL	NULL	NULL	NULL	NULL	NULL	NULL	NULL	NULL
63559	year2011	2011-2012	1	97	4796	1	41	5	182.8	83.1	24.9	90.5	4	NULL	8.16	NULL	NULL	NULL	NULL	NULL	NULL	NULL	NULL	NULL	NULL	NULL	2	2	2	2	2	2	2	2	2	2	2	2	2	2	75.63	25	60	100	100	100	60	60	100
63560	year2011	2011-2012	2	94	29116	1	40	3	178.2	98.9	31.1	107.2	3	NULL	9.79	NULL	NULL	NULL	NULL	NULL	NULL	NULL	NULL	NULL	NULL	NULL	2	2	2	2	2	2	2	2	2	2	2	2	2	2	73.57	25	100	100	100	30	60	100	NULL
63562	year2011	2011-2012	1	98	10973	1	22	3	169.3	57.6	20.1	74.2	3	2	6.57	NULL	NULL	NULL	NULL	NULL	NULL	NULL	NULL	NULL	NULL	NULL	2	2	2	2	2	2	2	2	2	2	2	2	2	2	71.88	25	100	0	100	100	100	100	50
63571	year2011	2011-2012	1	99	3007	1	36	5	165.9	70	25.4	85	2	NULL	8.61	NULL	NULL	NULL	NULL	NULL	NULL	NULL	NULL	NULL	NULL	NULL	2	2	2	2	2	2	2	2	2	2	2	2	1	2	77.5	0	100	100	100	70	100	100	50
63576	year2011	2011-2012	1	90	9811	1	46	2	172.3	82.3	27.7	99	5	1	8.28	1.13	1.26	0.198	7.11	0.3	13	1.45	0.029	0.87	0.257	0.03	1	2	2	2	2	2	2	2	2	2	2	2	2	2	48.75	50	20	0	100	70	20	100	30
63602	year2011	2011-2012	2	93	4709	1	34	4	169.7	58.9	20.5	73.8	3	NULL	7.06	NULL	NULL	NULL	NULL	NULL	NULL	NULL	NULL	NULL	NULL	NULL	1	2	2	2	2	2	2	2	2	2	2	2	2	2	75.71	80	100	80	100	100	20	NULL	50
63613	year2011	2011-2012	1	93	10054	1	30	2	182	64.7	19.5	84.6	4	1	6.17	NULL	NULL	NULL	NULL	NULL	NULL	NULL	NULL	NULL	NULL	NULL	2	2	1	2	2	2	2	2	2	2	2	2	2	2	NULL	NULL	NULL	NULL	NULL	NULL	NULL	NULL	NULL
63622	year2011	2011-2012	1	95	22112	1	18	3	178.4	81.3	25.5	95.3	NULL	NULL	7.42	NULL	NULL	NULL	NULL	NULL	NULL	NULL	NULL	NULL	NULL	NULL	2	2	2	2	NULL	NULL	NULL	NULL	NULL	NULL	NULL	NULL	NULL	NULL	NULL	NULL	NULL	NULL	NULL	NULL	NULL	NULL	NULL
63633	year2011	2011-2012	2	99	3308	1	48	4	184.8	104.6	30.6	110.2	5	NULL	9.73	NULL	NULL	NULL	NULL	NULL	NULL	NULL	NULL	NULL	NULL	NULL	1	1	2	2	2	2	2	2	2	2	2	2	2	2	64.38	100	100	100	100	30	80	0	5
63636	year2011	2011-2012	2	99	2773	1	17	4	174.8	61.1	20	70.5	NULL	NULL	7.88	NULL	NULL	NULL	NULL	NULL	NULL	NULL	NULL	NULL	NULL	NULL	2	2	1	2	NULL	NULL	NULL	NULL	NULL	NULL	NULL	NULL	NULL	NULL	NULL	NULL	NULL	NULL	NULL	NULL	NULL	NULL	NULL
63641	year2011	2011-2012	2	102	20310	1	12	3	159.4	81.4	32	109.3	NULL	NULL	7.19	2.4	0.082	0.612	7.32	0.3	80.6	0.24	0.082	3.87	0.39	0.101	NULL	2	1	NULL	NULL	NULL	NULL	NULL	NULL	NULL	NULL	NULL	NULL	NULL	NULL	NULL	NULL	NULL	NULL	NULL	NULL	NULL	NULL
63642	year2011	2011-2012	1	93	5189	1	25	4	167.9	81.5	28.9	96.6	3	3	9.31	0.34	0.04	0.128	1.06	0.057	37.7	0.11	0.055	0.156	0.172	0.077	2	2	2	2	2	2	2	2	2	2	2	2	2	2	61.25	0	100	50	100	70	20	100	50
63657	year2011	2011-2012	1	97	5320	1	30	5	176.7	88.3	28.3	103.5	5	NULL	8.3	8.49	0.298	0.445	7.92	0.18	85.5	0.53	0.083	2.47	0.261	0.186	2	2	2	1	2	2	2	2	2	2	2	2	2	2	70.63	25	90	100	70	70	60	100	50
63664	year2011	2011-2012	2	91	4729	1	58	5	175.9	84.5	27.3	98	5	NULL	9.16	NULL	NULL	NULL	NULL	NULL	NULL	NULL	NULL	NULL	NULL	NULL	1	1	2	1	2	2	2	2	2	2	2	2	2	2	55.63	50	100	100	100	70	20	0	5
63665	year2011	2011-2012	2	93	5857	1	56	2	167.2	82.7	29.6	102.4	3	NULL	8.19	NULL	NULL	NULL	NULL	NULL	NULL	NULL	NULL	NULL	NULL	NULL	2	1	2	1	2	2	2	2	2	2	2	2	2	2	55	50	40	100	70	70	20	40	50
63673	year2011	2011-2012	1	101	31697	1	43	3	186.3	113.5	32.7	112.6	2	1	9.5	NULL	NULL	NULL	NULL	NULL	NULL	NULL	NULL	NULL	NULL	NULL	1	2	2	2	2	2	2	2	2	2	2	2	2	2	53.75	0	100	0	100	30	100	100	0
63675	year2011	2011-2012	1	90	25263	1	12	3	147.4	33.1	15.2	58.3	NULL	NULL	4.56	NULL	NULL	NULL	NULL	NULL	NULL	NULL	NULL	NULL	NULL	NULL	NULL	2	2	NULL	NULL	NULL	NULL	NULL	NULL	NULL	NULL	NULL	NULL	NULL	NULL	NULL	NULL	NULL	NULL	NULL	NULL	NULL	NULL
63682	year2011	2011-2012	1	101	19292	1	14	3	179.6	65.4	20.3	78	NULL	NULL	6.95	NULL	NULL	NULL	NULL	NULL	NULL	NULL	NULL	NULL	NULL	NULL	NULL	2	2	NULL	NULL	NULL	NULL	NULL	NULL	NULL	NULL	NULL	NULL	NULL	NULL	NULL	NULL	NULL	NULL	NULL	NULL	NULL	NULL
63690	year2011	2011-2012	1	93	3242	1	29	5	178.7	70.9	22.2	82.9	5	NULL	7.36	0.96	0.063	0.094	1.69	0.26	31.6	0.11	0.029	0.25	0.123	0.039	2	2	2	2	2	2	2	2	2	2	2	2	2	2	90	100	100	100	100	100	20	100	100
63697	year2011	2011-2012	1	96	4400	1	41	4	190.5	98.1	27	92.1	5	NULL	9.84	NULL	NULL	NULL	NULL	NULL	NULL	NULL	NULL	NULL	NULL	NULL	1	2	2	1	2	2	2	2	2	2	2	2	2	2	NULL	NULL	NULL	NULL	NULL	NULL	NULL	NULL	NULL
63700	year2011	2011-2012	1	96	4400	1	40	4	180	103.5	31.9	109	3	NULL	8.8	NULL	NULL	NULL	NULL	NULL	NULL	NULL	NULL	NULL	NULL	NULL	1	1	2	1	2	2	2	2	2	2	2	2	2	2	48.75	25	100	100	70	30	60	0	5
63701	year2011	2011-2012	1	90	36447	1	55	3	170.3	74.6	25.7	89.4	5	NULL	8.62	0.53	0.326	0.265	7.95	0.2	37.3	0.73	0.029	0.72	0.352	0.056	1	2	2	2	2	2	2	2	2	2	2	2	2	2	73.75	50	100	100	100	70	40	100	30
63719	year2011	2011-2012	1	94	8524	1	21	3	173.9	58.4	19.3	72.9	3	1	6.52	NULL	NULL	NULL	NULL	NULL	NULL	NULL	NULL	NULL	NULL	NULL	2	2	2	2	2	2	2	2	2	2	2	2	2	2	68.13	0	100	0	70	100	100	100	75
63736	year2011	2011-2012	2	101	7657	1	36	4	175.8	113.3	36.7	116.1	3	1	12.42	NULL	NULL	NULL	NULL	NULL	NULL	NULL	NULL	NULL	NULL	NULL	1	2	2	2	2	2	2	2	2	2	2	2	2	2	42.5	80	100	0	20	15	40	60	25
63753	year2011	2011-2012	1	100	8609	1	33	1	165.4	71	26	90	3	NULL	8.44	NULL	NULL	NULL	NULL	NULL	NULL	NULL	NULL	NULL	NULL	NULL	2	2	2	2	2	2	2	2	2	2	2	2	2	2	76.88	25	100	100	100	70	20	100	100
63759	year2011	2011-2012	1	99	22742	1	56	3	190.9	79.3	21.8	86	5	NULL	6.8	NULL	NULL	NULL	NULL	NULL	NULL	NULL	NULL	NULL	NULL	NULL	2	2	2	2	2	2	2	2	2	2	2	2	2	1	78.75	80	60	100	100	100	40	100	50
63760	year2011	2011-2012	1	96	3354	1	16	4	179.2	55.2	17.2	64.8	NULL	NULL	6.44	NULL	NULL	NULL	NULL	NULL	NULL	NULL	NULL	NULL	NULL	NULL	2	2	2	2	NULL	NULL	NULL	NULL	NULL	NULL	NULL	NULL	NULL	NULL	NULL	NULL	NULL	NULL	NULL	NULL	NULL	NULL	NULL
63762	year2011	2011-2012	1	92	8532	1	23	3	180.4	92.2	28.3	97.2	4	NULL	8.84	2.02	0.04	0.358	3.88	0.12	69.4	0.16	0.086	0.27	0.103	0.357	2	1	2	1	2	2	2	2	2	2	2	2	2	2	73.75	0	100	100	100	70	100	20	100
63771	year2011	2011-2012	1	101	8179	1	43	3	172.7	119.1	39.9	122.7	4	NULL	11.82	3.45	0.247	0.453	15.4	0.25	44.3	0.36	0.029	0.156	0.323	0.246	1	2	1	1	1	2	2	2	2	2	2	2	1	2	58.75	25	100	100	100	15	40	60	30
63787	year2011	2011-2012	1	95	4601	1	30	3	178.9	63.9	20	80.7	3	NULL	6.9	NULL	NULL	NULL	NULL	NULL	NULL	NULL	NULL	NULL	NULL	NULL	2	2	2	2	2	2	2	2	2	2	2	2	2	2	87.5	25	100	100	100	100	100	100	75
63822	year2011	2011-2012	1	96	3354	1	13	4	162.8	48.7	18.4	65.1	NULL	NULL	7.14	2.17	0.384	0.821	7.4	0.16	139	0.42	0.146	4.93	0.362	0.379	NULL	2	1	NULL	NULL	NULL	NULL	NULL	NULL	NULL	NULL	NULL	NULL	NULL	NULL	NULL	NULL	NULL	NULL	NULL	NULL	NULL	NULL
63841	year2011	2011-2012	2	102	14920	1	27	1	176.6	103.2	33.1	109.8	4	3	9.06	0.85	0.074	0.243	1.86	0.057	7.99	0.14	0.149	0.26	0.051	0.036	2	2	2	2	2	2	2	2	2	2	2	2	2	2	70.63	25	100	50	100	30	60	100	100
63845	year2011	2011-2012	1	94	7203	1	43	3	168.6	90.7	31.9	107.1	4	NULL	9.07	NULL	NULL	NULL	NULL	NULL	NULL	NULL	NULL	NULL	NULL	NULL	1	2	2	1	2	2	2	2	2	2	2	2	2	2	55.71	0	100	NULL	70	30	40	100	50
63849	year2011	2011-2012	1	103	17819	1	34	3	176.1	93.2	30.1	96.3	4	NULL	9.51	NULL	NULL	NULL	NULL	NULL	NULL	NULL	NULL	NULL	NULL	NULL	2	2	2	2	2	2	2	2	2	2	2	2	2	2	72.5	0	100	100	100	30	100	100	50
63859	year2011	2011-2012	2	99	4412	1	55	4	174.9	102.6	33.5	115	3	1	10.76	NULL	NULL	NULL	NULL	NULL	NULL	NULL	NULL	NULL	NULL	NULL	2	2	2	1	2	2	2	2	2	2	2	2	2	2	NULL	NULL	NULL	NULL	NULL	NULL	NULL	NULL	NULL
63885	year2011	2011-2012	2	101	4401	1	19	4	179.9	66.5	20.5	69.3	NULL	NULL	8.03	NULL	NULL	NULL	NULL	NULL	NULL	NULL	NULL	NULL	NULL	NULL	2	2	2	2	NULL	NULL	NULL	NULL	NULL	NULL	NULL	NULL	NULL	NULL	NULL	NULL	NULL	NULL	NULL	NULL	NULL	NULL	NULL
63903	year2011	2011-2012	1	100	3432	1	19	4	182.1	112.3	33.9	97.7	NULL	NULL	12.04	NULL	NULL	NULL	NULL	NULL	NULL	NULL	NULL	NULL	NULL	NULL	2	2	1	2	NULL	NULL	NULL	NULL	NULL	NULL	NULL	NULL	NULL	NULL	NULL	NULL	NULL	NULL	NULL	NULL	NULL	NULL	NULL
63913	year2011	2011-2012	2	90	3520	1	18	2	169.7	79	27.4	92.2	NULL	NULL	9.28	NULL	NULL	NULL	NULL	NULL	NULL	NULL	NULL	NULL	NULL	NULL	2	2	2	2	NULL	NULL	NULL	NULL	NULL	NULL	NULL	NULL	NULL	NULL	NULL	NULL	NULL	NULL	NULL	NULL	NULL	NULL	NULL
63916	year2011	2011-2012	1	94	4947	1	34	3	183.9	130	38.4	129.5	2	3	9.29	NULL	NULL	NULL	NULL	NULL	NULL	NULL	NULL	NULL	NULL	NULL	2	2	2	1	2	2	2	2	2	2	2	2	2	2	57.86	0	100	50	100	15	40	NULL	100
63934	year2011	2011-2012	1	101	6657	1	18	2	177.2	108.5	34.6	114.9	NULL	NULL	10.33	NULL	NULL	NULL	NULL	NULL	NULL	NULL	NULL	NULL	NULL	NULL	2	2	2	1	NULL	NULL	NULL	NULL	NULL	NULL	NULL	NULL	NULL	NULL	NULL	NULL	NULL	NULL	NULL	NULL	NULL	NULL	NULL
63936	year2011	2011-2012	2	96	27704	1	35	3	175.4	99.2	32.2	114	5	1	8.98	NULL	NULL	NULL	NULL	NULL	NULL	NULL	NULL	NULL	NULL	NULL	2	2	2	1	2	2	2	2	2	2	2	2	2	2	NULL	NULL	NULL	NULL	NULL	NULL	NULL	NULL	NULL
63940	year2011	2011-2012	2	90	4008	1	15	2	182.1	75.2	22.7	75.9	NULL	NULL	9.16	1.04	0.288	0.691	5.55	0.23	45.3	0.49	0.195	0.55	0.208	0.12	NULL	2	2	NULL	NULL	NULL	NULL	NULL	NULL	NULL	NULL	NULL	NULL	NULL	NULL	NULL	NULL	NULL	NULL	NULL	NULL	NULL	NULL
63944	year2011	2011-2012	1	95	9757	1	20	3	168.2	122.4	43.3	127	3	3	9.68	NULL	NULL	NULL	NULL	NULL	NULL	NULL	NULL	NULL	NULL	NULL	2	2	1	1	2	2	2	2	2	2	2	2	2	2	45.63	0	0	50	100	0	40	100	75
63946	year2011	2011-2012	3	91	3966	1	39	3	178.2	94.7	29.8	102.2	2	1	9.82	0.26	0.082	0.13	1.42	0.057	13.8	0.17	0.029	0.156	0.075	0.026	1	2	2	1	1	2	2	2	2	2	2	2	2	2	61.88	50	100	0	100	70	0	100	75
63959	year2011	2011-2012	1	101	6839	1	41	3	177.5	82.2	26.1	96.7	3	1	8.16	NULL	NULL	NULL	NULL	NULL	NULL	NULL	NULL	NULL	NULL	NULL	1	2	2	2	2	2	2	2	2	2	2	2	2	2	48.75	0	100	0	70	70	20	100	30
63960	year2011	2011-2012	1	97	6412	1	21	4	183.1	144.9	43.2	138.1	4	NULL	11.71	1.4	0.192	0.26	4.08	0.11	70.9	0.18	0.064	0.156	0.356	0.072	2	2	1	1	2	2	2	2	2	2	2	2	2	2	60	0	100	100	70	0	100	60	50
63983	year2011	2011-2012	1	101	23674	1	31	3	172	80	27	101.5	2	1	7.11	NULL	NULL	NULL	NULL	NULL	NULL	NULL	NULL	NULL	NULL	NULL	2	2	1	2	2	2	2	2	2	2	2	2	2	2	33.13	0	0	0	0	70	20	100	75
63984	year2011	2011-2012	3	91	8485	1	24	5	177.9	75.9	24	81.1	4	NULL	9.04	0.96	0.08	0.197	5.51	0.08	25.6	0.4	0.041	0.25	0.219	0.034	2	2	2	2	2	2	2	2	2	2	2	2	2	2	92.5	80	100	100	100	100	60	100	100
63990	year2011	2011-2012	3	90	1666	1	17	5	169.4	55.3	19.3	74.3	NULL	NULL	6.01	NULL	NULL	NULL	NULL	NULL	NULL	NULL	NULL	NULL	NULL	NULL	2	2	2	2	NULL	NULL	NULL	NULL	NULL	NULL	NULL	NULL	NULL	NULL	NULL	NULL	NULL	NULL	NULL	NULL	NULL	NULL	NULL
63992	year2011	2011-2012	2	95	4924	1	44	3	191	146.1	40	137.5	4	NULL	9.76	0.58	0.161	0.47	6.6	0.27	176	0.25	0.176	0.24	0.218	0.139	1	1	2	1	2	2	2	2	2	2	2	2	1	2	55	25	100	100	70	0	60	30	55
64000	year2011	2011-2012	2	90	4469	1	31	4	176.5	99.1	31.8	109.2	3	NULL	10.24	NULL	NULL	NULL	NULL	NULL	NULL	NULL	NULL	NULL	NULL	NULL	1	2	2	2	2	2	2	2	2	2	2	2	2	2	64.38	25	100	100	40	30	60	60	100
64025	year2011	2011-2012	2	92	22068	1	31	3	181.7	87.5	26.5	93.7	5	3	9.06	NULL	NULL	NULL	NULL	NULL	NULL	NULL	NULL	NULL	NULL	NULL	2	2	2	1	2	2	2	2	2	2	2	2	2	2	78.13	80	100	75	40	70	60	100	100
64029	year2011	2011-2012	2	98	9978	1	22	1	176.8	99.9	32	105.4	3	1	9.23	NULL	NULL	NULL	NULL	NULL	NULL	NULL	NULL	NULL	NULL	NULL	2	2	2	2	2	2	2	2	2	2	2	2	2	2	61.25	0	100	0	100	30	60	100	100
64032	year2011	2011-2012	1	103	9079	1	46	1	184.5	91.1	26.8	99	4	NULL	9.29	NULL	NULL	NULL	NULL	NULL	NULL	NULL	NULL	NULL	NULL	NULL	1	2	2	2	2	2	2	2	2	2	2	2	2	2	85	50	100	100	100	70	60	100	100
64037	year2011	2011-2012	2	95	3134	1	28	5	179.5	93.6	29.1	97.2	5	NULL	9.77	NULL	NULL	NULL	NULL	NULL	NULL	NULL	NULL	NULL	NULL	NULL	2	2	2	1	2	2	2	2	2	2	2	2	2	2	68.13	25	100	100	40	70	60	100	50
64042	year2011	2011-2012	2	94	4226	1	39	3	175.3	82.6	26.9	92.5	2	NULL	9.58	NULL	NULL	NULL	NULL	NULL	NULL	NULL	NULL	NULL	NULL	NULL	1	2	2	2	2	2	2	2	2	2	2	2	2	2	77.5	50	100	100	90	70	60	100	50
64065	year2011	2011-2012	1	93	26548	1	46	3	185.6	101	29.3	105.6	4	NULL	8.75	1.63	0.04	0.15	2.57	0.057	29	0.14	0.052	0.27	0.147	0.018	2	2	2	1	2	2	2	2	2	2	2	2	2	2	72.5	0	100	100	100	70	60	100	50
64095	year2011	2011-2012	2	102	28389	1	37	3	185.7	107.4	31.1	106.2	5	NULL	10.27	NULL	NULL	NULL	NULL	NULL	NULL	NULL	NULL	NULL	NULL	NULL	2	2	2	1	2	2	2	2	2	2	2	2	2	2	68.75	50	100	100	70	30	20	100	80
64152	year2011	2011-2012	2	96	4065	1	14	4	162.2	47.2	17.9	63.6	NULL	NULL	7.37	NULL	NULL	NULL	NULL	NULL	NULL	NULL	NULL	NULL	NULL	NULL	NULL	2	2	NULL	NULL	NULL	NULL	NULL	NULL	NULL	NULL	NULL	NULL	NULL	NULL	NULL	NULL	NULL	NULL	NULL	NULL	NULL	NULL
64158	year2011	2011-2012	2	97	4355	1	27	4	189.1	93.3	26.1	92.5	4	1	9.47	NULL	NULL	NULL	NULL	NULL	NULL	NULL	NULL	NULL	NULL	NULL	2	2	2	2	2	2	2	2	2	2	2	2	2	2	53.75	25	100	0	0	70	60	100	75
64160	year2011	2011-2012	1	92	2792	1	13	5	151.3	49.7	21.7	70.6	NULL	NULL	7.26	NULL	NULL	NULL	NULL	NULL	NULL	NULL	NULL	NULL	NULL	NULL	NULL	2	2	NULL	NULL	NULL	NULL	NULL	NULL	NULL	NULL	NULL	NULL	NULL	NULL	NULL	NULL	NULL	NULL	NULL	NULL	NULL	NULL
64162	year2011	2011-2012	2	91	8909	1	18	3	175	75.2	24.6	84.8	NULL	NULL	7.51	1.14	0.118	0.36	3.17	0.13	47.7	0.19	0.045	0.28	0.177	0.064	2	2	1	1	NULL	NULL	NULL	NULL	NULL	NULL	NULL	NULL	NULL	NULL	NULL	NULL	NULL	NULL	NULL	NULL	NULL	NULL	NULL
64163	year2011	2011-2012	2	100	3065	1	48	5	164.9	82.4	30.3	98.6	5	NULL	9.63	NULL	NULL	NULL	NULL	NULL	NULL	NULL	NULL	NULL	NULL	NULL	2	2	2	1	2	2	2	2	2	2	2	2	2	2	68.75	80	80	100	70	30	40	100	50
64179	year2011	2011-2012	2	98	6279	1	52	1	167.4	89.3	31.9	106.4	1	NULL	9.48	NULL	NULL	NULL	NULL	NULL	NULL	NULL	NULL	NULL	NULL	NULL	2	2	2	2	2	2	2	2	2	2	2	2	2	2	70	50	100	100	100	30	60	NULL	50
64222	year2011	2011-2012	3	91	26475	1	39	3	178.4	79.4	24.9	92.1	5	NULL	8.36	NULL	NULL	NULL	NULL	NULL	NULL	NULL	NULL	NULL	NULL	NULL	2	2	2	2	2	2	2	2	2	2	2	2	2	2	83.13	50	100	100	100	100	40	100	75
64228	year2011	2011-2012	2	91	36545	1	44	3	174.6	112.8	37	121.7	3	3	11.13	1.94	0.233	0.258	4.99	0.09	58.6	0.28	0.069	0.58	0.371	0.044	2	1	2	1	2	2	1	2	2	2	2	2	2	2	25	0	0	75	70	15	0	10	30
64234	year2011	2011-2012	2	102	14920	1	29	1	178.3	122.8	38.6	127.5	5	NULL	10.11	0.28	0.094	0.068	1.1	0.057	14.5	0.06	0.029	0.42	0.057	0.018	2	2	2	1	2	2	2	2	2	2	2	2	2	2	74.38	80	100	100	40	15	60	100	100
64247	year2011	2011-2012	1	92	10867	1	42	1	161.5	64.4	24.7	85.4	1	3	7.2	NULL	NULL	NULL	NULL	NULL	NULL	NULL	NULL	NULL	NULL	NULL	2	2	2	2	2	2	2	2	2	2	2	2	2	2	76.88	0	100	75	40	100	100	100	100
64264	year2011	2011-2012	2	90	2091	1	14	4	178.1	61.5	19.4	69.9	NULL	NULL	7.9	NULL	NULL	NULL	NULL	NULL	NULL	NULL	NULL	NULL	NULL	NULL	NULL	2	1	NULL	NULL	NULL	NULL	NULL	NULL	NULL	NULL	NULL	NULL	NULL	NULL	NULL	NULL	NULL	NULL	NULL	NULL	NULL	NULL
64266	year2011	2011-2012	2	99	22568	1	31	3	177.3	83.2	26.5	95.6	5	NULL	8.73	NULL	NULL	NULL	NULL	NULL	NULL	NULL	NULL	NULL	NULL	NULL	1	2	1	1	2	2	2	2	2	2	2	2	2	2	71.25	0	100	100	40	70	60	100	100
64281	year2011	2011-2012	2	93	8500	1	44	2	172.9	109.4	36.6	119.7	5	NULL	10.41	NULL	NULL	NULL	NULL	NULL	NULL	NULL	NULL	NULL	NULL	NULL	1	2	2	1	2	2	2	2	2	2	2	2	1	2	NULL	NULL	NULL	NULL	NULL	NULL	NULL	NULL	NULL
64294	year2011	2011-2012	3	90	4287	1	19	2	171.4	77.8	26.5	88.9	NULL	NULL	8.38	NULL	NULL	NULL	NULL	NULL	NULL	NULL	NULL	NULL	NULL	NULL	2	2	2	2	NULL	NULL	NULL	NULL	NULL	NULL	NULL	NULL	NULL	NULL	NULL	NULL	NULL	NULL	NULL	NULL	NULL	NULL	NULL
64320	year2011	2011-2012	2	101	4401	1	14	4	172	110.5	37.4	114.7	NULL	NULL	10.47	2.51	0.105	0.484	5	0.057	32.5	0.41	0.066	2.68	0.267	0.176	NULL	2	1	NULL	NULL	NULL	NULL	NULL	NULL	NULL	NULL	NULL	NULL	NULL	NULL	NULL	NULL	NULL	NULL	NULL	NULL	NULL	NULL
64326	year2011	2011-2012	2	92	22575	1	29	3	189.9	67.8	18.8	77	5	NULL	7.09	NULL	NULL	NULL	NULL	NULL	NULL	NULL	NULL	NULL	NULL	NULL	2	2	2	2	2	2	2	2	2	2	2	2	2	2	95	80	100	80	100	100	100	100	100
64333	year2011	2011-2012	2	96	5049	1	46	5	161.8	69.1	26.4	86.3	3	NULL	8.66	NULL	NULL	NULL	NULL	NULL	NULL	NULL	NULL	NULL	NULL	NULL	2	2	2	2	2	2	2	2	2	2	2	2	2	2	80	50	100	100	100	70	60	60	100
64336	year2011	2011-2012	1	94	4967	1	31	3	179.6	98.5	30.5	112	2	1	8.66	0.86	0.12	0.27	4.66	0.11	48.7	0.36	0.111	0.156	0.155	0.06	1	2	2	2	2	2	2	2	2	2	2	2	2	2	63.13	0	100	0	100	30	100	100	75
64345	year2011	2011-2012	2	92	5440	1	21	5	173.6	62.1	20.6	80.7	4	NULL	7.53	NULL	NULL	NULL	NULL	NULL	NULL	NULL	NULL	NULL	NULL	NULL	2	2	2	2	2	2	2	2	2	2	2	2	2	2	90.63	25	100	100	100	100	100	100	100
64370	year2011	2011-2012	2	93	6472	1	25	3	167.4	60.6	21.6	75.9	4	NULL	7.05	NULL	NULL	NULL	NULL	NULL	NULL	NULL	NULL	NULL	NULL	NULL	2	2	2	2	2	2	2	2	2	2	2	2	2	1	73.75	0	100	100	40	100	100	100	50
64382	year2011	2011-2012	2	101	3596	1	24	5	174.5	54.3	17.8	68.2	4	NULL	6.33	1.24	0.302	0.124	2.51	0.23	26	0.76	0.029	0.3	0.163	0.082	2	2	2	2	2	2	2	2	2	2	2	2	2	2	83.13	25	100	100	40	100	100	100	100
64427	year2011	2011-2012	2	101	26353	1	37	3	184.3	123.9	36.5	121.2	5	NULL	10.42	2.1	0.04	0.262	6.13	0.057	10.2	0.25	0.029	0.156	0.22	0.018	2	2	2	2	2	2	2	2	2	2	2	2	2	2	83.13	50	100	100	100	15	100	100	100
64439	year2011	2011-2012	2	98	37009	1	53	3	182.3	87.4	26.3	97.3	4	NULL	7.84	NULL	NULL	NULL	NULL	NULL	NULL	NULL	NULL	NULL	NULL	NULL	1	2	2	2	2	2	2	2	2	2	2	2	2	1	61.25	25	100	100	40	70	0	100	55
64451	year2011	2011-2012	1	101	4616	1	32	3	176.2	86	27.7	95.1	4	NULL	8.68	1.91	0.443	0.631	6.4	0.18	107	0.78	0.378	2.41	0.71	0.401	2	2	2	2	2	2	2	2	2	2	2	2	2	2	76.88	25	100	100	100	70	20	100	100
64485	year2011	2011-2012	1	100	9414	1	32	2	177.2	111.3	35.4	111.5	1	NULL	11.33	NULL	NULL	NULL	NULL	NULL	NULL	NULL	NULL	NULL	NULL	NULL	2	2	2	2	2	2	2	2	2	2	2	2	2	2	71.25	80	100	100	100	15	40	60	75
64493	year2011	2011-2012	1	96	3354	1	17	4	176.4	80.4	25.8	78	NULL	NULL	9.63	1	0.04	0.361	5	0.11	16.6	0.14	0.045	1.9	0.125	0.082	1	2	2	2	NULL	NULL	NULL	NULL	NULL	NULL	NULL	NULL	NULL	NULL	NULL	NULL	NULL	NULL	NULL	NULL	NULL	NULL	NULL
64502	year2011	2011-2012	1	90	2591	1	14	4	164.5	58.9	21.8	68	NULL	NULL	9.01	1.79	0.152	0.795	7.8	0.18	163	0.59	0.202	6.06	0.266	0.258	NULL	2	2	NULL	NULL	NULL	NULL	NULL	NULL	NULL	NULL	NULL	NULL	NULL	NULL	NULL	NULL	NULL	NULL	NULL	NULL	NULL	NULL
64505	year2011	2011-2012	1	100	3432	1	18	4	174.9	68.9	22.5	75	NULL	NULL	9.08	NULL	NULL	NULL	NULL	NULL	NULL	NULL	NULL	NULL	NULL	NULL	2	2	2	2	NULL	NULL	NULL	NULL	NULL	NULL	NULL	NULL	NULL	NULL	NULL	NULL	NULL	NULL	NULL	NULL	NULL	NULL	NULL
64508	year2011	2011-2012	1	96	2496	1	14	4	173.2	61.4	20.5	69.8	NULL	NULL	7.96	NULL	NULL	NULL	NULL	NULL	NULL	NULL	NULL	NULL	NULL	NULL	NULL	2	2	NULL	NULL	NULL	NULL	NULL	NULL	NULL	NULL	NULL	NULL	NULL	NULL	NULL	NULL	NULL	NULL	NULL	NULL	NULL	NULL
64524	year2011	2011-2012	2	93	6343	1	28	3	184.6	70.2	20.6	79.2	4	NULL	7.55	NULL	NULL	NULL	NULL	NULL	NULL	NULL	NULL	NULL	NULL	NULL	2	2	2	2	2	2	2	2	2	2	2	2	2	2	87.5	50	100	100	100	100	100	100	50
64529	year2011	2011-2012	1	94	28123	1	18	3	188.4	71.7	20.2	82.3	NULL	NULL	7.46	NULL	NULL	NULL	NULL	NULL	NULL	NULL	NULL	NULL	NULL	NULL	2	2	2	2	NULL	NULL	NULL	NULL	NULL	NULL	NULL	NULL	NULL	NULL	NULL	NULL	NULL	NULL	NULL	NULL	NULL	NULL	NULL
64567	year2011	2011-2012	1	100	9708	1	37	2	182.5	76.9	23.1	91	5	3	7.56	NULL	NULL	NULL	NULL	NULL	NULL	NULL	NULL	NULL	NULL	NULL	2	2	2	2	2	2	2	2	2	2	2	2	2	2	83.13	80	100	75	70	100	40	100	100
64584	year2011	2011-2012	2	103	3117	1	41	5	168.5	70.6	24.9	88.2	5	NULL	8.45	0.27	0.118	0.071	2.9	0.057	13.3	0.23	0.029	0.25	0.09	0.026	2	2	2	2	2	2	2	2	2	2	2	2	2	2	NULL	NULL	NULL	NULL	NULL	NULL	NULL	NULL	NULL
64591	year2011	2011-2012	3	92	5018	1	51	4	170.7	76.9	26.4	92.4	2	3	9.55	NULL	NULL	NULL	NULL	NULL	NULL	NULL	NULL	NULL	NULL	NULL	1	2	2	2	2	2	2	2	2	2	2	2	2	2	NULL	NULL	NULL	NULL	NULL	NULL	NULL	NULL	NULL
64611	year2011	2011-2012	2	100	4301	1	50	4	173.8	138.4	45.8	137	5	NULL	12.2	NULL	NULL	NULL	NULL	NULL	NULL	NULL	NULL	NULL	NULL	NULL	2	1	2	1	2	2	2	2	2	2	2	2	2	2	68.75	50	100	100	100	0	80	40	80
64621	year2011	2011-2012	1	100	9763	1	38	2	174.2	81.7	26.9	104	5	3	7.51	NULL	NULL	NULL	NULL	NULL	NULL	NULL	NULL	NULL	NULL	NULL	2	2	2	2	2	2	2	2	2	2	2	2	2	2	NULL	NULL	NULL	NULL	NULL	NULL	NULL	NULL	NULL
64632	year2011	2011-2012	2	91	12964	1	21	2	181.9	101.2	30.6	101.6	3	1	10.1	NULL	NULL	NULL	NULL	NULL	NULL	NULL	NULL	NULL	NULL	NULL	2	2	2	2	2	2	2	2	2	2	2	2	2	2	60	0	100	0	100	30	100	100	50
64642	year2011	2011-2012	3	91	6146	1	15	2	165.4	41.7	15.2	63	NULL	NULL	5.26	NULL	NULL	NULL	NULL	NULL	NULL	NULL	NULL	NULL	NULL	NULL	NULL	2	1	NULL	NULL	NULL	NULL	NULL	NULL	NULL	NULL	NULL	NULL	NULL	NULL	NULL	NULL	NULL	NULL	NULL	NULL	NULL	NULL
64648	year2011	2011-2012	1	103	9270	1	36	1	172.8	61.2	20.5	74.2	5	NULL	7.5	1.94	0.194	0.427	6.26	0.17	55.8	0.4	0.046	0.55	0.296	0.336	2	2	2	2	2	2	2	2	2	2	2	2	2	2	88.13	25	80	100	100	100	100	100	100
64651	year2011	2011-2012	3	91	7113	1	58	3	172.9	92.9	31.1	111.3	4	3	8.68	NULL	NULL	NULL	NULL	NULL	NULL	NULL	NULL	NULL	NULL	NULL	2	2	2	1	1	2	2	2	2	2	2	2	2	2	NULL	NULL	NULL	NULL	NULL	NULL	NULL	NULL	NULL
64661	year2011	2011-2012	2	90	7828	1	29	2	171	68.9	23.6	85.5	3	2	8.36	NULL	NULL	NULL	NULL	NULL	NULL	NULL	NULL	NULL	NULL	NULL	2	2	2	2	2	2	2	2	2	2	2	2	2	2	62.5	0	100	0	40	100	60	100	100
64672	year2011	2011-2012	2	100	4248	1	22	4	169.7	76.6	26.6	79.6	4	NULL	11.26	NULL	NULL	NULL	NULL	NULL	NULL	NULL	NULL	NULL	NULL	NULL	2	2	2	2	2	2	2	2	2	2	2	2	2	2	96.25	100	100	100	100	70	100	100	100
64673	year2011	2011-2012	3	91	1347	1	12	5	150.4	41.1	18.2	64	NULL	NULL	6.57	5.25	0.067	0.76	3.58	0.3	68.4	0.24	0.079	1.34	0.149	0.104	NULL	2	2	NULL	NULL	NULL	NULL	NULL	NULL	NULL	NULL	NULL	NULL	NULL	NULL	NULL	NULL	NULL	NULL	NULL	NULL	NULL	NULL
64682	year2011	2011-2012	1	94	33385	1	42	3	175.2	99.7	32.5	107.2	3	NULL	9.76	NULL	NULL	NULL	NULL	NULL	NULL	NULL	NULL	NULL	NULL	NULL	1	2	1	1	2	2	2	2	2	2	2	2	2	2	62.5	0	100	100	100	30	40	100	30
64720	year2011	2011-2012	1	100	5387	1	29	4	173.8	62.3	20.6	74.2	5	1	7.71	1.81	0.216	0.27	3.5	0.16	48.6	0.18	0.06	0.38	0.136	0.051	2	1	2	2	2	2	2	2	2	2	2	2	2	2	54.38	0	100	0	100	100	60	0	75
64721	year2011	2011-2012	2	100	4301	1	56	4	176	97.2	31.4	114.1	2	1	8.39	NULL	NULL	NULL	NULL	NULL	NULL	NULL	NULL	NULL	NULL	NULL	1	1	2	1	2	2	2	2	2	2	2	2	2	2	37.5	50	0	0	70	30	60	10	80
64742	year2011	2011-2012	2	100	4071	1	56	4	172.6	113.1	38	116.8	3	NULL	12.34	3.88	0.816	0.372	6.93	0.08	116	1.25	0.101	1.21	0.311	0.053	2	2	2	1	2	2	2	2	2	2	2	2	2	2	78.75	80	100	100	100	15	100	60	75
64746	year2011	2011-2012	2	99	4630	1	29	4	176.1	93.8	30.2	102.3	5	2	9.3	NULL	NULL	NULL	NULL	NULL	NULL	NULL	NULL	NULL	NULL	NULL	2	2	2	2	2	2	2	2	2	2	2	2	2	2	72.5	80	100	0	70	30	100	100	100
64750	year2011	2011-2012	2	98	8081	1	18	1	172.3	68.5	23.1	75.2	NULL	NULL	7.97	1.77	0.063	0.675	3.23	0.1	149	0.33	0.093	0.28	0.066	0.343	2	2	2	2	NULL	NULL	NULL	NULL	NULL	NULL	NULL	NULL	NULL	NULL	NULL	NULL	NULL	NULL	NULL	NULL	NULL	NULL	NULL
64768	year2011	2011-2012	1	94	8524	1	27	3	178.7	74.6	23.4	81.9	2	1	8.62	NULL	NULL	NULL	NULL	NULL	NULL	NULL	NULL	NULL	NULL	NULL	2	2	2	2	2	2	2	2	2	2	2	1	2	2	75	0	100	0	100	100	100	100	100
64769	year2011	2011-2012	2	99	4773	1	51	4	180.6	84.7	26	90.1	3	NULL	10.17	NULL	NULL	NULL	NULL	NULL	NULL	NULL	NULL	NULL	NULL	NULL	2	3	2	2	2	2	2	2	2	2	2	2	2	2	68.13	25	100	100	100	70	40	60	50
64782	year2011	2011-2012	1	94	7312	1	50	3	175.6	64.8	21	80.5	4	2	6.73	NULL	NULL	NULL	NULL	NULL	NULL	NULL	NULL	NULL	NULL	NULL	2	2	1	2	2	2	2	2	2	2	2	2	2	1	66.25	50	20	0	100	100	60	100	100
64802	year2011	2011-2012	1	102	6218	1	42	4	182.3	72.9	21.9	82	3	NULL	8.52	NULL	NULL	NULL	NULL	NULL	NULL	NULL	NULL	NULL	NULL	NULL	2	2	2	2	2	2	2	2	2	2	2	2	2	2	80	0	100	100	40	100	100	100	100
64803	year2011	2011-2012	1	93	4860	1	35	3	185.1	99.7	29.1	104.8	4	3	9.66	3.31	0.526	0.411	4.17	0.057	100	0.32	0.041	0.83	0.165	0.146	1	2	2	2	2	2	2	2	2	2	2	2	2	2	64.38	50	100	50	100	70	40	100	5
64805	year2011	2011-2012	2	101	4752	1	38	4	171.1	140.6	48	142	2	NULL	13.1	NULL	NULL	NULL	NULL	NULL	NULL	NULL	NULL	NULL	NULL	NULL	1	2	1	1	2	2	2	2	2	2	2	2	2	2	NULL	NULL	NULL	NULL	NULL	NULL	NULL	NULL	NULL
64816	year2011	2011-2012	2	92	5440	1	21	5	171.7	65.1	22.1	85	3	2	7.87	1.09	0.04	0.263	3.97	0.057	45.4	0.27	0.029	0.32	0.191	0.078	2	2	1	2	2	2	2	2	2	2	2	2	2	2	65.63	50	100	0	40	100	60	100	75
64831	year2011	2011-2012	2	94	2639	1	24	5	177.5	84.4	26.8	87	4	2	9.55	NULL	NULL	NULL	NULL	NULL	NULL	NULL	NULL	NULL	NULL	NULL	2	2	1	2	2	2	2	2	2	2	2	2	2	2	72.5	50	100	0	100	70	60	100	100
64832	year2011	2011-2012	1	91	10000	1	32	1	168.6	86.6	30.5	103	3	NULL	9.46	NULL	NULL	NULL	NULL	NULL	NULL	NULL	NULL	NULL	NULL	NULL	2	2	2	2	2	2	2	2	2	2	2	2	2	2	66.25	0	80	100	100	30	20	100	100
64839	year2011	2011-2012	2	98	9760	1	37	1	175.3	98.3	32	103.6	5	NULL	9.41	NULL	NULL	NULL	NULL	NULL	NULL	NULL	NULL	NULL	NULL	NULL	2	2	2	1	2	2	2	2	2	2	2	2	2	2	65	0	100	100	100	30	40	100	50
64850	year2011	2011-2012	1	92	24753	1	19	3	181.3	59.6	18.1	74.5	NULL	NULL	6.32	NULL	NULL	NULL	NULL	NULL	NULL	NULL	NULL	NULL	NULL	NULL	2	2	2	2	NULL	NULL	NULL	NULL	NULL	NULL	NULL	NULL	NULL	NULL	NULL	NULL	NULL	NULL	NULL	NULL	NULL	NULL	NULL
64864	year2011	2011-2012	2	101	4401	1	12	4	156.9	41.3	16.8	61.8	NULL	NULL	6.65	0.57	0.04	0.124	1.18	0.057	25.4	0.48	0.083	4.83	0.068	0.382	NULL	2	2	NULL	NULL	NULL	NULL	NULL	NULL	NULL	NULL	NULL	NULL	NULL	NULL	NULL	NULL	NULL	NULL	NULL	NULL	NULL	NULL
64876	year2011	2011-2012	3	91	7170	1	47	3	185.6	81.5	23.7	93.5	4	NULL	8.25	NULL	NULL	NULL	NULL	NULL	NULL	NULL	NULL	NULL	NULL	NULL	2	2	2	2	2	2	2	2	2	2	2	2	2	2	93.75	50	100	100	100	100	100	100	100
64877	year2011	2011-2012	2	97	4815	1	46	4	182	107.6	32.5	111.5	3	NULL	10.87	0.35	0.157	0.115	2.2	0.057	37.1	0.36	0.029	0.29	0.093	0.018	2	2	2	1	2	2	2	2	2	2	2	2	2	2	66.25	50	100	100	70	30	20	60	100
64887	year2011	2011-2012	1	95	8119	1	13	3	157.7	48.4	19.5	69	NULL	NULL	6.83	NULL	NULL	NULL	NULL	NULL	NULL	NULL	NULL	NULL	NULL	NULL	NULL	2	1	NULL	NULL	NULL	NULL	NULL	NULL	NULL	NULL	NULL	NULL	NULL	NULL	NULL	NULL	NULL	NULL	NULL	NULL	NULL	NULL
64892	year2011	2011-2012	2	100	4248	1	21	4	185.4	86.4	25.1	81.3	4	NULL	10.76	NULL	NULL	NULL	NULL	NULL	NULL	NULL	NULL	NULL	NULL	NULL	2	2	2	2	2	2	2	2	2	2	2	2	2	2	87.5	50	100	80	100	70	100	100	100
64897	year2011	2011-2012	2	90	3063	1	42	5	173.7	61	20.2	82.2	2	NULL	6.87	2.18	0.198	0.339	5.13	0.13	55.5	1.22	0.029	0.36	0.229	0.052	2	2	2	2	2	2	2	2	2	2	2	2	2	2	NULL	NULL	NULL	NULL	NULL	NULL	NULL	NULL	NULL
64914	year2011	2011-2012	2	96	4291	1	31	5	163.5	50.5	18.9	74.7	5	NULL	5.99	0.1	0.154	0.05	1.78	0.057	10.1	0.11	0.029	0.156	0.065	0.018	2	2	1	2	2	2	2	2	2	2	2	2	2	2	81.88	80	0	100	100	100	100	100	75
64916	year2011	2011-2012	2	98	3946	1	31	3	172.8	86.8	29.1	97	3	1	9.33	0.62	0.131	0.108	0.88	0.057	21.6	0.16	0.029	0.27	0.033	0.018	2	2	1	2	2	2	2	2	2	2	2	2	2	2	68.13	0	100	0	100	70	100	100	75
64926	year2011	2011-2012	2	97	3338	1	14	4	174.7	112.2	36.8	101.3	NULL	NULL	11.28	NULL	NULL	NULL	NULL	NULL	NULL	NULL	NULL	NULL	NULL	NULL	NULL	2	2	NULL	NULL	NULL	NULL	NULL	NULL	NULL	NULL	NULL	NULL	NULL	NULL	NULL	NULL	NULL	NULL	NULL	NULL	NULL	NULL
64929	year2011	2011-2012	3	91	2697	1	19	4	188	139	39.3	126.2	NULL	NULL	10.92	NULL	NULL	NULL	NULL	NULL	NULL	NULL	NULL	NULL	NULL	NULL	2	2	2	1	NULL	NULL	NULL	NULL	NULL	NULL	NULL	NULL	NULL	NULL	NULL	NULL	NULL	NULL	NULL	NULL	NULL	NULL	NULL
64951	year2011	2011-2012	3	91	26978	1	22	3	183.4	97.2	28.9	100	5	NULL	8.58	8.69	0.04	0.469	3.89	0.057	72.3	1.14	0.029	0.5	0.151	0.493	2	2	2	2	2	2	2	2	2	2	2	2	2	2	72.5	0	100	100	70	70	40	100	100
64963	year2011	2011-2012	1	96	5166	1	55	4	180.4	146.3	45	146.7	5	NULL	13	0.12	0.142	0.141	1.89	0.22	37.7	0.09	0.046	0.45	0.137	0.045	1	3	2	1	2	2	2	2	2	2	2	2	2	2	63.75	0	80	100	70	0	80	100	80
64981	year2011	2011-2012	2	97	4859	1	46	3	172.5	81.5	27.4	101.3	4	NULL	8.99	NULL	NULL	NULL	NULL	NULL	NULL	NULL	NULL	NULL	NULL	NULL	2	2	2	2	2	2	2	2	2	2	2	2	2	2	72.86	0	100	100	100	70	40	100	NULL
64994	year2011	2011-2012	2	92	26559	1	27	3	171.5	70.4	23.9	83	5	NULL	8.23	2	0.231	0.292	3.59	0.1	16.3	0.22	0.029	0.66	0.135	0.093	2	2	2	2	2	2	2	2	2	2	2	2	2	2	76.25	0	100	100	70	100	40	100	100
64998	year2011	2011-2012	2	97	36214	1	54	3	190.8	120.4	33.1	116.8	5	3	9.07	NULL	NULL	NULL	NULL	NULL	NULL	NULL	NULL	NULL	NULL	NULL	1	2	2	1	1	2	2	2	2	2	2	2	2	2	NULL	NULL	NULL	NULL	NULL	NULL	NULL	NULL	NULL
65015	year2011	2011-2012	2	101	4401	1	19	4	177.5	72.7	23.1	81	NULL	NULL	9.17	NULL	NULL	NULL	NULL	NULL	NULL	NULL	NULL	NULL	NULL	NULL	2	2	1	2	NULL	NULL	NULL	NULL	NULL	NULL	NULL	NULL	NULL	NULL	NULL	NULL	NULL	NULL	NULL	NULL	NULL	NULL	NULL
65031	year2011	2011-2012	1	100	5531	1	16	2	171.5	64.7	22	77	NULL	NULL	7.96	NULL	NULL	NULL	NULL	NULL	NULL	NULL	NULL	NULL	NULL	NULL	2	2	2	2	NULL	NULL	NULL	NULL	NULL	NULL	NULL	NULL	NULL	NULL	NULL	NULL	NULL	NULL	NULL	NULL	NULL	NULL	NULL
65049	year2011	2011-2012	2	103	9477	1	24	2	174.3	72	23.7	80.7	3	NULL	9.32	NULL	NULL	NULL	NULL	NULL	NULL	NULL	NULL	NULL	NULL	NULL	2	2	2	2	2	2	2	2	2	2	2	2	2	2	97.5	80	100	100	100	100	100	100	100
65052	year2011	2011-2012	3	91	27327	1	42	3	170.5	80.6	27.7	96.8	5	NULL	8.53	NULL	NULL	NULL	NULL	NULL	NULL	NULL	NULL	NULL	NULL	NULL	2	2	2	2	2	2	2	2	2	2	2	2	2	2	80.63	80	100	100	100	70	20	100	75
65061	year2011	2011-2012	1	91	4772	1	38	5	179.4	95.5	29.7	104.8	5	NULL	8.61	NULL	NULL	NULL	NULL	NULL	NULL	NULL	NULL	NULL	NULL	NULL	1	1	2	1	2	2	2	2	2	2	2	2	2	2	61.25	25	80	100	70	70	80	40	25
65085	year2011	2011-2012	2	93	4515	1	51	4	161.6	77.3	29.6	101.6	3	NULL	9.36	NULL	NULL	NULL	NULL	NULL	NULL	NULL	NULL	NULL	NULL	NULL	2	2	2	2	2	2	2	2	2	2	2	2	2	2	NULL	NULL	NULL	NULL	NULL	NULL	NULL	NULL	NULL
65091	year2011	2011-2012	1	95	5547	1	33	3	171.9	81.2	27.5	93.3	3	3	9	NULL	NULL	NULL	NULL	NULL	NULL	NULL	NULL	NULL	NULL	NULL	2	2	2	2	1	2	2	2	2	2	2	1	2	2	51.88	25	100	5	20	70	20	100	75
65103	year2011	2011-2012	1	90	2613	1	12	4	170.3	63.7	22	78.8	NULL	NULL	7.38	0.76	0.188	0.32	4.05	0.1	72.9	0.65	0.078	1.53	0.277	0.336	NULL	2	1	NULL	NULL	NULL	NULL	NULL	NULL	NULL	NULL	NULL	NULL	NULL	NULL	NULL	NULL	NULL	NULL	NULL	NULL	NULL	NULL
65106	year2011	2011-2012	1	96	5220	1	32	4	183.5	81.6	24.2	82	3	3	9.28	NULL	NULL	NULL	NULL	NULL	NULL	NULL	NULL	NULL	NULL	NULL	2	2	2	2	2	2	2	2	2	2	2	2	2	2	69.38	50	100	25	70	100	60	100	50
65111	year2011	2011-2012	2	97	4661	1	14	3	177.6	71.3	22.6	80.8	NULL	NULL	7.16	4.16	0.141	1.03	4.06	0.18	43.1	0.31	0.12	0.48	0.202	0.111	NULL	2	1	NULL	NULL	NULL	NULL	NULL	NULL	NULL	NULL	NULL	NULL	NULL	NULL	NULL	NULL	NULL	NULL	NULL	NULL	NULL	NULL
65113	year2011	2011-2012	3	90	2889	1	43	5	175	74.1	24.2	87.9	3	NULL	8.08	3.01	0.955	0.181	6.39	0.09	60.4	0.76	0.029	0.4	0.422	0.018	2	2	2	2	2	2	2	2	2	2	2	2	2	1	NULL	NULL	NULL	NULL	NULL	NULL	NULL	NULL	NULL
65135	year2011	2011-2012	3	91	4124	1	55	5	172.5	82	27.6	96.8	5	NULL	8.18	0.74	0.226	0.296	5.21	0.057	46.3	0.61	0.361	0.61	0.337	0.049	1	2	2	2	2	2	2	2	2	2	2	2	2	2	68.75	50	100	100	100	70	40	60	30
65149	year2011	2011-2012	2	102	4877	1	31	4	178.4	94.2	29.6	98	2	NULL	10.82	NULL	NULL	NULL	NULL	NULL	NULL	NULL	NULL	NULL	NULL	NULL	1	2	1	2	2	2	2	2	2	2	2	2	2	2	70.63	50	100	100	20	70	100	100	25
65152	year2011	2011-2012	1	91	4222	1	13	4	173.2	52.7	17.6	69.2	NULL	NULL	6.42	NULL	NULL	NULL	NULL	NULL	NULL	NULL	NULL	NULL	NULL	NULL	NULL	2	2	NULL	NULL	NULL	NULL	NULL	NULL	NULL	NULL	NULL	NULL	NULL	NULL	NULL	NULL	NULL	NULL	NULL	NULL	NULL	NULL
65156	year2011	2011-2012	2	97	7763	1	44	3	179.4	70.9	22	83.5	3	1	7.96	NULL	NULL	NULL	NULL	NULL	NULL	NULL	NULL	NULL	NULL	NULL	2	2	2	2	2	2	2	2	2	2	2	2	2	2	70.63	25	100	0	40	100	100	100	100
65166	year2011	2011-2012	2	97	3115	1	17	4	166.6	74.4	26.8	81.3	NULL	NULL	9.04	0.24	0.144	0.198	1.98	0.057	27.7	0.37	0.093	0.87	0.103	0.064	2	2	2	2	NULL	NULL	NULL	NULL	NULL	NULL	NULL	NULL	NULL	NULL	NULL	NULL	NULL	NULL	NULL	NULL	NULL	NULL	NULL
65177	year2011	2011-2012	2	92	30151	1	22	3	179.6	73.5	22.8	80.3	4	3	8.74	NULL	NULL	NULL	NULL	NULL	NULL	NULL	NULL	NULL	NULL	NULL	2	2	2	2	2	2	2	2	2	2	2	2	2	2	NULL	NULL	NULL	NULL	NULL	NULL	NULL	NULL	NULL
65182	year2011	2011-2012	2	93	8532	1	45	2	170.3	71.6	24.7	87.9	2	1	8.12	1.29	0.419	0.221	3.47	0.09	66.4	1.66	0.029	1.45	0.097	0.113	1	1	1	2	1	2	2	2	2	2	2	2	2	2	47.5	0	60	0	40	100	40	40	100
65194	year2011	2011-2012	1	93	3484	1	31	5	180.4	73.2	22.5	83	5	2	7.65	NULL	NULL	NULL	NULL	NULL	NULL	NULL	NULL	NULL	NULL	NULL	2	2	2	2	2	2	2	2	2	2	2	2	2	2	76.25	50	100	0	100	100	60	100	100
65195	year2011	2011-2012	2	99	3308	1	43	4	183.5	132.8	39.4	125.1	4	NULL	11.99	0.43	0.141	0.121	2.63	0.057	28.2	0.21	0.029	0.51	0.178	0.032	1	1	2	1	1	2	2	2	2	2	2	2	2	2	61.88	80	100	100	70	15	60	40	30
65202	year2011	2011-2012	2	102	13235	1	45	2	167.7	72.1	25.6	87	1	3	8.47	NULL	NULL	NULL	NULL	NULL	NULL	NULL	NULL	NULL	NULL	NULL	2	2	2	2	2	2	2	2	2	2	2	2	2	2	78.75	25	100	75	100	70	60	100	100
65205	year2011	2011-2012	2	91	41724	1	56	3	176.4	71.1	22.8	85.2	3	1	7.23	NULL	NULL	NULL	NULL	NULL	NULL	NULL	NULL	NULL	NULL	NULL	2	2	1	2	1	2	2	2	2	2	2	1	2	2	70	80	100	0	40	100	40	100	100
65212	year2011	2011-2012	3	91	1822	1	14	5	166.6	67.6	24.4	86.7	NULL	NULL	7.45	NULL	NULL	NULL	NULL	NULL	NULL	NULL	NULL	NULL	NULL	NULL	NULL	2	2	NULL	NULL	NULL	NULL	NULL	NULL	NULL	NULL	NULL	NULL	NULL	NULL	NULL	NULL	NULL	NULL	NULL	NULL	NULL	NULL
65229	year2011	2011-2012	2	91	27295	1	31	3	178.4	78.8	24.8	88.5	5	NULL	8.8	NULL	NULL	NULL	NULL	NULL	NULL	NULL	NULL	NULL	NULL	NULL	2	2	2	2	2	2	2	2	2	2	2	2	2	2	90.63	80	100	100	70	100	100	100	75
65238	year2011	2011-2012	3	92	7308	1	19	1	171.4	76.2	25.9	84.5	NULL	NULL	9.09	0.49	0.04	0.138	1.36	0.057	11	0.09	0.029	0.156	0.079	0.066	2	2	2	2	NULL	NULL	NULL	NULL	NULL	NULL	NULL	NULL	NULL	NULL	NULL	NULL	NULL	NULL	NULL	NULL	NULL	NULL	NULL
65262	year2011	2011-2012	1	93	5115	1	35	5	167.1	63.7	22.8	88.6	4	NULL	6.95	NULL	NULL	NULL	NULL	NULL	NULL	NULL	NULL	NULL	NULL	NULL	2	2	2	2	2	2	2	2	2	2	2	2	2	2	82.5	0	100	100	100	100	60	100	100
65269	year2011	2011-2012	1	102	5558	1	24	3	174.2	90.2	29.7	97	4	NULL	9.83	3.06	0.124	1.86	5.08	0.36	75.1	0.25	0.108	0.78	0.179	0.274	2	2	1	2	2	2	2	2	2	2	2	2	2	2	76.25	0	100	100	40	70	100	100	100
65270	year2011	2011-2012	1	94	8524	1	24	3	175.7	94	30.4	103	4	NULL	10.16	2.94	0.04	0.339	3.76	0.14	34.8	0.23	0.044	0.25	0.259	0.091	2	2	1	1	2	2	2	2	2	2	2	1	2	2	63.13	25	100	100	40	30	60	100	50
65286	year2011	2011-2012	2	102	5057	1	30	5	161.9	57.5	21.9	75.7	4	NULL	7.66	NULL	NULL	NULL	NULL	NULL	NULL	NULL	NULL	NULL	NULL	NULL	2	2	2	2	2	2	2	2	2	2	2	2	2	2	NULL	NULL	NULL	NULL	NULL	NULL	NULL	NULL	NULL
65299	year2011	2011-2012	2	94	23636	1	29	3	184.7	77.5	22.7	82.8	4	1	7.92	NULL	NULL	NULL	NULL	NULL	NULL	NULL	NULL	NULL	NULL	NULL	2	2	2	2	2	2	2	2	2	2	2	2	2	2	80	80	100	0	100	100	100	60	100
65310	year2011	2011-2012	1	101	6839	1	40	3	174.3	137.3	45.2	137.5	2	3	11.93	NULL	NULL	NULL	NULL	NULL	NULL	NULL	NULL	NULL	NULL	NULL	1	2	2	1	2	2	2	2	2	2	2	2	2	2	68.75	25	100	75	70	0	100	100	80
65320	year2011	2011-2012	2	91	27295	1	39	3	183.9	93.2	27.6	98.4	3	1	9.58	1.94	0.675	0.551	5.3	0.17	66.7	0.48	0.098	2.08	0.118	0.069	2	2	2	2	2	2	2	2	2	2	2	2	2	2	60	0	100	0	100	70	60	100	50
65335	year2011	2011-2012	1	102	3572	1	55	5	176.3	91.1	29.3	107	5	3	8.53	NULL	NULL	NULL	NULL	NULL	NULL	NULL	NULL	NULL	NULL	NULL	1	2	1	1	2	2	2	2	2	2	2	2	2	2	76.88	50	100	75	70	70	100	100	50
65341	year2011	2011-2012	2	94	29116	1	42	3	180.4	74.5	22.9	91.1	5	NULL	7.34	NULL	NULL	NULL	NULL	NULL	NULL	NULL	NULL	NULL	NULL	NULL	2	2	2	2	2	2	2	2	2	2	2	2	2	2	81.25	80	60	100	70	100	40	100	100
65355	year2011	2011-2012	1	90	4949	1	37	4	174.5	92.7	30.4	103.3	4	NULL	9.26	0.47	0.122	0.089	1.69	0.14	16.8	0.2	0.029	1.24	0.078	0.018	2	2	2	1	2	2	2	2	2	2	2	2	2	2	NULL	NULL	NULL	NULL	NULL	NULL	NULL	NULL	NULL
65368	year2011	2011-2012	2	98	6920	1	23	3	166.2	46.2	16.7	65.8	3	1	6.19	2.76	0.138	0.307	2.95	0.1	27	0.52	0.041	2.24	0.069	0.067	2	2	2	2	2	2	2	2	2	2	2	2	2	2	71.25	25	100	0	70	100	100	100	75
65377	year2011	2011-2012	1	96	3319	1	19	4	165.8	78.3	28.5	96.8	NULL	NULL	8.59	NULL	NULL	NULL	NULL	NULL	NULL	NULL	NULL	NULL	NULL	NULL	2	2	2	2	NULL	NULL	NULL	NULL	NULL	NULL	NULL	NULL	NULL	NULL	NULL	NULL	NULL	NULL	NULL	NULL	NULL	NULL	NULL
65396	year2011	2011-2012	2	101	3245	1	54	5	169.1	81.1	28.4	104.4	5	1	8.12	0.51	0.16	0.241	10.8	0.09	98.4	0.33	0.081	1.63	0.227	0.092	2	2	2	2	2	2	2	2	2	2	2	2	2	2	69.38	50	100	0	100	70	100	60	75
65399	year2011	2011-2012	2	99	4688	1	59	4	165.7	68	24.8	90.4	4	1	7.41	1.84	1.61	0.271	4.28	0.25	63.2	0.8	0.146	0.52	0.229	0.19	1	2	2	2	2	2	2	2	2	2	2	2	2	2	70.71	80	100	0	100	100	60	NULL	55
65400	year2011	2011-2012	3	92	5692	1	16	1	152.7	94.3	40.4	122.4	NULL	NULL	8.79	NULL	NULL	NULL	NULL	NULL	NULL	NULL	NULL	NULL	NULL	NULL	2	2	1	2	NULL	NULL	NULL	NULL	NULL	NULL	NULL	NULL	NULL	NULL	NULL	NULL	NULL	NULL	NULL	NULL	NULL	NULL	NULL
65401	year2011	2011-2012	2	91	7822	1	55	3	173.1	73.2	24.4	103.8	4	3	6.6	NULL	NULL	NULL	NULL	NULL	NULL	NULL	NULL	NULL	NULL	NULL	2	2	2	2	2	2	2	2	2	2	2	2	2	1	70.63	50	100	75	100	100	40	100	0
65405	year2011	2011-2012	1	103	4658	1	17	1	173	76.5	25.6	77.5	NULL	NULL	10.11	0.17	0.04	0.126	1.67	0.057	12.5	0.08	0.029	0.156	0.064	0.127	2	2	2	2	NULL	NULL	NULL	NULL	NULL	NULL	NULL	NULL	NULL	NULL	NULL	NULL	NULL	NULL	NULL	NULL	NULL	NULL	NULL
65416	year2011	2011-2012	1	98	4522	1	23	5	171.7	67.4	22.9	76.2	5	1	8.29	NULL	NULL	NULL	NULL	NULL	NULL	NULL	NULL	NULL	NULL	NULL	2	2	2	2	2	2	2	2	2	2	2	2	2	2	74.29	80	100	0	40	100	100	100	NULL
65423	year2011	2011-2012	2	95	5376	1	50	1	170.1	86.1	29.8	107.4	1	1	8.91	0.2	0.28	0.161	3.36	0.36	15.4	0.64	0.07	0.6	0.131	0.042	2	2	2	2	2	2	2	2	2	2	2	2	2	2	58.75	50	0	0	100	70	100	100	50
65457	year2011	2011-2012	1	92	3341	1	25	5	174.6	75.8	24.9	90.3	5	NULL	6.96	NULL	NULL	NULL	NULL	NULL	NULL	NULL	NULL	NULL	NULL	NULL	2	2	1	2	2	2	2	2	2	2	2	2	2	2	90.63	25	100	100	100	100	100	100	100
65469	year2011	2011-2012	1	95	43630	1	58	3	170	127.8	44.2	140.8	4	2	11.49	0.32	0.271	0.198	2.68	0.057	17.7	0.23	0.029	0.34	0.122	0.032	2	2	2	2	2	2	2	2	2	2	1	2	2	2	30.63	25	0	0	70	0	40	60	50
65485	year2011	2011-2012	1	97	7601	1	42	3	173.6	118.8	39.4	124.9	4	NULL	11.29	NULL	NULL	NULL	NULL	NULL	NULL	NULL	NULL	NULL	NULL	NULL	1	2	2	1	2	2	2	2	2	2	2	2	2	2	59.38	25	100	100	70	15	40	100	25
65489	year2011	2011-2012	2	99	2639	1	18	4	173.5	88.3	29.3	90.5	NULL	NULL	10.56	NULL	NULL	NULL	NULL	NULL	NULL	NULL	NULL	NULL	NULL	NULL	2	2	2	2	NULL	NULL	NULL	NULL	NULL	NULL	NULL	NULL	NULL	NULL	NULL	NULL	NULL	NULL	NULL	NULL	NULL	NULL	NULL
65500	year2011	2011-2012	2	100	4446	1	46	4	173.1	94.6	31.6	98.6	3	NULL	11.39	1.05	0.403	0.338	7.19	0.057	41.7	0.4	0.072	7.66	0.276	0.041	2	2	2	1	2	2	2	2	2	2	2	2	2	2	71.25	50	100	100	100	30	40	100	50
65505	year2011	2011-2012	3	92	4459	1	55	5	172.3	66.5	22.4	87	5	3	7.29	NULL	NULL	NULL	NULL	NULL	NULL	NULL	NULL	NULL	NULL	NULL	2	1	2	2	2	2	2	2	2	2	2	2	2	2	80.63	80	100	75	100	100	80	30	80
65506	year2011	2011-2012	1	95	7709	1	50	1	160.9	71.5	27.6	92.9	2	NULL	8.37	0.42	0.057	0.085	1.4	0.12	22.2	0.06	0.029	0.156	0.039	0.018	2	2	2	2	2	2	2	2	2	2	2	2	2	2	NULL	NULL	NULL	NULL	NULL	NULL	NULL	NULL	NULL
65521	year2011	2011-2012	2	98	6614	1	17	3	165.7	68.9	25.1	86.8	NULL	NULL	8.25	NULL	NULL	NULL	NULL	NULL	NULL	NULL	NULL	NULL	NULL	NULL	2	2	1	2	NULL	NULL	NULL	NULL	NULL	NULL	NULL	NULL	NULL	NULL	NULL	NULL	NULL	NULL	NULL	NULL	NULL	NULL	NULL
65532	year2011	2011-2012	2	99	2776	1	18	4	175.6	67.1	21.8	79	NULL	NULL	8.37	NULL	NULL	NULL	NULL	NULL	NULL	NULL	NULL	NULL	NULL	NULL	2	2	2	1	NULL	NULL	NULL	NULL	NULL	NULL	NULL	NULL	NULL	NULL	NULL	NULL	NULL	NULL	NULL	NULL	NULL	NULL	NULL
65539	year2011	2011-2012	1	92	3341	1	27	5	170.5	78.8	27.1	98.2	5	NULL	7.37	NULL	NULL	NULL	NULL	NULL	NULL	NULL	NULL	NULL	NULL	NULL	2	2	2	1	2	2	2	2	2	2	2	2	2	2	76.25	0	100	100	100	70	40	100	100
65565	year2011	2011-2012	1	91	27102	1	27	3	174.7	88.4	29	100.5	3	NULL	8.9	NULL	NULL	NULL	NULL	NULL	NULL	NULL	NULL	NULL	NULL	NULL	2	2	2	2	2	2	2	2	2	2	2	2	2	2	75.63	0	100	100	100	70	60	100	75
65575	year2011	2011-2012	2	94	8917	1	28	2	163.1	57.3	21.5	81.8	2	NULL	6.82	NULL	NULL	NULL	NULL	NULL	NULL	NULL	NULL	NULL	NULL	NULL	2	2	2	2	2	2	2	2	2	2	2	2	2	2	87.5	80	100	100	100	100	20	100	100
65601	year2011	2011-2012	1	93	3341	1	15	4	169.6	42.5	14.8	66.7	NULL	NULL	5.28	NULL	NULL	NULL	NULL	NULL	NULL	NULL	NULL	NULL	NULL	NULL	NULL	2	2	NULL	NULL	NULL	NULL	NULL	NULL	NULL	NULL	NULL	NULL	NULL	NULL	NULL	NULL	NULL	NULL	NULL	NULL	NULL	NULL
65633	year2011	2011-2012	1	98	7924	1	57	3	166.4	74.1	26.8	96.9	4	3	8.18	NULL	NULL	NULL	NULL	NULL	NULL	NULL	NULL	NULL	NULL	NULL	2	1	1	2	2	2	2	2	2	2	2	2	2	2	66.25	25	100	75	70	70	100	40	50
65669	year2011	2011-2012	1	95	38214	1	47	3	175.1	122.9	40.1	130.2	4	3	10.06	NULL	NULL	NULL	NULL	NULL	NULL	NULL	NULL	NULL	NULL	NULL	1	3	2	1	2	2	2	2	2	2	2	2	2	2	NULL	NULL	NULL	NULL	NULL	NULL	NULL	NULL	NULL
65678	year2011	2011-2012	1	91	3174	1	33	3	167.5	77.8	27.7	98.8	3	1	8.11	NULL	NULL	NULL	NULL	NULL	NULL	NULL	NULL	NULL	NULL	NULL	2	2	2	2	2	2	2	2	2	2	2	2	2	2	55.63	0	100	0	100	70	0	100	75
65684	year2011	2011-2012	1	102	4560	1	14	1	158.2	41.5	16.6	66.5	NULL	NULL	5.71	NULL	NULL	NULL	NULL	NULL	NULL	NULL	NULL	NULL	NULL	NULL	NULL	2	2	NULL	NULL	NULL	NULL	NULL	NULL	NULL	NULL	NULL	NULL	NULL	NULL	NULL	NULL	NULL	NULL	NULL	NULL	NULL	NULL
65690	year2011	2011-2012	1	95	26771	1	16	3	177.4	57.9	18.4	71.1	NULL	NULL	6.65	NULL	NULL	NULL	NULL	NULL	NULL	NULL	NULL	NULL	NULL	NULL	2	2	2	2	NULL	NULL	NULL	NULL	NULL	NULL	NULL	NULL	NULL	NULL	NULL	NULL	NULL	NULL	NULL	NULL	NULL	NULL	NULL
65692	year2011	2011-2012	1	95	6706	1	14	3	172.5	62.5	21	78.8	NULL	NULL	7.66	5.71	0.04	1.09	9.78	0.24	146	0.88	0.103	0.68	0.271	0.178	NULL	2	2	NULL	NULL	NULL	NULL	NULL	NULL	NULL	NULL	NULL	NULL	NULL	NULL	NULL	NULL	NULL	NULL	NULL	NULL	NULL	NULL
65697	year2011	2011-2012	1	101	6687	1	16	3	176.2	115.4	37.2	125.2	NULL	NULL	9.24	4.49	0.04	0.36	5.06	0.11	20.7	0.06	0.029	0.25	0.239	0.04	1	2	2	1	NULL	NULL	NULL	NULL	NULL	NULL	NULL	NULL	NULL	NULL	NULL	NULL	NULL	NULL	NULL	NULL	NULL	NULL	NULL
65711	year2011	2011-2012	3	90	2778	1	46	5	167.5	77.5	27.6	99.1	3	3	9.26	NULL	NULL	NULL	NULL	NULL	NULL	NULL	NULL	NULL	NULL	NULL	1	1	2	1	2	2	2	2	2	2	2	2	2	2	68.13	80	100	75	70	70	40	30	80
65726	year2011	2011-2012	2	101	3799	1	23	5	155.6	53.2	22	76.1	4	NULL	6.94	8.25	0.04	0.235	1.02	1.01	12.2	0.83	0.088	8.71	0.065	0.436	2	2	2	2	2	2	2	2	2	2	2	2	2	2	83.75	80	80	100	100	100	60	100	50
65738	year2011	2011-2012	1	97	4506	1	35	3	175.5	83	26.9	91.3	3	1	8.97	0.44	0.091	0.092	0.789	0.1	9.46	0.3	0.029	0.156	0.057	0.035	2	2	2	2	1	2	2	2	2	2	2	2	2	2	43.75	25	0	0	20	70	60	100	75
65741	year2011	2011-2012	2	102	9640	1	26	1	160.1	80.2	31.3	98.8	1	2	9.22	NULL	NULL	NULL	NULL	NULL	NULL	NULL	NULL	NULL	NULL	NULL	2	2	2	2	2	2	2	2	2	2	2	2	2	2	54.38	25	100	0	70	30	60	100	50
65745	year2011	2011-2012	2	103	17270	1	27	3	180	90.9	28.1	102.1	4	3	8.81	NULL	NULL	NULL	NULL	NULL	NULL	NULL	NULL	NULL	NULL	NULL	2	2	1	2	2	2	2	2	2	2	2	2	2	2	76.25	25	100	75	40	70	100	100	100
65751	year2011	2011-2012	2	94	5611	1	54	1	171.5	77.2	26.2	100	3	3	8.48	NULL	NULL	NULL	NULL	NULL	NULL	NULL	NULL	NULL	NULL	NULL	2	1	2	2	2	2	2	2	2	2	2	2	2	2	60.63	50	90	75	100	70	40	30	30
65752	year2011	2011-2012	2	101	3596	1	21	5	174	68.1	22.5	79.5	4	NULL	7.23	NULL	NULL	NULL	NULL	NULL	NULL	NULL	NULL	NULL	NULL	NULL	2	2	2	2	2	2	2	2	2	2	2	2	2	2	NULL	NULL	NULL	NULL	NULL	NULL	NULL	NULL	NULL
65774	year2011	2011-2012	2	103	9477	1	24	1	178.3	110.8	34.9	110.7	2	NULL	10.89	3.68	0.156	0.354	3.19	0.22	34.7	2.75	1.51	0.27	0.18	0.827	2	2	2	2	2	2	2	2	2	2	2	2	2	2	53.75	50	0	100	40	30	60	100	50
65783	year2011	2011-2012	1	91	31205	1	25	3	183.9	83.9	24.8	93.2	5	NULL	7.96	NULL	NULL	NULL	NULL	NULL	NULL	NULL	NULL	NULL	NULL	NULL	2	2	2	2	2	2	2	2	2	2	2	2	2	2	97.5	80	100	100	100	100	100	100	100
65787	year2011	2011-2012	2	94	21746	1	39	3	168.4	80.6	28.4	95.4	4	NULL	8.43	0.78	0.258	0.255	2.82	0.17	75.2	0.75	0.159	0.3	0.231	NULL	2	2	2	2	2	2	2	2	2	2	2	2	2	2	78.75	0	100	100	100	70	60	100	100
65804	year2011	2011-2012	1	97	46258	1	59	3	173.7	95.4	31.6	111	4	3	8.35	NULL	NULL	NULL	NULL	NULL	NULL	NULL	NULL	NULL	NULL	NULL	1	2	2	1	2	2	2	2	2	2	2	2	2	2	62.5	50	100	75	100	30	40	100	5
65807	year2011	2011-2012	2	98	27102	1	49	3	175	96.9	31.6	102.1	5	NULL	8.84	NULL	NULL	NULL	NULL	NULL	NULL	NULL	NULL	NULL	NULL	NULL	1	2	2	2	2	2	2	2	2	2	2	2	2	2	40.63	0	0	100	20	30	40	60	75
65812	year2011	2011-2012	2	92	3723	1	30	5	178.7	69.9	21.9	79.7	5	2	6.93	NULL	NULL	NULL	NULL	NULL	NULL	NULL	NULL	NULL	NULL	NULL	2	2	2	2	2	2	2	2	2	2	2	2	2	2	68.75	100	100	0	40	100	60	100	50
65818	year2011	2011-2012	2	100	1713	1	17	5	170	54.6	18.9	69.4	NULL	NULL	6.67	NULL	NULL	NULL	NULL	NULL	NULL	NULL	NULL	NULL	NULL	NULL	2	2	2	2	NULL	NULL	NULL	NULL	NULL	NULL	NULL	NULL	NULL	NULL	NULL	NULL	NULL	NULL	NULL	NULL	NULL	NULL	NULL
65823	year2011	2011-2012	1	102	11611	1	37	1	172.4	87.7	29.5	104	2	2	8.63	NULL	NULL	NULL	NULL	NULL	NULL	NULL	NULL	NULL	NULL	NULL	1	2	1	2	2	2	2	2	2	2	2	2	2	2	56.25	50	100	0	20	70	60	100	50
65826	year2011	2011-2012	3	92	7308	1	15	1	164.7	59.8	22	74.3	NULL	NULL	7.84	NULL	NULL	NULL	NULL	NULL	NULL	NULL	NULL	NULL	NULL	NULL	NULL	2	1	NULL	NULL	NULL	NULL	NULL	NULL	NULL	NULL	NULL	NULL	NULL	NULL	NULL	NULL	NULL	NULL	NULL	NULL	NULL	NULL
65835	year2011	2011-2012	3	90	1666	1	18	5	168.5	74.2	26.1	94.6	NULL	NULL	8.22	NULL	NULL	NULL	NULL	NULL	NULL	NULL	NULL	NULL	NULL	NULL	2	2	2	2	NULL	NULL	NULL	NULL	NULL	NULL	NULL	NULL	NULL	NULL	NULL	NULL	NULL	NULL	NULL	NULL	NULL	NULL	NULL
65845	year2011	2011-2012	2	90	1837	1	13	5	162.7	41.3	15.6	63.6	NULL	NULL	6.02	NULL	NULL	NULL	NULL	NULL	NULL	NULL	NULL	NULL	NULL	NULL	NULL	2	2	NULL	NULL	NULL	NULL	NULL	NULL	NULL	NULL	NULL	NULL	NULL	NULL	NULL	NULL	NULL	NULL	NULL	NULL	NULL	NULL
65850	year2011	2011-2012	3	92	6279	1	58	1	177.5	80.7	25.6	100.6	3	NULL	6.96	0.33	0.395	0.15	4.6	0.11	52.6	0.39	0.047	7.58	0.159	0.136	2	1	1	2	2	1	9	2	1	2	2	1	2	2	49.38	50	100	100	20	70	0	0	55
65854	year2011	2011-2012	3	90	2922	1	56	5	167.3	68.5	24.5	89.6	3	NULL	7.97	NULL	NULL	NULL	NULL	NULL	NULL	NULL	NULL	NULL	NULL	NULL	1	2	2	2	2	2	2	2	2	2	2	2	2	2	86.25	80	100	100	100	100	80	100	30
65876	year2011	2011-2012	1	102	5322	1	36	4	170.2	133.2	46	137.5	4	1	13.31	1.25	0.32	0.183	4.53	0.45	90.4	0.29	0.204	0.5	0.143	0.197	1	1	2	1	2	2	2	2	2	2	2	2	1	2	49.38	50	100	0	70	0	80	40	55
65889	year2011	2011-2012	1	103	9270	1	30	2	170.7	98.9	33.9	103.4	4	NULL	10.74	NULL	NULL	NULL	NULL	NULL	NULL	NULL	NULL	NULL	NULL	NULL	2	2	2	1	2	2	2	2	2	2	2	2	2	2	75.63	25	100	100	100	30	100	100	50
65908	year2011	2011-2012	1	97	4631	1	17	4	175.6	88.4	28.7	95.6	NULL	NULL	8.48	2.2	0.219	0.644	7.41	0.16	29.4	0.55	0.048	1.84	0.406	0.084	2	2	2	1	NULL	NULL	NULL	NULL	NULL	NULL	NULL	NULL	NULL	NULL	NULL	NULL	NULL	NULL	NULL	NULL	NULL	NULL	NULL
65909	year2011	2011-2012	1	91	4772	1	35	5	164.8	51.6	19	78.1	5	NULL	5.76	NULL	NULL	NULL	NULL	NULL	NULL	NULL	NULL	NULL	NULL	NULL	2	2	2	2	2	2	2	2	2	2	2	2	2	2	78.75	80	60	100	70	100	20	100	100
65910	year2011	2011-2012	2	100	3400	1	36	5	173.9	94.1	31.1	109.2	5	NULL	9.27	3.37	0.076	0.324	3.08	0.057	27.1	0.61	0.078	0.33	0.127	0.146	2	2	2	1	2	2	2	2	2	2	2	2	2	2	68.75	50	100	100	100	30	60	60	50
65912	year2011	2011-2012	2	101	2487	1	18	5	172.4	71.9	24.2	81.6	NULL	NULL	8.39	0.89	0.171	0.447	4.7	0.09	60.8	1.19	0.095	0.27	0.187	0.222	2	2	2	2	NULL	NULL	NULL	NULL	NULL	NULL	NULL	NULL	NULL	NULL	NULL	NULL	NULL	NULL	NULL	NULL	NULL	NULL	NULL
65931	year2011	2011-2012	3	90	2535	1	22	5	180	59.1	18.2	74.6	2	NULL	6.32	6.22	0.113	0.271	2.85	0.12	86.9	0.32	0.029	0.85	0.173	0.35	2	2	2	2	2	2	2	2	2	2	2	2	2	2	93.75	100	100	100	90	100	60	100	100
65935	year2011	2011-2012	2	90	3132	1	18	4	175.2	66.2	21.6	72.3	NULL	NULL	8.74	NULL	NULL	NULL	NULL	NULL	NULL	NULL	NULL	NULL	NULL	NULL	2	2	2	2	NULL	NULL	NULL	NULL	NULL	NULL	NULL	NULL	NULL	NULL	NULL	NULL	NULL	NULL	NULL	NULL	NULL	NULL	NULL
65952	year2011	2011-2012	2	102	6057	1	17	2	170.4	63	21.7	83.1	NULL	NULL	7.16	NULL	NULL	NULL	NULL	NULL	NULL	NULL	NULL	NULL	NULL	NULL	2	2	2	2	NULL	NULL	NULL	NULL	NULL	NULL	NULL	NULL	NULL	NULL	NULL	NULL	NULL	NULL	NULL	NULL	NULL	NULL	NULL
65966	year2011	2011-2012	2	91	4164	1	19	4	172.5	78.7	26.4	89.5	NULL	NULL	9.39	0.45	0.068	0.278	2.41	0.057	18.6	0.21	0.029	0.94	0.11	0.032	1	2	1	1	NULL	NULL	NULL	NULL	NULL	NULL	NULL	NULL	NULL	NULL	NULL	NULL	NULL	NULL	NULL	NULL	NULL	NULL	NULL
65978	year2011	2011-2012	1	98	36306	1	57	3	174.4	104.5	34.4	117.5	4	2	10.07	1.33	1.69	0.518	11.2	0.12	39.7	0.93	0.156	0.8	0.535	0.073	2	2	2	1	2	2	2	2	2	2	2	1	2	2	59.38	80	100	0	100	30	40	100	25
65988	year2011	2011-2012	2	92	5440	1	20	5	167.8	54.7	19.4	75.3	4	NULL	6.92	NULL	NULL	NULL	NULL	NULL	NULL	NULL	NULL	NULL	NULL	NULL	2	2	1	2	2	2	2	2	2	2	2	2	2	2	86.88	25	100	100	70	100	100	100	100
66019	year2011	2011-2012	2	102	4022	1	12	4	169.9	88.3	30.6	89.1	NULL	NULL	9.25	NULL	NULL	NULL	NULL	NULL	NULL	NULL	NULL	NULL	NULL	NULL	NULL	2	1	NULL	NULL	NULL	NULL	NULL	NULL	NULL	NULL	NULL	NULL	NULL	NULL	NULL	NULL	NULL	NULL	NULL	NULL	NULL	NULL
66030	year2011	2011-2012	3	92	7308	1	13	1	175.2	95.5	31.1	109	NULL	NULL	9.23	NULL	NULL	NULL	NULL	NULL	NULL	NULL	NULL	NULL	NULL	NULL	NULL	2	2	NULL	NULL	NULL	NULL	NULL	NULL	NULL	NULL	NULL	NULL	NULL	NULL	NULL	NULL	NULL	NULL	NULL	NULL	NULL	NULL
66032	year2011	2011-2012	2	90	7656	1	36	2	170.5	84.3	29	96.7	4	NULL	9.57	2.31	0.205	0.292	5.82	0.057	60.6	0.27	0.062	0.49	0.251	0.059	2	2	2	1	2	2	2	2	2	2	2	2	2	2	61.25	0	40	100	40	70	40	100	100
66076	year2011	2011-2012	2	102	5680	1	17	2	171.6	50.9	17.3	66.4	NULL	NULL	6.11	NULL	NULL	NULL	NULL	NULL	NULL	NULL	NULL	NULL	NULL	NULL	2	2	2	2	NULL	NULL	NULL	NULL	NULL	NULL	NULL	NULL	NULL	NULL	NULL	NULL	NULL	NULL	NULL	NULL	NULL	NULL	NULL
66079	year2011	2011-2012	2	101	6533	1	54	4	165.2	92.2	33.8	110.9	3	2	11.04	NULL	NULL	NULL	NULL	NULL	NULL	NULL	NULL	NULL	NULL	NULL	1	2	2	2	1	2	2	2	2	2	2	2	2	2	35.63	0	0	0	40	30	100	60	55
66083	year2011	2011-2012	2	101	9009	1	21	3	172.4	66.4	22.3	81	1	NULL	7.88	3.3	0.062	0.303	5.32	0.27	97.6	35	0.479	0.156	0.387	0.203	2	2	2	2	2	2	2	2	2	2	2	2	2	2	NULL	NULL	NULL	NULL	NULL	NULL	NULL	NULL	NULL
66089	year2011	2011-2012	1	102	4450	1	34	3	178.4	74.6	23.4	91.7	4	NULL	7.54	NULL	NULL	NULL	NULL	NULL	NULL	NULL	NULL	NULL	NULL	NULL	2	2	1	2	2	2	2	2	2	2	2	2	2	2	54.38	0	0	100	0	100	60	100	75
66094	year2011	2011-2012	2	101	3596	1	25	5	177.8	65.7	20.8	78.7	5	2	7.63	NULL	NULL	NULL	NULL	NULL	NULL	NULL	NULL	NULL	NULL	NULL	2	2	2	2	2	2	2	2	2	2	2	2	2	2	78.13	25	100	0	100	100	100	100	100
66103	year2011	2011-2012	1	100	25354	1	25	3	169.7	107.2	37.2	124.7	5	NULL	8.01	NULL	NULL	NULL	NULL	NULL	NULL	NULL	NULL	NULL	NULL	NULL	2	2	2	1	2	2	2	2	2	2	2	2	2	2	68.75	0	100	100	100	15	60	100	75
66107	year2011	2011-2012	1	96	3354	1	16	4	166.6	60.3	21.7	70	NULL	NULL	7.93	NULL	NULL	NULL	NULL	NULL	NULL	NULL	NULL	NULL	NULL	NULL	2	2	1	2	NULL	NULL	NULL	NULL	NULL	NULL	NULL	NULL	NULL	NULL	NULL	NULL	NULL	NULL	NULL	NULL	NULL	NULL	NULL
66109	year2011	2011-2012	1	98	3890	1	32	3	183	126.4	37.7	127.7	2	NULL	9.91	0.33	0.04	0.108	0.674	0.29	8.42	0.06	0.029	0.156	0.032	0.018	2	2	2	2	2	2	2	2	2	2	2	2	2	2	73.75	25	100	100	100	15	100	100	50
66136	year2011	2011-2012	3	90	19114	1	27	3	175.9	70.6	22.8	86	4	NULL	8.49	NULL	NULL	NULL	NULL	NULL	NULL	NULL	NULL	NULL	NULL	NULL	2	2	2	2	2	2	2	2	2	2	2	2	2	2	90	80	100	100	100	100	40	100	100
66175	year2011	2011-2012	1	98	7735	1	13	3	154.1	40	16.8	63	NULL	NULL	5.7	0.17	0.04	0.307	2.89	0.057	20	0.35	0.029	0.58	0.11	0.018	NULL	2	2	NULL	NULL	NULL	NULL	NULL	NULL	NULL	NULL	NULL	NULL	NULL	NULL	NULL	NULL	NULL	NULL	NULL	NULL	NULL	NULL
66177	year2011	2011-2012	1	98	5620	1	44	4	171.3	77.5	26.4	85.7	2	NULL	10.5	NULL	NULL	NULL	NULL	NULL	NULL	NULL	NULL	NULL	NULL	NULL	1	2	2	2	2	2	2	2	2	2	2	2	2	2	76.88	80	100	100	100	70	60	100	5
66201	year2011	2011-2012	1	101	38214	1	45	3	180.4	94.8	29.1	101.2	4	NULL	9.58	2.84	0.144	0.606	3.25	0.057	61.5	0.64	0.06	0.71	0.173	0.071	1	3	2	1	2	2	1	1	2	2	2	2	2	2	NULL	NULL	NULL	NULL	NULL	NULL	NULL	NULL	NULL
66203	year2011	2011-2012	1	97	3437	1	17	5	176.7	82.6	26.5	82.1	NULL	NULL	10	1.14	0.075	0.356	7.4	0.19	6.89	0.42	0.029	0.156	0.173	0.076	2	2	2	2	NULL	NULL	NULL	NULL	NULL	NULL	NULL	NULL	NULL	NULL	NULL	NULL	NULL	NULL	NULL	NULL	NULL	NULL	NULL
66222	year2011	2011-2012	2	99	4095	1	47	4	175.3	67	21.8	81.8	2	NULL	7.98	NULL	NULL	NULL	NULL	NULL	NULL	NULL	NULL	NULL	NULL	NULL	1	2	2	2	2	2	2	2	2	2	2	2	2	1	73.13	50	100	100	70	100	100	60	5
66234	year2011	2011-2012	1	92	27126	1	26	3	178.6	99.3	31.1	101.5	5	NULL	10.37	NULL	NULL	NULL	NULL	NULL	NULL	NULL	NULL	NULL	NULL	NULL	2	2	2	2	2	2	2	2	2	2	2	2	2	2	70.63	80	100	100	70	30	60	100	25
66240	year2011	2011-2012	1	92	4548	1	47	5	168.3	73	25.8	86.7	4	NULL	8.62	NULL	NULL	NULL	NULL	NULL	NULL	NULL	NULL	NULL	NULL	NULL	2	2	2	2	2	2	2	2	2	2	2	2	2	2	78.75	80	100	100	40	70	40	100	100
66255	year2011	2011-2012	2	98	8081	1	12	1	144.2	56.3	27.1	83.1	NULL	NULL	7.02	3.52	0.075	0.49	3.7	0.3	102	0.34	0.076	0.44	0.114	0.371	NULL	2	2	NULL	NULL	NULL	NULL	NULL	NULL	NULL	NULL	NULL	NULL	NULL	NULL	NULL	NULL	NULL	NULL	NULL	NULL	NULL	NULL
66259	year2011	2011-2012	1	92	4224	1	45	5	162	61	23.2	80.1	3	3	6.65	1.93	0.713	0.4	8.28	0.3	32.6	0.73	0.063	0.6	0.319	0.077	2	2	2	2	2	2	2	2	2	2	2	2	2	2	71.25	0	100	50	100	100	60	60	100
66261	year2011	2011-2012	2	91	41724	1	52	3	171.2	83	28.3	94.4	3	1	8.62	NULL	NULL	NULL	NULL	NULL	NULL	NULL	NULL	NULL	NULL	NULL	1	2	2	2	2	2	2	2	2	2	2	2	2	2	45.63	0	100	0	70	70	0	100	25
66268	year2011	2011-2012	2	91	41724	1	58	3	176	88.3	28.5	97.6	4	NULL	8.71	0.48	0.169	0.214	4.59	0.16	42.4	0.41	0.048	0.47	0.081	0.063	1	3	2	1	1	2	2	2	2	2	2	2	2	2	NULL	NULL	NULL	NULL	NULL	NULL	NULL	NULL	NULL
66284	year2011	2011-2012	2	98	3380	1	12	4	156.2	60.4	24.8	83.2	NULL	NULL	6.43	NULL	NULL	NULL	NULL	NULL	NULL	NULL	NULL	NULL	NULL	NULL	NULL	2	2	NULL	NULL	NULL	NULL	NULL	NULL	NULL	NULL	NULL	NULL	NULL	NULL	NULL	NULL	NULL	NULL	NULL	NULL	NULL	NULL
66289	year2011	2011-2012	2	94	29116	1	41	3	171.4	101.3	34.5	108.4	5	3	9.15	1.56	0.262	0.272	4.16	0.057	37.4	0.59	0.152	0.49	0.123	0.089	2	2	2	1	2	2	2	2	2	2	2	2	2	2	81.88	50	100	75	100	30	100	100	100
66301	year2011	2011-2012	2	101	4401	1	12	4	164.7	56.1	20.7	70.1	NULL	NULL	7.75	0.14	0.04	0.223	1.88	0.057	19.4	0.09	0.029	0.156	0.074	0.043	NULL	2	2	NULL	NULL	NULL	NULL	NULL	NULL	NULL	NULL	NULL	NULL	NULL	NULL	NULL	NULL	NULL	NULL	NULL	NULL	NULL	NULL
66311	year2011	2011-2012	2	103	3458	1	39	5	167.6	64.6	23	92.4	5	3	6.26	NULL	NULL	NULL	NULL	NULL	NULL	NULL	NULL	NULL	NULL	NULL	2	1	2	2	2	2	2	2	2	2	2	2	2	2	67.5	25	60	75	40	100	100	40	100
66317	year2011	2011-2012	1	91	31608	1	43	3	186.6	91.7	26.3	97	5	NULL	8.62	1.5	0.162	0.556	4.11	0.24	42.3	0.26	0.098	0.79	0.264	0.047	2	2	2	2	2	2	2	2	2	2	2	2	2	2	90	50	100	100	100	70	100	100	100
66320	year2011	2011-2012	2	90	3629	1	21	4	182.4	88.7	26.7	83	2	NULL	9.9	NULL	NULL	NULL	NULL	NULL	NULL	NULL	NULL	NULL	NULL	NULL	2	2	2	2	2	2	2	2	2	2	2	2	2	2	83.75	0	100	100	100	70	100	100	100
66326	year2011	2011-2012	3	90	4107	1	47	4	171.5	79.5	27	100	2	1	7.91	NULL	NULL	NULL	NULL	NULL	NULL	NULL	NULL	NULL	NULL	NULL	2	2	2	2	2	2	2	2	2	2	2	2	2	2	56.43	25	100	0	100	70	0	NULL	100
66341	year2011	2011-2012	1	100	35658	1	51	3	170.7	81.6	28	95.5	5	NULL	9.28	NULL	NULL	NULL	NULL	NULL	NULL	NULL	NULL	NULL	NULL	NULL	1	2	2	1	1	2	2	2	2	2	2	2	2	2	72.5	80	0	100	70	70	80	100	80
66350	year2011	2011-2012	2	94	4870	1	14	1	170.1	79.4	27.4	94	NULL	NULL	8.22	NULL	NULL	NULL	NULL	NULL	NULL	NULL	NULL	NULL	NULL	NULL	NULL	2	2	NULL	NULL	NULL	NULL	NULL	NULL	NULL	NULL	NULL	NULL	NULL	NULL	NULL	NULL	NULL	NULL	NULL	NULL	NULL	NULL
66389	year2011	2011-2012	1	99	36335	1	55	3	178.7	97.3	30.5	120.9	5	1	8.27	NULL	NULL	NULL	NULL	NULL	NULL	NULL	NULL	NULL	NULL	NULL	1	2	2	2	1	2	2	2	2	2	2	2	2	1	47.5	50	0	0	100	30	20	100	80
66420	year2011	2011-2012	2	94	1686	1	12	5	166.7	88.2	31.7	99.9	NULL	NULL	8.79	NULL	NULL	NULL	NULL	NULL	NULL	NULL	NULL	NULL	NULL	NULL	NULL	2	2	NULL	NULL	NULL	NULL	NULL	NULL	NULL	NULL	NULL	NULL	NULL	NULL	NULL	NULL	NULL	NULL	NULL	NULL	NULL	NULL
66438	year2011	2011-2012	2	93	8848	1	44	2	173.2	91.9	30.6	109.6	4	NULL	9.15	NULL	NULL	NULL	NULL	NULL	NULL	NULL	NULL	NULL	NULL	NULL	2	2	2	2	2	2	2	2	2	2	2	2	2	2	72.5	80	100	100	100	30	20	100	50
66460	year2011	2011-2012	2	92	20770	1	37	3	169.1	64.8	22.7	86.1	5	NULL	7.66	NULL	NULL	NULL	NULL	NULL	NULL	NULL	NULL	NULL	NULL	NULL	2	2	2	2	2	2	2	2	2	2	2	2	2	2	78.75	80	80	100	100	100	20	100	50
66464	year2011	2011-2012	2	103	9477	1	21	1	168.7	84.4	29.7	100.4	4	NULL	9.29	NULL	NULL	NULL	NULL	NULL	NULL	NULL	NULL	NULL	NULL	NULL	2	2	2	1	2	2	2	2	2	2	2	2	2	2	91.25	80	90	100	90	70	100	100	100
66473	year2011	2011-2012	1	101	36189	1	56	3	179.1	74.5	23.2	97.2	5	3	6.33	1.53	0.131	0.474	1.99	0.15	17.5	0.15	0.029	0.45	0.134	0.027	2	2	2	2	2	2	2	2	2	2	2	2	2	2	59.38	50	60	75	20	100	40	100	30
66481	year2011	2011-2012	2	90	3520	1	12	2	132.9	27.7	15.7	58.2	NULL	NULL	5.59	NULL	NULL	NULL	NULL	NULL	NULL	NULL	NULL	NULL	NULL	NULL	NULL	2	2	NULL	NULL	NULL	NULL	NULL	NULL	NULL	NULL	NULL	NULL	NULL	NULL	NULL	NULL	NULL	NULL	NULL	NULL	NULL	NULL
66487	year2011	2011-2012	2	99	3139	1	31	4	176.3	110.1	35.4	112.8	3	NULL	11.69	NULL	NULL	NULL	NULL	NULL	NULL	NULL	NULL	NULL	NULL	NULL	2	2	2	2	2	2	2	2	2	2	2	2	2	2	60.63	25	100	100	100	15	20	100	25
66494	year2011	2011-2012	1	101	8179	1	47	3	176.8	115.1	36.8	113.3	4	3	10.92	1.09	0.04	0.063	1.26	0.15	11.2	0.13	0.029	0.156	0.13	0.018	2	2	1	2	2	2	2	2	2	2	2	2	2	2	70.63	50	100	50	100	15	100	100	50
66500	year2011	2011-2012	3	91	1822	1	15	5	161.8	40.8	15.6	64.3	NULL	NULL	5.64	NULL	NULL	NULL	NULL	NULL	NULL	NULL	NULL	NULL	NULL	NULL	NULL	2	2	NULL	NULL	NULL	NULL	NULL	NULL	NULL	NULL	NULL	NULL	NULL	NULL	NULL	NULL	NULL	NULL	NULL	NULL	NULL	NULL
66503	year2011	2011-2012	1	96	4029	1	50	4	169.1	91.8	32.1	103.6	3	1	10.09	NULL	NULL	NULL	NULL	NULL	NULL	NULL	NULL	NULL	NULL	NULL	2	3	2	1	2	2	2	2	2	2	2	2	2	2	NULL	NULL	NULL	NULL	NULL	NULL	NULL	NULL	NULL
66505	year2011	2011-2012	1	102	10288	1	34	1	171.2	67.4	23	83.2	3	NULL	7.19	NULL	NULL	NULL	NULL	NULL	NULL	NULL	NULL	NULL	NULL	NULL	2	2	2	2	2	2	2	2	2	2	2	2	2	2	83.13	25	100	100	100	100	40	100	100
66525	year2011	2011-2012	1	101	37912	1	47	3	175	88.1	28.8	106.6	3	NULL	7.85	NULL	NULL	NULL	NULL	NULL	NULL	NULL	NULL	NULL	NULL	NULL	2	2	2	1	2	2	2	2	2	2	2	2	2	2	64.38	0	100	80	40	70	100	100	25
66551	year2011	2011-2012	2	98	8277	1	22	3	168	92.6	32.8	98.2	2	1	10	NULL	NULL	NULL	NULL	NULL	NULL	NULL	NULL	NULL	NULL	NULL	2	2	1	1	2	2	2	2	2	2	2	2	2	2	NULL	NULL	NULL	NULL	NULL	NULL	NULL	NULL	NULL
66552	year2011	2011-2012	2	93	8706	1	45	2	174.5	80.6	26.5	101.5	4	2	7.22	NULL	NULL	NULL	NULL	NULL	NULL	NULL	NULL	NULL	NULL	NULL	2	2	2	2	2	2	2	2	2	2	2	2	2	2	48.75	0	0	0	70	70	100	100	50
66557	year2011	2011-2012	1	91	5349	1	13	1	157.3	75.3	30.4	103.6	NULL	NULL	7.68	0.5	0.04	0.352	1.62	0.057	20.6	0.11	0.029	0.23	0.108	0.07	NULL	2	1	NULL	NULL	NULL	NULL	NULL	NULL	NULL	NULL	NULL	NULL	NULL	NULL	NULL	NULL	NULL	NULL	NULL	NULL	NULL	NULL
66582	year2011	2011-2012	1	90	3803	1	55	5	171.4	59.4	20.2	75.5	5	NULL	6.58	NULL	NULL	NULL	NULL	NULL	NULL	NULL	NULL	NULL	NULL	NULL	2	2	2	2	2	2	2	2	2	2	2	2	2	2	80	50	100	100	40	100	100	100	50
66585	year2011	2011-2012	3	91	3817	1	40	5	172.3	80.6	27.1	93.3	5	3	9.37	NULL	NULL	NULL	NULL	NULL	NULL	NULL	NULL	NULL	NULL	NULL	2	2	2	2	2	2	2	2	2	2	2	2	2	2	NULL	NULL	NULL	NULL	NULL	NULL	NULL	NULL	NULL
66591	year2011	2011-2012	1	98	20088	1	34	3	168.5	99.5	35	110.3	5	3	9.95	NULL	NULL	NULL	NULL	NULL	NULL	NULL	NULL	NULL	NULL	NULL	1	2	2	1	2	2	2	2	2	2	2	2	2	2	57.5	0	100	75	40	15	100	100	30
66593	year2011	2011-2012	2	92	5159	1	13	1	166.6	79	28.5	92.2	NULL	NULL	7.61	NULL	NULL	NULL	NULL	NULL	NULL	NULL	NULL	NULL	NULL	NULL	NULL	2	2	NULL	NULL	NULL	NULL	NULL	NULL	NULL	NULL	NULL	NULL	NULL	NULL	NULL	NULL	NULL	NULL	NULL	NULL	NULL	NULL
66642	year2011	2011-2012	2	91	31679	1	41	3	177.9	89.3	28.2	101.1	3	1	8.3	0.6	1.01	0.399	9.58	0.057	144	0.67	0.06	4.14	0.419	0.216	1	2	2	2	2	2	2	2	2	2	2	2	2	2	50.63	25	0	0	70	70	40	100	100
66645	year2011	2011-2012	3	90	1666	1	13	5	154.3	34.9	14.7	60	NULL	NULL	5.1	4.45	0.285	0.659	9.12	0.17	133	0.64	0.072	1.05	0.447	0.278	NULL	2	2	NULL	NULL	NULL	NULL	NULL	NULL	NULL	NULL	NULL	NULL	NULL	NULL	NULL	NULL	NULL	NULL	NULL	NULL	NULL	NULL
66652	year2011	2011-2012	1	96	2328	1	17	4	174.7	65.3	21.4	71.8	NULL	NULL	7.34	NULL	NULL	NULL	NULL	NULL	NULL	NULL	NULL	NULL	NULL	NULL	2	2	2	2	NULL	NULL	NULL	NULL	NULL	NULL	NULL	NULL	NULL	NULL	NULL	NULL	NULL	NULL	NULL	NULL	NULL	NULL	NULL
66653	year2011	2011-2012	2	97	4859	1	42	3	173.4	77.5	25.8	95.7	2	1	8.08	NULL	NULL	NULL	NULL	NULL	NULL	NULL	NULL	NULL	NULL	NULL	1	2	2	2	2	2	2	2	2	2	2	2	2	2	57.5	0	100	0	100	70	40	100	50
66679	year2011	2011-2012	1	97	5320	1	30	5	176.7	87.6	28.1	95.1	4	1	8.2	1.43	0.105	0.276	2.23	0.18	46.7	0.2	0.061	0.44	0.152	0.072	2	2	2	1	2	2	2	2	2	2	2	2	2	2	NULL	NULL	NULL	NULL	NULL	NULL	NULL	NULL	NULL
66684	year2011	2011-2012	2	92	1917	1	16	5	164.2	51.2	19	68.6	NULL	NULL	7.01	NULL	NULL	NULL	NULL	NULL	NULL	NULL	NULL	NULL	NULL	NULL	2	2	2	2	NULL	NULL	NULL	NULL	NULL	NULL	NULL	NULL	NULL	NULL	NULL	NULL	NULL	NULL	NULL	NULL	NULL	NULL	NULL
66685	year2011	2011-2012	1	103	8398	1	29	1	173.2	97.1	32.4	114	2	NULL	8.84	0.8	0.117	0.277	7.63	0.08	113	0.66	0.073	0.28	0.276	0.876	2	2	2	2	2	2	2	2	2	2	2	2	2	2	88.75	80	100	100	100	30	100	100	100
66699	year2011	2011-2012	2	101	26353	1	33	3	180.4	106.7	32.8	112	5	NULL	9.42	NULL	NULL	NULL	NULL	NULL	NULL	NULL	NULL	NULL	NULL	NULL	2	2	2	2	2	2	2	2	2	2	2	2	2	2	68.13	25	100	100	100	30	40	100	50
66702	year2011	2011-2012	1	99	4633	1	47	4	178.6	81.8	25.6	95.2	3	1	8.55	NULL	NULL	NULL	NULL	NULL	NULL	NULL	NULL	NULL	NULL	NULL	1	2	1	2	2	1	2	2	1	2	2	2	2	2	59.38	0	100	0	70	70	60	100	75
66712	year2011	2011-2012	3	90	3555	1	31	5	186	89.6	25.9	98.5	5	NULL	8.55	2.97	0.093	0.416	5.09	0.08	71	0.28	0.046	0.29	0.339	0.049	2	1	2	2	2	2	2	2	2	2	2	2	2	2	76.25	80	90	100	70	70	80	40	80
66716	year2011	2011-2012	2	96	5329	1	30	4	176.5	86.1	27.6	86.7	4	3	10.22	NULL	NULL	NULL	NULL	NULL	NULL	NULL	NULL	NULL	NULL	NULL	2	2	1	2	2	2	2	2	2	2	2	2	2	2	72.5	0	100	50	100	70	60	100	100
66725	year2011	2011-2012	2	95	31065	1	57	3	164.7	75.8	27.9	103.7	4	NULL	8.13	0.89	0.088	0.161	5.21	0.13	41.8	0.44	0.029	0.6	0.185	0.054	1	2	2	2	2	2	2	2	2	2	2	2	2	2	80	50	100	100	100	70	40	100	80
66732	year2011	2011-2012	2	102	2274	1	16	5	180.9	64.4	19.7	76.8	NULL	NULL	7.51	NULL	NULL	NULL	NULL	NULL	NULL	NULL	NULL	NULL	NULL	NULL	2	2	2	2	NULL	NULL	NULL	NULL	NULL	NULL	NULL	NULL	NULL	NULL	NULL	NULL	NULL	NULL	NULL	NULL	NULL	NULL	NULL
66738	year2011	2011-2012	1	90	6810	1	59	2	177.6	75.9	24.1	86.9	5	3	8.09	NULL	NULL	NULL	NULL	NULL	NULL	NULL	NULL	NULL	NULL	NULL	2	2	1	2	2	2	2	2	2	2	2	2	2	2	80	25	100	75	100	100	40	100	100
66777	year2011	2011-2012	2	93	9407	1	39	2	169.8	122.2	42.4	139.2	1	1	11.02	NULL	NULL	NULL	NULL	NULL	NULL	NULL	NULL	NULL	NULL	NULL	1	1	2	1	1	2	2	2	2	2	9	1	1	2	23.13	25	0	0	40	0	40	30	50
66779	year2011	2011-2012	2	92	1530	1	14	5	157.8	44.7	18	65.8	NULL	NULL	6.6	NULL	NULL	NULL	NULL	NULL	NULL	NULL	NULL	NULL	NULL	NULL	NULL	2	2	NULL	NULL	NULL	NULL	NULL	NULL	NULL	NULL	NULL	NULL	NULL	NULL	NULL	NULL	NULL	NULL	NULL	NULL	NULL	NULL
66788	year2011	2011-2012	2	98	9760	1	31	2	167.4	64.9	23.2	78.1	4	1	8.27	3.86	0.163	0.356	1.84	0.057	24.2	0.32	0.029	0.79	0.064	0.058	2	2	2	2	2	2	2	2	2	2	2	2	2	2	70	0	100	0	100	100	100	60	100
66793	year2011	2011-2012	2	101	4212	1	50	4	172	91.2	30.8	107.1	3	NULL	8.68	0.39	0.231	0.205	4.48	0.16	58.8	0.56	0.105	1.55	0.189	0.136	1	2	1	1	1	2	2	2	2	2	2	1	2	2	70	0	100	100	90	30	60	100	80
66795	year2011	2011-2012	1	94	8702	1	23	3	172.5	61.8	20.8	71	2	1	7.55	0.96	0.121	0.269	4.79	0.29	35.3	0.31	0.029	0.97	0.255	0.069	2	2	2	2	2	2	2	2	2	2	2	2	2	2	77.5	80	100	0	90	100	100	100	50
66811	year2011	2011-2012	2	92	2294	1	29	5	165.5	80	29.2	97.5	5	NULL	9.67	NULL	NULL	NULL	NULL	NULL	NULL	NULL	NULL	NULL	NULL	NULL	2	2	1	2	2	2	2	2	2	2	2	2	2	2	80	80	100	100	100	70	40	100	50
66819	year2011	2011-2012	1	101	25732	1	20	3	163.2	57.7	21.7	78.6	2	1	7.26	NULL	NULL	NULL	NULL	NULL	NULL	NULL	NULL	NULL	NULL	NULL	2	2	1	2	1	2	2	2	2	2	2	2	2	2	70.63	25	100	0	40	100	100	100	100
66861	year2011	2011-2012	2	95	4395	1	21	4	178.7	119.8	37.5	117.6	4	NULL	11.39	2.38	0.121	0.543	3.38	0.057	63.6	0.13	0.149	0.156	0.076	0.26	2	2	1	2	2	2	2	2	2	2	2	2	2	2	58.13	0	100	80	20	15	100	100	50
66864	year2011	2011-2012	2	100	2916	1	16	4	176	64.2	20.7	74.5	NULL	NULL	8.37	NULL	NULL	NULL	NULL	NULL	NULL	NULL	NULL	NULL	NULL	NULL	2	2	2	2	NULL	NULL	NULL	NULL	NULL	NULL	NULL	NULL	NULL	NULL	NULL	NULL	NULL	NULL	NULL	NULL	NULL	NULL	NULL
66904	year2011	2011-2012	2	99	2876	1	27	4	167.5	50.3	17.9	68.8	2	NULL	6.85	NULL	NULL	NULL	NULL	NULL	NULL	NULL	NULL	NULL	NULL	NULL	2	2	2	2	2	2	2	2	2	2	2	2	2	2	93.75	50	100	100	100	100	100	100	100
66911	year2011	2011-2012	2	100	5674	1	40	3	171.9	62.3	21.1	80.4	1	1	7.81	NULL	NULL	NULL	NULL	NULL	NULL	NULL	NULL	NULL	NULL	NULL	2	2	2	2	2	2	2	2	2	2	2	2	2	2	65.63	25	100	0	40	100	60	100	100
66927	year2011	2011-2012	2	101	12991	1	20	2	180.3	106	32.6	105.3	4	1	10.01	NULL	NULL	NULL	NULL	NULL	NULL	NULL	NULL	NULL	NULL	NULL	1	2	2	2	2	2	2	2	2	2	2	2	2	2	55	0	100	0	100	30	60	100	50
66933	year2011	2011-2012	1	103	4192	1	34	5	185.1	72.4	21.1	77.7	5	3	7.79	NULL	NULL	NULL	NULL	NULL	NULL	NULL	NULL	NULL	NULL	NULL	2	2	2	2	2	2	2	2	2	2	2	2	2	2	94.38	80	100	75	100	100	100	100	100
66961	year2011	2011-2012	1	101	4786	1	36	5	180.3	82.1	25.3	94.5	5	NULL	8.08	3.89	0.093	0.302	3.34	0.23	78	0.52	0.044	0.33	0.262	0.141	2	2	2	2	2	2	2	2	2	2	2	2	2	2	74.38	25	100	100	100	70	40	60	100
66975	year2011	2011-2012	2	93	4551	1	17	2	176.7	68.3	21.9	73.2	NULL	NULL	7.17	NULL	NULL	NULL	NULL	NULL	NULL	NULL	NULL	NULL	NULL	NULL	2	2	2	1	NULL	NULL	NULL	NULL	NULL	NULL	NULL	NULL	NULL	NULL	NULL	NULL	NULL	NULL	NULL	NULL	NULL	NULL	NULL
66981	year2011	2011-2012	1	101	6839	1	42	3	172.9	126.6	42.3	128.3	4	1	11.63	3	0.2	0.402	6.95	0.08	19.8	0.23	0.029	0.35	0.195	0.059	2	3	2	1	2	2	2	2	2	2	2	2	2	2	41.25	0	90	0	20	0	60	60	100
67026	year2011	2011-2012	2	98	8851	1	40	2	161.5	NULL	NULL	102.1	3	3	9.93	0.46	0.325	0.21	3.23	0.057	44.7	0.31	0.029	0.87	0.139	0.083	1	2	2	2	2	2	2	2	2	2	2	2	2	2	63.57	50	40	75	100	NULL	20	60	100
67058	year2011	2011-2012	1	96	4400	1	42	4	175.9	67.3	21.8	82	4	1	7.64	NULL	NULL	NULL	NULL	NULL	NULL	NULL	NULL	NULL	NULL	NULL	2	2	2	2	2	2	2	2	2	2	2	2	2	2	54.38	0	20	0	100	100	40	100	75
67063	year2011	2011-2012	2	98	21215	1	15	3	174.5	82.7	27.2	83.4	NULL	NULL	9.37	NULL	NULL	NULL	NULL	NULL	NULL	NULL	NULL	NULL	NULL	NULL	NULL	2	1	NULL	NULL	NULL	NULL	NULL	NULL	NULL	NULL	NULL	NULL	NULL	NULL	NULL	NULL	NULL	NULL	NULL	NULL	NULL	NULL
67067	year2011	2011-2012	2	93	9618	1	23	2	161.8	80.7	30.8	99	3	1	9.56	NULL	NULL	NULL	NULL	NULL	NULL	NULL	NULL	NULL	NULL	NULL	2	2	2	2	2	2	2	2	2	2	2	2	2	2	44.38	50	0	0	40	30	60	100	75
67069	year2011	2011-2012	1	91	17304	1	19	3	183.5	81.5	24.2	88.2	NULL	NULL	8.66	NULL	NULL	NULL	NULL	NULL	NULL	NULL	NULL	NULL	NULL	NULL	2	2	2	2	NULL	NULL	NULL	NULL	NULL	NULL	NULL	NULL	NULL	NULL	NULL	NULL	NULL	NULL	NULL	NULL	NULL	NULL	NULL
67082	year2011	2011-2012	2	98	5692	1	18	1	179.8	107	33.1	116.8	NULL	NULL	8.56	NULL	NULL	NULL	NULL	NULL	NULL	NULL	NULL	NULL	NULL	NULL	2	2	2	1	NULL	NULL	NULL	NULL	NULL	NULL	NULL	NULL	NULL	NULL	NULL	NULL	NULL	NULL	NULL	NULL	NULL	NULL	NULL
67083	year2011	2011-2012	3	91	27821	1	26	3	180.4	103.1	31.7	101	2	2	9.85	NULL	NULL	NULL	NULL	NULL	NULL	NULL	NULL	NULL	NULL	NULL	2	2	1	2	2	2	2	2	2	2	2	2	2	2	66.25	25	100	0	100	30	100	100	75
67115	year2011	2011-2012	2	93	7061	1	59	2	174.1	100.3	33.1	113	5	3	9.4	NULL	NULL	NULL	NULL	NULL	NULL	NULL	NULL	NULL	NULL	NULL	2	3	2	1	1	2	2	2	2	2	2	2	2	2	56.88	80	0	75	100	30	60	60	50
67121	year2011	2011-2012	1	91	4772	1	39	5	173.2	85.5	28.5	98.5	4	3	9.3	NULL	NULL	NULL	NULL	NULL	NULL	NULL	NULL	NULL	NULL	NULL	2	2	2	2	2	2	2	2	2	2	2	2	2	2	61.25	25	0	75	100	70	60	60	100
67122	year2011	2011-2012	1	102	3074	1	17	4	179.8	70.4	21.8	75.1	NULL	NULL	8.32	1.12	0.122	0.678	5.9	0.08	84.6	0.28	0.111	1.35	0.243	0.037	2	2	2	2	NULL	NULL	NULL	NULL	NULL	NULL	NULL	NULL	NULL	NULL	NULL	NULL	NULL	NULL	NULL	NULL	NULL	NULL	NULL
67127	year2011	2011-2012	2	102	3662	1	18	4	177.6	90	28.5	89	NULL	NULL	10.81	4.63	0.117	0.429	5.28	0.057	98.6	0.42	0.08	4.27	0.191	0.506	2	2	1	2	NULL	NULL	NULL	NULL	NULL	NULL	NULL	NULL	NULL	NULL	NULL	NULL	NULL	NULL	NULL	NULL	NULL	NULL	NULL
67143	year2011	2011-2012	2	94	8721	1	33	2	160.6	56.7	22	81.9	3	NULL	7.04	NULL	NULL	NULL	NULL	NULL	NULL	NULL	NULL	NULL	NULL	NULL	2	2	2	2	2	2	2	2	2	2	2	2	2	2	97.5	80	100	100	100	100	100	100	100
67158	year2011	2011-2012	2	93	3529	1	14	2	162.5	58.5	22.2	73.5	NULL	NULL	8.11	1.93	0.079	0.785	5.51	0.17	163	0.32	0.043	0.78	0.215	0.158	NULL	2	2	NULL	NULL	NULL	NULL	NULL	NULL	NULL	NULL	NULL	NULL	NULL	NULL	NULL	NULL	NULL	NULL	NULL	NULL	NULL	NULL
67175	year2011	2011-2012	2	94	7885	1	49	3	175.3	88.7	28.9	102.1	3	NULL	8.73	NULL	NULL	NULL	NULL	NULL	NULL	NULL	NULL	NULL	NULL	NULL	2	2	2	2	2	2	2	2	2	2	2	2	2	2	67.5	0	100	100	100	70	20	100	50
67176	year2011	2011-2012	2	90	2958	1	17	4	175.5	114.4	37.1	111.2	NULL	NULL	11.18	NULL	NULL	NULL	NULL	NULL	NULL	NULL	NULL	NULL	NULL	NULL	2	2	2	1	NULL	NULL	NULL	NULL	NULL	NULL	NULL	NULL	NULL	NULL	NULL	NULL	NULL	NULL	NULL	NULL	NULL	NULL	NULL
67184	year2011	2011-2012	2	94	7910	1	42	1	171.2	95.3	32.5	106.6	4	3	10.02	NULL	NULL	NULL	NULL	NULL	NULL	NULL	NULL	NULL	NULL	NULL	1	2	2	2	2	2	2	2	2	2	2	2	2	2	NULL	NULL	NULL	NULL	NULL	NULL	NULL	NULL	NULL
67193	year2011	2011-2012	1	99	4572	1	37	4	179.5	84.5	26.2	89.2	4	NULL	9.49	NULL	NULL	NULL	NULL	NULL	NULL	NULL	NULL	NULL	NULL	NULL	2	2	2	2	2	2	2	2	2	2	2	2	2	2	60.63	0	0	100	100	70	40	100	75
67194	year2011	2011-2012	1	91	5440	1	51	4	183.2	88.6	26.4	99.6	5	3	8.15	1.14	0.141	0.369	5.17	0.11	53	0.3	0.029	0.26	0.184	0.061	1	1	1	1	2	2	2	2	2	2	2	2	2	2	76.88	100	100	75	70	70	80	40	80
67195	year2011	2011-2012	1	94	33385	1	49	3	181.6	97.6	29.6	102	3	NULL	10.3	NULL	NULL	NULL	NULL	NULL	NULL	NULL	NULL	NULL	NULL	NULL	2	2	2	2	2	2	2	2	2	2	2	2	2	2	93.13	100	100	100	100	70	100	100	75
67199	year2011	2011-2012	2	92	3893	1	41	5	166.2	67.6	24.5	91	5	2	7.51	NULL	NULL	NULL	NULL	NULL	NULL	NULL	NULL	NULL	NULL	NULL	2	2	2	2	2	2	2	2	2	2	2	2	2	2	70	50	100	0	100	100	60	100	50
67200	year2011	2011-2012	1	93	24268	1	30	3	180.2	86.6	26.7	94.3	5	3	8.39	NULL	NULL	NULL	NULL	NULL	NULL	NULL	NULL	NULL	NULL	NULL	2	2	2	1	2	2	2	2	2	2	2	2	2	2	75	25	100	75	90	70	40	100	100
67214	year2011	2011-2012	3	91	24820	1	39	3	183.6	88.5	26.3	91.2	5	3	9.09	0.34	0.105	0.063	3.31	0.057	11	0.21	0.029	0.156	0.146	0.018	2	2	2	2	2	2	2	2	2	2	2	2	2	2	73.75	25	100	75	100	70	60	60	100
67230	year2011	2011-2012	1	97	6492	1	59	4	170.1	65.9	22.8	78.2	5	1	8.36	NULL	NULL	NULL	NULL	NULL	NULL	NULL	NULL	NULL	NULL	NULL	2	2	2	2	1	2	2	2	2	2	2	2	2	2	64.38	25	80	0	100	100	60	100	50
67231	year2011	2011-2012	1	92	4036	1	18	4	166.6	69.7	25.1	77.9	NULL	NULL	9.83	NULL	NULL	NULL	NULL	NULL	NULL	NULL	NULL	NULL	NULL	NULL	2	2	2	2	NULL	NULL	NULL	NULL	NULL	NULL	NULL	NULL	NULL	NULL	NULL	NULL	NULL	NULL	NULL	NULL	NULL	NULL	NULL
67246	year2011	2011-2012	2	94	17175	1	15	3	175.5	58	18.8	69.1	NULL	NULL	7.12	NULL	NULL	NULL	NULL	NULL	NULL	NULL	NULL	NULL	NULL	NULL	NULL	2	2	NULL	NULL	NULL	NULL	NULL	NULL	NULL	NULL	NULL	NULL	NULL	NULL	NULL	NULL	NULL	NULL	NULL	NULL	NULL	NULL
67259	year2011	2011-2012	2	100	22520	1	45	3	174.8	104.8	34.3	111.5	5	NULL	10.86	NULL	NULL	NULL	NULL	NULL	NULL	NULL	NULL	NULL	NULL	NULL	1	2	2	2	2	2	2	2	2	2	2	2	2	2	65.63	80	100	100	70	30	40	100	5
67273	year2011	2011-2012	2	96	7935	1	44	1	166.5	77.3	27.9	90	1	1	8.77	NULL	NULL	NULL	NULL	NULL	NULL	NULL	NULL	NULL	NULL	NULL	2	1	2	2	2	2	2	2	2	2	2	2	2	2	53.75	100	0	0	100	70	100	10	50
67306	year2011	2011-2012	2	97	4796	1	51	4	173.2	80.3	26.8	95.3	2	NULL	8.9	NULL	NULL	NULL	NULL	NULL	NULL	NULL	NULL	NULL	NULL	NULL	1	2	2	2	2	2	2	2	2	2	2	2	2	2	70	50	100	80	70	70	60	100	30
67308	year2011	2011-2012	2	103	2532	1	21	5	179.5	86.1	26.7	99.2	3	2	8.4	0.21	0.173	0.214	4.15	0.19	121	0.19	0.029	0.41	0.223	0.164	2	2	1	2	2	2	2	2	2	2	2	2	2	2	NULL	NULL	NULL	NULL	NULL	NULL	NULL	NULL	NULL
67318	year2011	2011-2012	1	96	3091	1	26	4	171.5	74.5	25.3	83.7	5	NULL	10.03	NULL	NULL	NULL	NULL	NULL	NULL	NULL	NULL	NULL	NULL	NULL	2	2	2	2	2	2	2	2	2	2	2	2	2	2	81.88	80	100	100	70	70	60	100	75
67322	year2011	2011-2012	1	90	5077	1	20	4	178.2	71.9	22.6	79.8	4	NULL	8.16	NULL	NULL	NULL	NULL	NULL	NULL	NULL	NULL	NULL	NULL	NULL	2	2	2	2	2	2	2	2	2	2	2	2	2	2	NULL	NULL	NULL	NULL	NULL	NULL	NULL	NULL	NULL
67338	year2011	2011-2012	2	96	3992	1	24	4	165.8	87.2	31.7	94.2	3	1	11.43	1.26	0.111	0.508	3.22	0.52	35.5	0.53	0.228	0.45	0.155	0.116	1	2	1	2	2	2	2	2	2	2	2	2	2	2	49.38	25	0	0	100	30	40	100	100
67343	year2011	2011-2012	1	95	7475	1	58	4	182.9	75.8	22.7	85.8	4	1	8.6	NULL	NULL	NULL	NULL	NULL	NULL	NULL	NULL	NULL	NULL	NULL	2	2	2	2	2	2	2	2	2	2	2	2	2	2	65.63	50	100	0	0	100	100	100	75
67348	year2011	2011-2012	3	90	1666	1	16	5	184.8	89.8	26.3	100.1	NULL	NULL	8.05	1.39	0.108	0.327	4.38	0.15	58.4	0.29	0.068	0.53	0.225	0.065	2	1	2	1	NULL	NULL	NULL	NULL	NULL	NULL	NULL	NULL	NULL	NULL	NULL	NULL	NULL	NULL	NULL	NULL	NULL	NULL	NULL
67349	year2011	2011-2012	2	98	5790	1	42	4	170.5	147.7	50.8	146.4	4	NULL	13.9	NULL	NULL	NULL	NULL	NULL	NULL	NULL	NULL	NULL	NULL	NULL	2	3	2	1	2	2	2	2	2	2	2	2	2	2	61.43	50	100	100	40	0	40	NULL	100
67371	year2011	2011-2012	2	95	2297	1	13	4	168.2	64.8	22.9	79.3	NULL	NULL	8.34	NULL	NULL	NULL	NULL	NULL	NULL	NULL	NULL	NULL	NULL	NULL	NULL	2	2	NULL	NULL	NULL	NULL	NULL	NULL	NULL	NULL	NULL	NULL	NULL	NULL	NULL	NULL	NULL	NULL	NULL	NULL	NULL	NULL
67384	year2011	2011-2012	1	101	24812	1	19	3	172.6	100.4	33.7	115.5	NULL	NULL	9.75	NULL	NULL	NULL	NULL	NULL	NULL	NULL	NULL	NULL	NULL	NULL	2	2	1	1	NULL	NULL	NULL	NULL	NULL	NULL	NULL	NULL	NULL	NULL	NULL	NULL	NULL	NULL	NULL	NULL	NULL	NULL	NULL
67385	year2011	2011-2012	2	90	4529	1	47	5	168.1	66.7	23.6	82.8	3	2	7.62	NULL	NULL	NULL	NULL	NULL	NULL	NULL	NULL	NULL	NULL	NULL	2	2	1	2	2	2	2	2	2	2	2	2	2	2	73.13	25	100	0	100	100	60	100	100
67392	year2011	2011-2012	2	93	8257	1	41	2	170.6	90.7	31.2	104	5	NULL	9.29	0.66	0.119	0.181	9.05	0.057	23.5	1.26	0.029	0.66	0.247	0.018	2	2	2	1	2	2	2	2	2	2	2	2	2	2	73.75	50	100	100	100	30	60	100	50
67397	year2011	2011-2012	1	96	3091	1	20	4	179.5	74	23	73.2	4	NULL	9.21	1.68	0.528	0.683	10.5	0.3	92.7	1.22	0.115	0.47	0.762	0.214	2	2	2	2	2	2	2	2	2	2	2	2	2	2	82.5	0	60	100	100	100	100	100	100
67420	year2011	2011-2012	2	91	12435	1	22	2	172.7	62.4	20.9	74.6	3	1	7.58	NULL	NULL	NULL	NULL	NULL	NULL	NULL	NULL	NULL	NULL	NULL	2	2	2	2	2	2	2	2	2	2	2	2	2	2	NULL	NULL	NULL	NULL	NULL	NULL	NULL	NULL	NULL
67463	year2011	2011-2012	1	95	31022	1	28	3	188.8	115.9	32.5	113.8	5	NULL	9.56	NULL	NULL	NULL	NULL	NULL	NULL	NULL	NULL	NULL	NULL	NULL	2	2	2	1	2	2	2	2	2	2	2	2	2	2	78.75	50	100	100	100	30	100	100	50
67474	year2011	2011-2012	1	96	4605	1	38	4	179.6	111.6	34.6	116	4	NULL	10.77	1.64	0.224	0.241	5.77	0.14	47.1	0.25	0.029	0.156	0.281	0.051	1	2	2	1	2	2	2	2	2	2	2	2	2	2	59.38	25	90	100	40	30	40	100	50
67488	year2011	2011-2012	2	96	3060	1	29	5	173.3	68.6	22.8	81.8	5	NULL	8.14	NULL	NULL	NULL	NULL	NULL	NULL	NULL	NULL	NULL	NULL	NULL	2	2	2	2	2	2	2	2	2	2	2	2	2	2	96.25	80	90	100	100	100	100	100	100
67526	year2011	2011-2012	2	94	8721	1	33	1	183.9	110.7	32.7	105.7	1	2	11.01	NULL	NULL	NULL	NULL	NULL	NULL	NULL	NULL	NULL	NULL	NULL	2	2	2	2	2	2	2	2	2	2	2	2	2	2	NULL	NULL	NULL	NULL	NULL	NULL	NULL	NULL	NULL
67530	year2011	2011-2012	2	94	5611	1	52	1	171.3	88.5	30.2	99.9	5	NULL	9.31	0.86	0.098	0.343	4.98	0.057	47.2	0.55	0.062	0.26	0.175	0.047	1	2	2	1	1	2	2	2	2	2	2	2	2	2	57.5	50	0	100	70	30	60	100	50
67537	year2011	2011-2012	2	99	4909	1	33	5	179.5	73.8	22.9	79.9	5	NULL	8.51	NULL	NULL	NULL	NULL	NULL	NULL	NULL	NULL	NULL	NULL	NULL	2	2	2	2	2	2	2	2	2	2	2	2	2	2	90	80	100	100	100	100	40	100	100
67538	year2011	2011-2012	1	92	6411	1	25	4	171.3	69.3	23.6	80.5	1	1	8.77	NULL	NULL	NULL	NULL	NULL	NULL	NULL	NULL	NULL	NULL	NULL	2	2	2	2	2	2	2	2	2	2	2	2	2	2	81.25	50	100	0	100	100	100	100	100
67591	year2011	2011-2012	3	90	2778	1	40	5	170.8	67.2	23	89.4	5	3	6.88	1.32	0.162	0.296	8.65	0.34	72.3	0.6	0.05	0.32	0.233	0.099	2	2	2	2	2	2	2	2	2	2	2	2	2	2	94.38	80	100	75	100	100	100	100	100
67595	year2011	2011-2012	2	94	6282	1	49	3	172.6	88.3	29.6	108.4	4	NULL	9.41	NULL	NULL	NULL	NULL	NULL	NULL	NULL	NULL	NULL	NULL	NULL	1	2	1	2	2	2	2	2	2	2	2	2	2	2	69.38	50	100	100	40	70	60	60	75
67614	year2011	2011-2012	2	98	6279	1	53	1	168.1	83.9	29.7	106.8	1	3	8.36	0.14	0.414	0.178	6.97	0.057	40.2	1.33	0.046	0.38	0.381	0.043	1	1	2	2	1	2	2	2	2	2	2	2	2	2	69.38	50	100	75	100	70	40	40	80
67630	year2011	2011-2012	1	98	6687	1	12	3	164	54.5	20.3	75.2	NULL	NULL	6.21	NULL	NULL	NULL	NULL	NULL	NULL	NULL	NULL	NULL	NULL	NULL	NULL	2	1	NULL	NULL	NULL	NULL	NULL	NULL	NULL	NULL	NULL	NULL	NULL	NULL	NULL	NULL	NULL	NULL	NULL	NULL	NULL	NULL
67645	year2011	2011-2012	2	99	2846	1	15	4	155.9	41.9	17.2	65.1	NULL	NULL	6.39	7.85	0.281	1.99	6.6	0.91	147	1.73	0.164	11.67	0.294	0.313	NULL	2	2	NULL	NULL	NULL	NULL	NULL	NULL	NULL	NULL	NULL	NULL	NULL	NULL	NULL	NULL	NULL	NULL	NULL	NULL	NULL	NULL
67646	year2011	2011-2012	3	90	2778	1	48	5	170.9	73.1	25	88.6	4	NULL	8.34	2.13	1.72	0.376	7.1	0.16	56.7	1.07	0.061	0.72	0.489	0.081	1	2	2	2	2	2	2	2	2	2	2	2	1	2	NULL	NULL	NULL	NULL	NULL	NULL	NULL	NULL	NULL
67652	year2011	2011-2012	1	92	27102	1	46	3	179.4	86.7	26.9	103.7	3	1	8.28	0.7	0.79	0.629	4.04	0.057	83.6	0.31	0.07	1.94	0.11	0.121	1	1	2	1	2	2	2	1	2	2	2	2	2	2	55	50	100	0	100	70	60	30	30
67686	year2011	2011-2012	3	92	8081	1	12	1	162.4	49.8	18.9	72.4	NULL	NULL	6.47	NULL	NULL	NULL	NULL	NULL	NULL	NULL	NULL	NULL	NULL	NULL	NULL	2	2	NULL	NULL	NULL	NULL	NULL	NULL	NULL	NULL	NULL	NULL	NULL	NULL	NULL	NULL	NULL	NULL	NULL	NULL	NULL	NULL
67691	year2011	2011-2012	2	101	8610	1	18	3	175.1	54.6	17.8	70.8	NULL	NULL	6.59	NULL	NULL	NULL	NULL	NULL	NULL	NULL	NULL	NULL	NULL	NULL	2	2	2	2	NULL	NULL	NULL	NULL	NULL	NULL	NULL	NULL	NULL	NULL	NULL	NULL	NULL	NULL	NULL	NULL	NULL	NULL	NULL
67699	year2011	2011-2012	2	100	4636	1	32	4	183.6	89.5	26.6	91.8	3	NULL	9.9	2.79	0.215	0.329	5.83	0.057	61	0.63	0.064	0.88	0.198	0.441	2	2	2	2	2	2	2	2	2	2	2	2	2	2	64.38	0	100	100	100	70	20	100	25
67708	year2011	2011-2012	1	98	5671	1	49	3	184.1	107.8	31.8	114.6	2	1	10.09	2.44	0.505	0.192	7.44	0.057	28.2	1.38	0.069	0.42	0.364	0.046	1	2	2	2	2	2	2	2	2	2	2	2	2	2	55	0	100	0	70	30	40	100	100
67730	year2011	2011-2012	1	101	25506	1	14	3	166.5	62	22.4	78.9	NULL	NULL	7.42	NULL	NULL	NULL	NULL	NULL	NULL	NULL	NULL	NULL	NULL	NULL	NULL	2	1	NULL	NULL	NULL	NULL	NULL	NULL	NULL	NULL	NULL	NULL	NULL	NULL	NULL	NULL	NULL	NULL	NULL	NULL	NULL	NULL
67735	year2011	2011-2012	2	90	1837	1	16	5	172.9	53.7	18	67.9	NULL	NULL	6.97	1.9	0.063	0.225	1.49	0.057	22.1	0.43	0.029	0.25	0.195	0.038	2	2	2	2	NULL	NULL	NULL	NULL	NULL	NULL	NULL	NULL	NULL	NULL	NULL	NULL	NULL	NULL	NULL	NULL	NULL	NULL	NULL
67756	year2011	2011-2012	2	95	4395	1	28	4	183.5	105.3	31.3	98.7	5	NULL	10.6	1.28	0.148	0.348	2.3	0.24	133	0.23	0.058	3.95	0.159	0.158	2	2	2	2	2	2	2	2	2	2	2	2	2	2	75.63	0	100	100	100	30	100	100	75
67771	year2011	2011-2012	2	101	4401	1	13	4	174.5	60.3	19.8	72.2	NULL	NULL	6.94	0.87	0.096	0.453	3.58	0.057	63.8	0.34	0.129	0.76	0.177	0.17	NULL	2	1	NULL	NULL	NULL	NULL	NULL	NULL	NULL	NULL	NULL	NULL	NULL	NULL	NULL	NULL	NULL	NULL	NULL	NULL	NULL	NULL
67776	year2011	2011-2012	1	103	5284	1	54	1	162.3	81.3	30.9	108.5	1	3	9.08	NULL	NULL	NULL	NULL	NULL	NULL	NULL	NULL	NULL	NULL	NULL	1	2	2	1	2	2	2	2	2	2	2	2	2	2	51.88	80	0	75	100	30	40	60	30
67778	year2011	2011-2012	1	102	4450	1	31	3	183	90.8	27.1	92.5	4	NULL	8.77	NULL	NULL	NULL	NULL	NULL	NULL	NULL	NULL	NULL	NULL	NULL	1	2	2	2	2	2	2	2	2	2	2	2	2	2	63.13	80	0	100	70	70	60	100	25
67786	year2011	2011-2012	1	95	38214	1	45	3	178.2	90.8	28.6	106.6	2	3	8.22	NULL	NULL	NULL	NULL	NULL	NULL	NULL	NULL	NULL	NULL	NULL	1	2	2	2	1	2	2	2	2	2	2	2	2	2	68.75	50	0	50	100	70	100	100	80
67793	year2011	2011-2012	1	100	9414	1	39	1	160.3	79.1	30.8	93.6	3	NULL	10.02	NULL	NULL	NULL	NULL	NULL	NULL	NULL	NULL	NULL	NULL	NULL	2	2	2	2	2	2	2	2	2	2	2	2	2	2	70.63	25	100	100	70	30	40	100	100
67829	year2011	2011-2012	1	100	18366	1	19	3	170.3	68	23.4	81	NULL	NULL	7.69	2.81	0.136	0.535	3.3	0.2	58.5	0.2	0.103	1.11	0.27	0.053	2	2	2	2	NULL	NULL	NULL	NULL	NULL	NULL	NULL	NULL	NULL	NULL	NULL	NULL	NULL	NULL	NULL	NULL	NULL	NULL	NULL
67840	year2011	2011-2012	1	92	28988	1	28	3	174	88.8	29.3	97	4	NULL	9.35	NULL	NULL	NULL	NULL	NULL	NULL	NULL	NULL	NULL	NULL	NULL	2	2	2	2	2	2	2	2	2	2	2	2	2	2	86.88	25	100	100	100	70	100	100	100
67841	year2011	2011-2012	1	96	2874	1	58	5	170.1	72.4	25	94.9	5	NULL	7.83	0.93	0.072	0.097	2.08	0.057	16.2	0.59	0.029	0.47	0.119	0.026	2	2	2	2	1	2	2	2	2	2	2	2	2	2	72.5	50	100	100	70	70	40	100	50
67853	year2011	2011-2012	2	95	4980	1	37	4	170	73	25.3	87.1	3	1	8.49	3.14	0.819	0.578	6.29	0.21	73.9	3.74	0.123	0.86	0.308	0.458	2	2	2	2	2	2	2	2	2	2	2	2	2	2	70.63	50	100	0	70	70	100	100	75
67855	year2011	2011-2012	2	100	2874	1	58	5	155.3	61.6	25.5	88	5	3	6.62	NULL	NULL	NULL	NULL	NULL	NULL	NULL	NULL	NULL	NULL	NULL	2	2	1	2	1	2	2	2	2	2	2	2	2	2	71.88	80	100	75	100	70	40	60	50
67880	year2011	2011-2012	2	100	2434	1	13	5	165.5	70.5	25.7	86.7	NULL	NULL	8.28	NULL	NULL	NULL	NULL	NULL	NULL	NULL	NULL	NULL	NULL	NULL	NULL	2	2	NULL	NULL	NULL	NULL	NULL	NULL	NULL	NULL	NULL	NULL	NULL	NULL	NULL	NULL	NULL	NULL	NULL	NULL	NULL	NULL
67893	year2011	2011-2012	1	99	20954	1	34	3	188.2	94.6	26.7	101.8	5	NULL	8.69	NULL	NULL	NULL	NULL	NULL	NULL	NULL	NULL	NULL	NULL	NULL	2	2	2	2	2	2	2	2	2	2	2	2	2	2	90	100	100	100	100	70	100	100	50
67902	year2011	2011-2012	2	98	9978	1	21	1	174.1	82.8	27.3	95.9	3	NULL	9.45	NULL	NULL	NULL	NULL	NULL	NULL	NULL	NULL	NULL	NULL	NULL	2	2	2	2	2	2	2	2	2	2	2	2	2	2	78.75	0	100	100	100	70	60	100	100
67911	year2011	2011-2012	1	94	20484	1	15	3	170.9	55.4	19	71.5	NULL	NULL	6.79	NULL	NULL	NULL	NULL	NULL	NULL	NULL	NULL	NULL	NULL	NULL	NULL	2	2	NULL	NULL	NULL	NULL	NULL	NULL	NULL	NULL	NULL	NULL	NULL	NULL	NULL	NULL	NULL	NULL	NULL	NULL	NULL	NULL
67915	year2011	2011-2012	2	96	3994	1	24	5	174.8	65.7	21.5	80.9	5	NULL	6.54	2.74	0.166	0.418	7.94	0.22	31.6	0.97	0.061	0.156	0.382	0.682	2	2	2	2	2	2	2	2	2	2	2	2	1	2	NULL	NULL	NULL	NULL	NULL	NULL	NULL	NULL	NULL
67917	year2011	2011-2012	1	103	5658	1	27	3	173.3	80.8	26.9	93.3	4	NULL	8.96	NULL	NULL	NULL	NULL	NULL	NULL	NULL	NULL	NULL	NULL	NULL	2	2	1	2	2	2	2	2	2	2	2	2	2	2	81.88	25	100	100	100	70	60	100	100
67959	year2011	2011-2012	1	92	4036	1	13	4	174.3	53.5	17.6	64.5	NULL	NULL	6.99	NULL	NULL	NULL	NULL	NULL	NULL	NULL	NULL	NULL	NULL	NULL	NULL	2	2	NULL	NULL	NULL	NULL	NULL	NULL	NULL	NULL	NULL	NULL	NULL	NULL	NULL	NULL	NULL	NULL	NULL	NULL	NULL	NULL
67966	year2011	2011-2012	1	100	25354	1	20	3	177.6	62.6	19.8	77.4	4	NULL	6.3	NULL	NULL	NULL	NULL	NULL	NULL	NULL	NULL	NULL	NULL	NULL	2	2	1	2	2	2	2	2	2	2	2	2	2	2	75	0	0	100	100	100	100	100	100
67972	year2011	2011-2012	2	96	21227	1	30	3	178.8	97.5	30.5	105.3	4	1	10.55	NULL	NULL	NULL	NULL	NULL	NULL	NULL	NULL	NULL	NULL	NULL	2	2	2	2	2	2	2	2	2	2	2	2	2	2	58.75	25	100	0	40	30	100	100	75
68014	year2011	2011-2012	1	101	7525	1	16	3	176.2	57.8	18.6	74.3	NULL	NULL	5.88	2.82	0.04	0.385	2.56	0.08	66.9	0.29	0.029	0.156	0.101	0.156	2	2	2	2	NULL	NULL	NULL	NULL	NULL	NULL	NULL	NULL	NULL	NULL	NULL	NULL	NULL	NULL	NULL	NULL	NULL	NULL	NULL
68052	year2011	2011-2012	1	101	4601	1	39	3	183.1	108.2	32.3	118.5	2	1	9.93	0.31	0.089	0.187	2.65	0.23	13.8	0.2	0.029	0.41	0.127	0.029	1	2	2	1	1	2	2	2	2	2	2	2	2	2	57.5	0	100	0	100	30	100	100	30
68058	year2011	2011-2012	2	98	30942	1	50	3	181.7	100.9	30.6	113.6	4	1	8.79	NULL	NULL	NULL	NULL	NULL	NULL	NULL	NULL	NULL	NULL	NULL	1	2	2	1	2	2	2	2	1	2	2	2	2	2	47.14	0	100	0	40	30	60	100	NULL
68060	year2011	2011-2012	1	92	17302	1	18	3	169.9	112.1	38.8	123.7	NULL	NULL	8.76	0.79	0.04	0.154	2.95	0.057	48.3	0.08	0.046	0.25	0.194	0.333	2	2	1	1	NULL	NULL	NULL	NULL	NULL	NULL	NULL	NULL	NULL	NULL	NULL	NULL	NULL	NULL	NULL	NULL	NULL	NULL	NULL
68063	year2011	2011-2012	1	101	6806	1	51	3	165.9	57.1	20.7	74.6	3	2	7.93	NULL	NULL	NULL	NULL	NULL	NULL	NULL	NULL	NULL	NULL	NULL	2	2	2	2	2	2	2	2	2	2	2	2	2	2	NULL	NULL	NULL	NULL	NULL	NULL	NULL	NULL	NULL
68073	year2011	2011-2012	1	94	6531	1	58	4	183.4	89.6	26.6	94.3	4	1	8.48	NULL	NULL	NULL	NULL	NULL	NULL	NULL	NULL	NULL	NULL	NULL	1	1	2	2	1	2	2	2	2	2	2	2	1	2	60.63	80	100	0	40	70	100	40	55
68087	year2011	2011-2012	1	96	3435	1	12	4	162.9	75.7	28.5	86.8	NULL	NULL	9.2	NULL	NULL	NULL	NULL	NULL	NULL	NULL	NULL	NULL	NULL	NULL	NULL	2	2	NULL	NULL	NULL	NULL	NULL	NULL	NULL	NULL	NULL	NULL	NULL	NULL	NULL	NULL	NULL	NULL	NULL	NULL	NULL	NULL
68104	year2011	2011-2012	1	98	3707	1	18	5	172.9	74.1	24.8	79.2	NULL	NULL	8.94	0.88	0.084	0.314	2.17	0.057	36.8	0.2	0.044	3.65	0.124	0.124	2	2	2	2	NULL	NULL	NULL	NULL	NULL	NULL	NULL	NULL	NULL	NULL	NULL	NULL	NULL	NULL	NULL	NULL	NULL	NULL	NULL
68109	year2011	2011-2012	2	100	4697	1	45	4	170.3	78.7	27.1	93.1	3	2	9.65	1.16	0.893	0.275	5.55	0.32	94.8	3.05	0.219	1.82	0.177	0.126	2	2	2	2	2	2	2	2	2	2	2	2	2	2	68.13	50	100	0	100	70	100	100	25
68128	year2011	2011-2012	1	93	6446	1	58	3	177	81.7	26.1	110.5	4	1	7.08	NULL	NULL	NULL	NULL	NULL	NULL	NULL	NULL	NULL	NULL	NULL	2	2	2	2	2	2	2	2	2	2	2	2	1	2	81.25	80	100	0	100	70	100	100	100
68133	year2011	2011-2012	2	93	8257	1	44	2	173.3	84	28	103	4	3	8.06	1.67	0.486	0.21	5.59	0.057	81.3	0.61	0.041	0.46	0.149	0.018	1	2	1	2	2	2	2	2	2	2	2	2	2	2	55	50	0	50	100	70	20	100	50
68140	year2011	2011-2012	2	97	4752	1	30	4	175.7	76.9	24.9	77.3	3	1	9.68	NULL	NULL	NULL	NULL	NULL	NULL	NULL	NULL	NULL	NULL	NULL	2	2	2	2	2	2	2	2	2	2	2	2	2	2	NULL	NULL	NULL	NULL	NULL	NULL	NULL	NULL	NULL
68153	year2011	2011-2012	1	102	1503	1	14	5	168.4	56.5	19.9	75.9	NULL	NULL	6.43	3.01	0.433	0.387	4.15	0.057	88.4	0.15	0.078	0.156	0.123	0.043	NULL	2	2	NULL	NULL	NULL	NULL	NULL	NULL	NULL	NULL	NULL	NULL	NULL	NULL	NULL	NULL	NULL	NULL	NULL	NULL	NULL	NULL
68154	year2011	2011-2012	1	99	3899	1	56	4	180.5	99.8	30.6	102.7	4	NULL	10.23	NULL	NULL	NULL	NULL	NULL	NULL	NULL	NULL	NULL	NULL	NULL	2	2	2	2	1	2	2	2	2	2	2	2	2	2	NULL	NULL	NULL	NULL	NULL	NULL	NULL	NULL	NULL
68170	year2011	2011-2012	2	98	5714	1	37	4	185.4	129.8	37.8	129.5	4	NULL	11.74	NULL	NULL	NULL	NULL	NULL	NULL	NULL	NULL	NULL	NULL	NULL	1	2	2	1	2	2	2	2	2	2	2	2	2	2	63.13	25	100	100	70	15	40	100	55
68173	year2011	2011-2012	1	95	5547	1	38	3	169.1	89.5	31.3	103	3	1	9.99	NULL	NULL	NULL	NULL	NULL	NULL	NULL	NULL	NULL	NULL	NULL	1	2	2	2	1	2	2	2	2	2	2	2	2	2	58.13	25	100	0	70	30	40	100	100
68179	year2011	2011-2012	2	99	2294	1	17	4	170.6	66.9	23	81.3	NULL	NULL	7.48	0.58	0.092	0.177	1.55	0.057	26.6	0.15	0.053	0.22	0.089	0.093	2	2	2	2	NULL	NULL	NULL	NULL	NULL	NULL	NULL	NULL	NULL	NULL	NULL	NULL	NULL	NULL	NULL	NULL	NULL	NULL	NULL
68180	year2011	2011-2012	1	90	4949	1	31	4	165.6	69.5	25.3	76.3	5	3	9.42	NULL	NULL	NULL	NULL	NULL	NULL	NULL	NULL	NULL	NULL	NULL	2	2	2	2	2	2	2	2	2	2	2	2	2	2	65.63	0	100	50	70	70	100	60	75
68194	year2011	2011-2012	1	96	2686	1	15	4	169.1	58.5	20.5	75.1	NULL	NULL	7.26	NULL	NULL	NULL	NULL	NULL	NULL	NULL	NULL	NULL	NULL	NULL	NULL	2	2	NULL	NULL	NULL	NULL	NULL	NULL	NULL	NULL	NULL	NULL	NULL	NULL	NULL	NULL	NULL	NULL	NULL	NULL	NULL	NULL
68197	year2011	2011-2012	1	98	49063	1	59	3	175.8	98.6	31.9	111.2	3	NULL	9.33	NULL	NULL	NULL	NULL	NULL	NULL	NULL	NULL	NULL	NULL	NULL	2	2	2	2	2	2	2	2	2	2	2	2	2	2	66.25	50	100	100	100	30	40	60	50
68209	year2011	2011-2012	2	93	5199	1	15	2	164.5	54.4	20.1	75.7	NULL	NULL	6.75	NULL	NULL	NULL	NULL	NULL	NULL	NULL	NULL	NULL	NULL	NULL	NULL	2	2	NULL	NULL	NULL	NULL	NULL	NULL	NULL	NULL	NULL	NULL	NULL	NULL	NULL	NULL	NULL	NULL	NULL	NULL	NULL	NULL
68220	year2011	2011-2012	2	90	2958	1	14	4	168	53.7	19	66.9	NULL	NULL	7.57	NULL	NULL	NULL	NULL	NULL	NULL	NULL	NULL	NULL	NULL	NULL	NULL	2	1	NULL	NULL	NULL	NULL	NULL	NULL	NULL	NULL	NULL	NULL	NULL	NULL	NULL	NULL	NULL	NULL	NULL	NULL	NULL	NULL
68231	year2011	2011-2012	2	91	2648	1	13	5	168.3	54.9	19.4	68.4	NULL	NULL	6.45	NULL	NULL	NULL	NULL	NULL	NULL	NULL	NULL	NULL	NULL	NULL	NULL	2	2	NULL	NULL	NULL	NULL	NULL	NULL	NULL	NULL	NULL	NULL	NULL	NULL	NULL	NULL	NULL	NULL	NULL	NULL	NULL	NULL
68240	year2011	2011-2012	1	97	6274	1	19	1	174	64.2	21.2	77.5	NULL	NULL	6.99	2.08	0.057	0.18	2.53	0.16	31.3	0.14	0.029	0.156	0.245	0.018	2	2	9	2	NULL	NULL	NULL	NULL	NULL	NULL	NULL	NULL	NULL	NULL	NULL	NULL	NULL	NULL	NULL	NULL	NULL	NULL	NULL
68243	year2011	2011-2012	1	92	5655	1	13	1	165.7	57.8	21.1	75.2	NULL	NULL	6.48	3.26	0.04	0.624	4.82	0.13	48.4	0.24	0.062	0.156	0.242	0.058	NULL	2	2	NULL	NULL	NULL	NULL	NULL	NULL	NULL	NULL	NULL	NULL	NULL	NULL	NULL	NULL	NULL	NULL	NULL	NULL	NULL	NULL
68257	year2011	2011-2012	2	91	2586	1	12	5	156.4	63.6	26	88.4	NULL	NULL	7.66	NULL	NULL	NULL	NULL	NULL	NULL	NULL	NULL	NULL	NULL	NULL	NULL	2	2	NULL	NULL	NULL	NULL	NULL	NULL	NULL	NULL	NULL	NULL	NULL	NULL	NULL	NULL	NULL	NULL	NULL	NULL	NULL	NULL
68273	year2011	2011-2012	1	99	14877	1	31	3	183.5	93.6	27.8	100.9	5	3	9.32	NULL	NULL	NULL	NULL	NULL	NULL	NULL	NULL	NULL	NULL	NULL	2	2	2	2	2	2	2	2	2	2	2	2	2	1	85.63	80	100	75	100	70	60	100	100
68287	year2011	2011-2012	1	92	5692	1	12	1	156.3	86.7	35.5	118	NULL	NULL	7.98	8.48	0.099	0.432	4.22	0.14	72.3	0.43	0.059	0.41	0.259	0.124	NULL	2	2	NULL	NULL	NULL	NULL	NULL	NULL	NULL	NULL	NULL	NULL	NULL	NULL	NULL	NULL	NULL	NULL	NULL	NULL	NULL	NULL
68293	year2011	2011-2012	1	98	47948	1	54	3	179.6	91.1	28.2	99.2	4	NULL	9.29	NULL	NULL	NULL	NULL	NULL	NULL	NULL	NULL	NULL	NULL	NULL	2	2	2	2	2	2	2	2	2	2	2	2	2	2	61.88	0	0	80	70	70	100	100	75
68300	year2011	2011-2012	1	99	2755	1	16	4	166.3	55.8	20.2	69.5	NULL	NULL	7.59	NULL	NULL	NULL	NULL	NULL	NULL	NULL	NULL	NULL	NULL	NULL	2	2	2	2	NULL	NULL	NULL	NULL	NULL	NULL	NULL	NULL	NULL	NULL	NULL	NULL	NULL	NULL	NULL	NULL	NULL	NULL	NULL
68301	year2011	2011-2012	2	91	41724	1	59	3	181.6	107.6	32.6	121.3	3	1	8.79	2.43	0.472	0.268	4.04	0.13	21.2	4.62	0.09	0.65	0.191	0.077	1	2	2	1	2	2	2	2	2	2	2	2	2	2	45.63	50	100	0	100	30	0	60	25
68302	year2011	2011-2012	1	99	2755	1	17	4	177.5	59.2	18.8	68.9	NULL	NULL	7.66	NULL	NULL	NULL	NULL	NULL	NULL	NULL	NULL	NULL	NULL	NULL	2	2	2	2	NULL	NULL	NULL	NULL	NULL	NULL	NULL	NULL	NULL	NULL	NULL	NULL	NULL	NULL	NULL	NULL	NULL	NULL	NULL
68304	year2011	2011-2012	1	100	6317	1	19	1	168.4	87.3	30.8	93	NULL	NULL	10.44	NULL	NULL	NULL	NULL	NULL	NULL	NULL	NULL	NULL	NULL	NULL	2	2	2	2	NULL	NULL	NULL	NULL	NULL	NULL	NULL	NULL	NULL	NULL	NULL	NULL	NULL	NULL	NULL	NULL	NULL	NULL	NULL
68306	year2011	2011-2012	1	95	22112	1	17	3	169.8	80.7	28	95.6	NULL	NULL	7.97	NULL	NULL	NULL	NULL	NULL	NULL	NULL	NULL	NULL	NULL	NULL	2	2	1	2	NULL	NULL	NULL	NULL	NULL	NULL	NULL	NULL	NULL	NULL	NULL	NULL	NULL	NULL	NULL	NULL	NULL	NULL	NULL
68314	year2011	2011-2012	2	103	4248	1	31	4	173.7	110.5	36.6	111.5	3	NULL	10.58	NULL	NULL	NULL	NULL	NULL	NULL	NULL	NULL	NULL	NULL	NULL	1	2	2	1	2	2	2	2	2	2	2	2	2	2	60	0	100	100	100	15	40	100	25
68326	year2011	2011-2012	1	90	2591	1	12	4	159.3	49.5	19.5	67.5	NULL	NULL	7.39	3.12	0.095	0.536	4.68	0.25	67.1	0.66	0.088	3.44	0.163	0.116	NULL	2	2	NULL	NULL	NULL	NULL	NULL	NULL	NULL	NULL	NULL	NULL	NULL	NULL	NULL	NULL	NULL	NULL	NULL	NULL	NULL	NULL
68337	year2011	2011-2012	2	102	10310	1	36	1	186.8	131.3	37.6	137.8	4	NULL	9.38	NULL	NULL	NULL	NULL	NULL	NULL	NULL	NULL	NULL	NULL	NULL	2	2	2	1	2	2	1	2	2	2	2	2	2	2	63.75	0	100	100	100	15	60	60	75
68353	year2011	2011-2012	1	101	23674	1	36	3	183	89.8	26.8	95.3	5	NULL	9.55	1.26	0.04	0.289	4.28	0.14	36.9	0.4	0.029	2.13	0.299	0.018	2	2	2	2	2	2	2	2	2	2	2	2	2	2	75.63	0	100	100	100	70	60	100	75
68401	year2011	2011-2012	2	90	7836	1	43	1	165.9	65.7	23.9	86.2	1	3	7.37	NULL	NULL	NULL	NULL	NULL	NULL	NULL	NULL	NULL	NULL	NULL	2	2	2	2	2	2	2	2	2	2	2	2	2	2	85.63	50	100	75	100	100	60	100	100
68410	year2011	2011-2012	1	96	3465	1	16	4	171.4	63.8	21.7	72.9	NULL	NULL	8.36	NULL	NULL	NULL	NULL	NULL	NULL	NULL	NULL	NULL	NULL	NULL	2	2	1	2	NULL	NULL	NULL	NULL	NULL	NULL	NULL	NULL	NULL	NULL	NULL	NULL	NULL	NULL	NULL	NULL	NULL	NULL	NULL
68412	year2011	2011-2012	1	101	5503	1	32	3	166.1	51.9	18.8	71.8	2	1	6.71	NULL	NULL	NULL	NULL	NULL	NULL	NULL	NULL	NULL	NULL	NULL	2	2	1	2	2	2	2	2	2	2	2	1	2	2	70	0	100	0	100	100	60	100	100
68439	year2011	2011-2012	1	90	2169	1	14	5	172.5	58.1	19.5	69.5	NULL	NULL	7.49	NULL	NULL	NULL	NULL	NULL	NULL	NULL	NULL	NULL	NULL	NULL	NULL	2	2	NULL	NULL	NULL	NULL	NULL	NULL	NULL	NULL	NULL	NULL	NULL	NULL	NULL	NULL	NULL	NULL	NULL	NULL	NULL	NULL
68440	year2011	2011-2012	2	94	29116	1	46	3	177.9	80.7	25.5	96.2	4	1	7.95	3.48	0.789	0.682	5.49	0.19	68.4	0.48	0.098	1.82	0.184	0.044	2	2	2	2	2	2	2	2	2	2	2	2	2	2	66.25	50	100	0	70	70	40	100	100
68451	year2011	2011-2012	2	100	4248	1	24	4	171.1	71.5	24.4	81.8	4	NULL	8.3	NULL	NULL	NULL	NULL	NULL	NULL	NULL	NULL	NULL	NULL	NULL	2	2	2	2	2	2	2	2	2	2	2	2	2	2	93.75	50	100	100	100	100	100	100	100
68462	year2011	2011-2012	1	94	7370	1	49	3	173.7	67.5	22.4	85.9	2	1	8.02	NULL	NULL	NULL	NULL	NULL	NULL	NULL	NULL	NULL	NULL	NULL	2	2	2	2	2	2	2	2	2	2	2	2	2	2	67.5	25	100	0	100	100	40	100	75
68469	year2011	2011-2012	2	94	7434	1	25	3	177	101.2	32.3	107.6	4	1	8.81	2.17	0.305	0.407	6.25	0.35	99.7	0.5	0.096	3.2	0.22	0.255	2	2	2	1	2	2	2	2	2	2	2	2	2	2	NULL	NULL	NULL	NULL	NULL	NULL	NULL	NULL	NULL
68474	year2011	2011-2012	2	94	27003	1	35	3	185.7	91.5	26.5	96.5	5	NULL	9.14	1.08	0.161	0.721	3.77	0.08	24.4	0.19	0.029	0.156	0.255	0.018	2	2	2	2	2	2	2	2	2	2	2	2	2	2	86.25	80	100	100	100	70	40	100	100
68478	year2011	2011-2012	2	94	29116	1	41	3	181.4	100.2	30.5	104.7	4	NULL	9.77	NULL	NULL	NULL	NULL	NULL	NULL	NULL	NULL	NULL	NULL	NULL	2	2	2	1	1	2	2	2	2	2	2	2	2	2	74.38	50	100	100	100	30	40	100	75
68493	year2011	2011-2012	3	91	2942	1	29	5	178.4	69	21.7	82.1	5	NULL	7.22	0.11	0.04	0.059	1.33	0.057	14.3	0.21	0.029	0.156	0.064	0.038	2	2	2	2	2	2	2	2	2	2	2	2	2	2	97.5	80	100	100	100	100	100	100	100
68501	year2011	2011-2012	1	94	38116	1	52	3	181.1	95.8	29.2	106.5	4	NULL	10.53	1.09	0.172	0.284	3.58	0.1	141	0.26	0.029	0.53	0.188	0.166	2	2	2	2	2	2	2	2	2	2	2	2	2	2	73.13	50	100	100	70	70	20	100	75
68502	year2011	2011-2012	2	99	5468	1	27	4	169.9	83.4	28.9	99.2	5	NULL	8.54	NULL	NULL	NULL	NULL	NULL	NULL	NULL	NULL	NULL	NULL	NULL	2	2	2	1	2	2	2	2	2	2	2	2	2	2	75.63	0	60	100	100	70	100	100	75
68516	year2011	2011-2012	1	100	7053	1	30	4	176.4	79.2	25.5	82.4	5	NULL	9.66	NULL	NULL	NULL	NULL	NULL	NULL	NULL	NULL	NULL	NULL	NULL	2	2	2	2	2	2	2	2	2	2	2	2	2	2	81.88	80	100	100	70	70	60	100	75
68570	year2011	2011-2012	2	98	5866	1	49	3	180.2	75.3	23.2	87.2	3	1	7.33	NULL	NULL	NULL	NULL	NULL	NULL	NULL	NULL	NULL	NULL	NULL	1	2	2	2	2	2	2	2	2	2	2	2	2	2	NULL	NULL	NULL	NULL	NULL	NULL	NULL	NULL	NULL
68571	year2011	2011-2012	1	103	2640	1	53	5	185.5	87.1	25.3	103	4	3	7.39	1.56	0.783	0.317	9.3	0.057	13.7	0.38	0.029	1.24	0.175	0.372	2	1	2	2	2	2	2	2	2	2	2	2	2	2	56.88	0	100	75	70	70	20	20	100
68572	year2011	2011-2012	2	93	29403	1	42	3	178.4	84.9	26.7	98.8	5	1	7.81	NULL	NULL	NULL	NULL	NULL	NULL	NULL	NULL	NULL	NULL	NULL	1	2	2	1	2	2	2	2	2	2	2	2	2	2	60.63	25	100	0	70	70	40	100	80
68574	year2011	2011-2012	2	98	9978	1	20	1	185.3	81.9	23.9	88.9	4	NULL	7.94	NULL	NULL	NULL	NULL	NULL	NULL	NULL	NULL	NULL	NULL	NULL	2	2	2	2	2	2	2	2	2	2	2	2	2	2	80	0	100	80	100	100	60	100	100
68577	year2011	2011-2012	1	93	5557	1	19	2	166.5	56.6	20.4	74	NULL	NULL	7.06	NULL	NULL	NULL	NULL	NULL	NULL	NULL	NULL	NULL	NULL	NULL	2	2	2	2	NULL	NULL	NULL	NULL	NULL	NULL	NULL	NULL	NULL	NULL	NULL	NULL	NULL	NULL	NULL	NULL	NULL	NULL	NULL
68601	year2011	2011-2012	1	95	2489	1	26	5	170.5	63.9	22	84.2	4	NULL	6.4	NULL	NULL	NULL	NULL	NULL	NULL	NULL	NULL	NULL	NULL	NULL	2	2	2	2	2	2	2	2	2	2	2	2	2	2	82.5	0	100	100	100	100	60	100	100
68602	year2011	2011-2012	2	96	8749	1	36	1	170.5	85.3	29.3	95.7	2	NULL	9.85	NULL	NULL	NULL	NULL	NULL	NULL	NULL	NULL	NULL	NULL	NULL	2	2	2	2	2	2	2	2	2	2	2	2	2	2	68.75	0	100	100	40	70	40	100	100
68623	year2011	2011-2012	1	93	2819	1	28	5	188.4	87	24.5	93.3	4	2	7.68	NULL	NULL	NULL	NULL	NULL	NULL	NULL	NULL	NULL	NULL	NULL	2	2	2	2	2	2	2	2	2	2	2	2	2	2	55.63	25	100	0	70	100	0	100	50
68642	year2011	2011-2012	1	92	4036	1	16	4	172.5	50	16.8	67.2	NULL	NULL	5.97	NULL	NULL	NULL	NULL	NULL	NULL	NULL	NULL	NULL	NULL	NULL	2	2	2	2	NULL	NULL	NULL	NULL	NULL	NULL	NULL	NULL	NULL	NULL	NULL	NULL	NULL	NULL	NULL	NULL	NULL	NULL	NULL
68652	year2011	2011-2012	1	98	19632	1	34	3	183.8	119.3	35.3	120.5	4	NULL	9.46	0.8	0.06	0.16	0.851	0.25	12.2	0.11	0.089	0.156	0.08	0.08	1	2	2	1	2	2	2	2	2	2	2	2	2	2	NULL	NULL	NULL	NULL	NULL	NULL	NULL	NULL	NULL
68693	year2011	2011-2012	1	95	31022	1	28	3	177.1	80.9	25.8	89	4	NULL	8.86	1.24	0.073	0.273	3.79	0.057	40	0.65	0.029	0.61	0.168	0.069	2	2	2	2	2	2	2	2	2	2	2	2	2	2	80.63	25	100	100	100	70	100	100	50
68694	year2011	2011-2012	2	90	4147	1	57	4	173.1	91.4	30.5	102.6	5	3	9.02	NULL	NULL	NULL	NULL	NULL	NULL	NULL	NULL	NULL	NULL	NULL	1	2	2	2	2	2	1	2	2	2	2	2	2	2	55.63	25	60	75	100	30	40	60	55
68696	year2011	2011-2012	2	93	8848	1	44	2	166.8	83.7	30.1	103.4	5	NULL	8.11	NULL	NULL	NULL	NULL	NULL	NULL	NULL	NULL	NULL	NULL	NULL	1	2	1	1	2	1	2	1	2	2	2	2	1	2	NULL	NULL	NULL	NULL	NULL	NULL	NULL	NULL	NULL
68702	year2011	2011-2012	1	96	5016	1	56	4	173.5	70.1	23.3	88.8	3	3	7.2	NULL	NULL	NULL	NULL	NULL	NULL	NULL	NULL	NULL	NULL	NULL	2	2	2	2	2	2	2	2	2	2	2	2	2	2	69.38	80	0	75	40	100	60	100	100
68706	year2011	2011-2012	1	100	5255	1	26	4	170.4	68.5	23.6	76	4	1	8.96	NULL	NULL	NULL	NULL	NULL	NULL	NULL	NULL	NULL	NULL	NULL	2	2	2	2	2	2	2	2	2	2	2	2	2	2	65	0	100	0	20	100	100	100	100
68707	year2011	2011-2012	2	91	41724	1	54	3	171.9	117.3	39.7	123.2	5	3	10.4	NULL	NULL	NULL	NULL	NULL	NULL	NULL	NULL	NULL	NULL	NULL	1	2	1	1	1	2	2	2	2	2	2	2	2	2	59.38	25	0	75	100	15	80	100	80
68711	year2011	2011-2012	1	99	3021	1	26	5	174.5	81.3	26.7	82.6	5	NULL	9.94	1.01	0.04	0.17	1.12	0.057	11.5	0.08	0.029	0.156	0.079	0.036	2	2	2	2	2	2	2	2	2	2	2	2	2	2	86.88	25	100	100	100	70	100	100	100
68733	year2011	2011-2012	2	102	9389	1	54	1	166.6	127.5	45.9	148.1	3	NULL	10.46	NULL	NULL	NULL	NULL	NULL	NULL	NULL	NULL	NULL	NULL	NULL	1	1	2	1	1	2	2	2	2	2	2	2	2	2	48.13	50	100	100	70	0	20	40	5
68744	year2011	2011-2012	1	94	4846	1	33	3	182.2	124.9	37.6	127.9	3	3	9.8	NULL	NULL	NULL	NULL	NULL	NULL	NULL	NULL	NULL	NULL	NULL	2	2	2	1	2	2	2	2	2	2	2	2	2	2	74.38	80	100	50	100	15	100	100	50
68751	year2011	2011-2012	2	95	20806	1	39	3	175.7	99	32.1	116	4	3	8.9	3.49	0.115	0.347	9.77	0.21	141	0.41	0.041	0.41	0.335	0.114	2	2	2	1	2	2	2	2	2	2	2	2	2	2	NULL	NULL	NULL	NULL	NULL	NULL	NULL	NULL	NULL
68752	year2011	2011-2012	2	98	11686	1	45	1	166.4	83.8	30.3	105.1	2	1	7.8	NULL	NULL	NULL	NULL	NULL	NULL	NULL	NULL	NULL	NULL	NULL	2	2	2	2	1	2	2	2	2	2	2	2	1	2	51.88	25	0	0	100	30	100	60	100
68760	year2011	2011-2012	2	91	9331	1	24	3	176	69.2	22.3	84.5	4	1	7.51	NULL	NULL	NULL	NULL	NULL	NULL	NULL	NULL	NULL	NULL	NULL	2	2	2	2	2	2	2	2	2	2	2	2	2	2	74.38	50	100	0	70	100	100	100	75
68779	year2011	2011-2012	2	96	6844	1	16	1	170.6	60.6	20.8	72.5	NULL	NULL	7.89	NULL	NULL	NULL	NULL	NULL	NULL	NULL	NULL	NULL	NULL	NULL	2	2	2	2	NULL	NULL	NULL	NULL	NULL	NULL	NULL	NULL	NULL	NULL	NULL	NULL	NULL	NULL	NULL	NULL	NULL	NULL	NULL
68781	year2011	2011-2012	1	93	3484	1	34	5	171.9	63.9	21.6	78.1	5	1	7.82	NULL	NULL	NULL	NULL	NULL	NULL	NULL	NULL	NULL	NULL	NULL	9	2	2	2	2	2	2	2	2	2	2	2	2	2	60.63	25	100	0	40	100	60	60	100
68789	year2011	2011-2012	1	100	31694	1	16	3	183.9	77.8	23	77.9	NULL	NULL	8.39	NULL	NULL	NULL	NULL	NULL	NULL	NULL	NULL	NULL	NULL	NULL	2	2	2	2	NULL	NULL	NULL	NULL	NULL	NULL	NULL	NULL	NULL	NULL	NULL	NULL	NULL	NULL	NULL	NULL	NULL	NULL	NULL
68808	year2011	2011-2012	2	99	4508	1	58	4	186.3	85	24.5	93.4	4	1	8.36	NULL	NULL	NULL	NULL	NULL	NULL	NULL	NULL	NULL	NULL	NULL	2	2	2	2	1	2	2	2	2	2	2	2	1	2	61.88	0	60	0	100	100	60	100	75
68825	year2011	2011-2012	1	92	4147	1	51	5	162.4	51.3	19.5	77.2	1	1	5.77	NULL	NULL	NULL	NULL	NULL	NULL	NULL	NULL	NULL	NULL	NULL	2	2	2	2	2	2	2	2	2	2	2	2	2	2	NULL	NULL	NULL	NULL	NULL	NULL	NULL	NULL	NULL
68827	year2011	2011-2012	1	96	4261	1	43	5	181.4	80.8	24.6	90.3	5	3	7.98	NULL	NULL	NULL	NULL	NULL	NULL	NULL	NULL	NULL	NULL	NULL	2	2	2	2	2	2	2	2	2	2	2	2	1	2	93.75	100	100	75	100	100	100	100	75
68840	year2011	2011-2012	2	95	4779	1	31	4	182.7	88.4	26.5	91	4	1	9.56	NULL	NULL	NULL	NULL	NULL	NULL	NULL	NULL	NULL	NULL	NULL	2	2	2	2	2	2	2	2	2	2	2	2	2	2	70.63	25	100	0	70	70	100	100	100
68860	year2011	2011-2012	1	95	5547	1	34	3	171.5	69.2	23.5	86	2	1	7.87	NULL	NULL	NULL	NULL	NULL	NULL	NULL	NULL	NULL	NULL	NULL	1	2	2	2	2	2	2	2	2	2	2	2	2	2	66.25	25	100	0	70	100	60	100	75
68874	year2011	2011-2012	2	91	8158	1	55	2	180.4	90	27.7	100.6	3	3	8.81	NULL	NULL	NULL	NULL	NULL	NULL	NULL	NULL	NULL	NULL	NULL	1	2	2	2	2	2	2	2	2	2	2	2	2	2	55.63	80	0	75	70	70	40	60	50
68893	year2011	2011-2012	1	99	2755	1	15	4	184.3	65	19.1	70.1	NULL	NULL	7.8	2.12	0.582	0.97	6.15	0.21	47.1	0.43	0.182	1.45	0.32	0.096	NULL	2	1	NULL	NULL	NULL	NULL	NULL	NULL	NULL	NULL	NULL	NULL	NULL	NULL	NULL	NULL	NULL	NULL	NULL	NULL	NULL	NULL
68899	year2011	2011-2012	2	100	4697	1	48	4	180.8	93.4	28.6	104.7	3	1	9.37	0.53	0.611	0.3	3.61	0.12	102	0.78	0.079	1.59	0.149	0.067	2	2	2	2	2	2	2	2	2	2	2	2	2	2	63.75	50	100	0	70	70	20	100	100
68909	year2011	2011-2012	1	96	3354	1	16	4	180.6	114.6	35.1	115.4	NULL	NULL	10.03	NULL	NULL	NULL	NULL	NULL	NULL	NULL	NULL	NULL	NULL	NULL	2	2	1	1	NULL	NULL	NULL	NULL	NULL	NULL	NULL	NULL	NULL	NULL	NULL	NULL	NULL	NULL	NULL	NULL	NULL	NULL	NULL
68917	year2011	2011-2012	1	91	16332	1	33	3	180.7	116.6	35.7	117.8	5	NULL	11.31	0.28	0.04	0.08	1.4	0.057	26.3	0.1	0.046	0.156	0.05	0.068	2	2	1	1	2	2	2	2	2	2	2	2	2	2	68.75	25	90	100	70	15	100	100	50
68923	year2011	2011-2012	1	97	2876	1	13	5	162.9	70.3	26.5	91.7	NULL	NULL	7.31	NULL	NULL	NULL	NULL	NULL	NULL	NULL	NULL	NULL	NULL	NULL	NULL	2	2	NULL	NULL	NULL	NULL	NULL	NULL	NULL	NULL	NULL	NULL	NULL	NULL	NULL	NULL	NULL	NULL	NULL	NULL	NULL	NULL
68935	year2011	2011-2012	1	100	7808	1	46	1	151.4	59.1	25.8	80.6	3	1	8.65	NULL	NULL	NULL	NULL	NULL	NULL	NULL	NULL	NULL	NULL	NULL	2	2	2	2	2	2	2	2	2	2	2	2	2	2	58.75	0	100	0	100	70	40	60	100
68937	year2011	2011-2012	2	95	4796	1	31	4	172.4	71.8	24.2	77.5	3	NULL	9.2	NULL	NULL	NULL	NULL	NULL	NULL	NULL	NULL	NULL	NULL	NULL	2	2	2	2	2	2	2	2	2	2	2	2	2	2	68.75	0	100	100	0	100	100	100	50
68957	year2011	2011-2012	2	95	2837	1	12	4	159.9	52	20.3	68.4	NULL	NULL	8.03	NULL	NULL	NULL	NULL	NULL	NULL	NULL	NULL	NULL	NULL	NULL	NULL	2	2	NULL	NULL	NULL	NULL	NULL	NULL	NULL	NULL	NULL	NULL	NULL	NULL	NULL	NULL	NULL	NULL	NULL	NULL	NULL	NULL
68964	year2011	2011-2012	2	99	4782	1	20	4	186.3	123.2	35.5	119.9	3	NULL	11.07	3.84	0.23	0.503	9.58	0.16	137	0.44	0.157	0.33	0.527	0.118	1	2	2	1	2	2	2	2	2	2	2	2	2	2	71.25	50	100	100	70	15	60	100	75
68968	year2011	2011-2012	3	92	5692	1	12	1	151.7	53.7	23.3	73	NULL	NULL	7.18	2.27	0.04	0.208	2.81	0.057	47.1	0.32	0.043	2.88	0.139	0.061	NULL	2	1	NULL	NULL	NULL	NULL	NULL	NULL	NULL	NULL	NULL	NULL	NULL	NULL	NULL	NULL	NULL	NULL	NULL	NULL	NULL	NULL
68978	year2011	2011-2012	2	102	28389	1	39	3	175.3	110.9	36.1	112.2	4	NULL	9.74	NULL	NULL	NULL	NULL	NULL	NULL	NULL	NULL	NULL	NULL	NULL	2	2	2	2	2	2	2	2	2	2	2	2	2	2	74.38	50	100	100	70	15	60	100	100
69007	year2011	2011-2012	2	93	6052	1	55	2	168.5	137.3	48.4	151	2	1	11.39	NULL	NULL	NULL	NULL	NULL	NULL	NULL	NULL	NULL	NULL	NULL	1	2	2	1	2	2	2	2	2	2	2	2	2	2	17.86	0	0	0	40	0	60	NULL	25
69021	year2011	2011-2012	1	95	6796	1	18	1	176.9	86.8	27.7	94.2	NULL	NULL	8.39	NULL	NULL	NULL	NULL	NULL	NULL	NULL	NULL	NULL	NULL	NULL	2	2	2	2	NULL	NULL	NULL	NULL	NULL	NULL	NULL	NULL	NULL	NULL	NULL	NULL	NULL	NULL	NULL	NULL	NULL	NULL	NULL
69027	year2011	2011-2012	2	91	24134	1	37	3	171.8	83.9	28.4	99	3	NULL	9.5	NULL	NULL	NULL	NULL	NULL	NULL	NULL	NULL	NULL	NULL	NULL	1	2	2	1	2	2	2	2	2	2	2	2	2	2	58.13	0	100	100	70	70	20	100	5
69031	year2011	2011-2012	2	101	3799	1	22	5	175.1	60.6	19.8	74.5	3	1	6.83	NULL	NULL	NULL	NULL	NULL	NULL	NULL	NULL	NULL	NULL	NULL	2	2	2	2	2	2	2	2	2	2	2	2	2	2	NULL	NULL	NULL	NULL	NULL	NULL	NULL	NULL	NULL
69034	year2011	2011-2012	2	93	9104	1	33	2	165.7	76.2	27.8	93.8	2	NULL	8.61	5.12	0.083	0.479	5.23	0.17	104	0.86	0.056	0.43	0.249	0.07	2	2	1	2	2	2	2	2	2	2	2	2	2	2	74.38	25	100	100	100	70	0	100	100
69037	year2011	2011-2012	2	102	9350	1	41	1	164.7	75.1	27.7	93.2	2	NULL	8.14	NULL	NULL	NULL	NULL	NULL	NULL	NULL	NULL	NULL	NULL	NULL	1	2	2	2	2	2	2	2	2	2	2	2	2	2	72.5	100	0	100	70	70	40	100	100
69054	year2011	2011-2012	2	95	4908	1	43	3	183.8	108.5	32.1	120.6	3	1	8.97	NULL	NULL	NULL	NULL	NULL	NULL	NULL	NULL	NULL	NULL	NULL	2	2	2	1	1	2	2	2	2	2	1	1	2	2	45	0	0	0	70	30	100	60	100
69076	year2011	2011-2012	1	94	6111	1	18	3	177.4	69.8	22.2	81.8	NULL	NULL	7.37	NULL	NULL	NULL	NULL	NULL	NULL	NULL	NULL	NULL	NULL	NULL	2	2	2	2	NULL	NULL	NULL	NULL	NULL	NULL	NULL	NULL	NULL	NULL	NULL	NULL	NULL	NULL	NULL	NULL	NULL	NULL	NULL
69091	year2011	2011-2012	2	94	33242	1	52	3	170.4	83.9	28.9	100.1	3	3	9.2	2.52	0.298	0.253	5.76	0.13	65	0.71	0.095	0.51	0.208	0.142	1	2	2	2	1	2	2	2	2	2	2	1	2	2	NULL	NULL	NULL	NULL	NULL	NULL	NULL	NULL	NULL
69101	year2011	2011-2012	1	93	6260	1	58	2	164.4	73	27	99.9	1	1	7.99	NULL	NULL	NULL	NULL	NULL	NULL	NULL	NULL	NULL	NULL	NULL	2	2	2	2	2	2	2	2	2	2	2	2	2	2	66.88	50	100	0	100	70	40	100	75
69105	year2011	2011-2012	2	102	9389	1	55	2	169	75.7	26.5	91.9	1	NULL	8.91	NULL	NULL	NULL	NULL	NULL	NULL	NULL	NULL	NULL	NULL	NULL	2	2	2	2	2	2	2	2	2	2	2	2	2	2	81.88	25	100	100	100	70	60	100	100
69119	year2011	2011-2012	1	100	3752	1	16	4	180.1	70.7	21.8	73.2	NULL	NULL	8.79	NULL	NULL	NULL	NULL	NULL	NULL	NULL	NULL	NULL	NULL	NULL	2	2	2	2	NULL	NULL	NULL	NULL	NULL	NULL	NULL	NULL	NULL	NULL	NULL	NULL	NULL	NULL	NULL	NULL	NULL	NULL	NULL
69129	year2011	2011-2012	2	102	5680	1	18	2	164.2	76.6	28.4	89	NULL	NULL	8.57	0.42	0.04	0.306	2.19	0.057	33.4	1.26	0.056	0.38	0.087	0.051	2	2	2	2	NULL	NULL	NULL	NULL	NULL	NULL	NULL	NULL	NULL	NULL	NULL	NULL	NULL	NULL	NULL	NULL	NULL	NULL	NULL
69151	year2011	2011-2012	1	93	29899	1	57	3	174.7	80.3	26.3	95.6	5	3	8.88	0.89	0.398	0.266	5.2	0.1	32.7	0.55	0.029	0.46	0.124	0.032	2	2	2	2	1	2	2	2	2	2	2	2	2	2	75	25	100	75	70	70	80	100	80
69152	year2011	2011-2012	2	97	4355	1	21	4	179.1	70.5	22	73.9	3	2	8.74	NULL	NULL	NULL	NULL	NULL	NULL	NULL	NULL	NULL	NULL	NULL	1	2	2	2	2	2	2	2	2	2	2	2	2	2	NULL	NULL	NULL	NULL	NULL	NULL	NULL	NULL	NULL
69160	year2011	2011-2012	1	92	6796	1	17	1	178.6	76	23.8	90.1	NULL	NULL	7.21	3.01	1.2	0.623	7.88	0.23	83.6	0.52	0.164	0.83	0.607	0.15	2	2	2	1	NULL	NULL	NULL	NULL	NULL	NULL	NULL	NULL	NULL	NULL	NULL	NULL	NULL	NULL	NULL	NULL	NULL	NULL	NULL
69161	year2011	2011-2012	1	102	5558	1	20	3	182.7	64.8	19.4	75.8	2	1	7.23	NULL	NULL	NULL	NULL	NULL	NULL	NULL	NULL	NULL	NULL	NULL	2	2	2	2	2	2	2	2	2	2	2	2	2	2	64.38	25	100	0	40	100	100	100	50
69200	year2011	2011-2012	2	102	5739	1	34	5	173.6	78.6	26.1	95.5	5	NULL	8.44	NULL	NULL	NULL	NULL	NULL	NULL	NULL	NULL	NULL	NULL	NULL	2	2	2	2	2	2	2	2	2	2	2	2	2	2	77.5	80	90	100	70	70	60	100	50
69228	year2011	2011-2012	2	100	15369	1	17	3	169.8	61.5	21.3	73.7	NULL	NULL	8.21	NULL	NULL	NULL	NULL	NULL	NULL	NULL	NULL	NULL	NULL	NULL	2	2	2	2	NULL	NULL	NULL	NULL	NULL	NULL	NULL	NULL	NULL	NULL	NULL	NULL	NULL	NULL	NULL	NULL	NULL	NULL	NULL
69229	year2011	2011-2012	2	95	23291	1	43	3	180.4	115.6	35.5	111.3	4	NULL	10.97	NULL	NULL	NULL	NULL	NULL	NULL	NULL	NULL	NULL	NULL	NULL	2	2	2	1	2	2	2	2	2	2	2	2	2	2	70.63	0	100	100	100	15	100	100	50
69236	year2011	2011-2012	2	97	4604	1	33	3	172.4	94.8	31.9	105.1	4	1	9.97	NULL	NULL	NULL	NULL	NULL	NULL	NULL	NULL	NULL	NULL	NULL	1	2	1	2	1	2	2	2	2	2	2	1	2	2	58.75	80	100	0	70	30	40	100	50
69246	year2011	2011-2012	1	93	1918	1	19	5	171.2	67.3	23	78.8	NULL	NULL	8.42	3.03	0.067	0.492	3.15	0.057	36.5	0.17	0.029	0.28	0.262	0.075	2	2	2	2	NULL	NULL	NULL	NULL	NULL	NULL	NULL	NULL	NULL	NULL	NULL	NULL	NULL	NULL	NULL	NULL	NULL	NULL	NULL
69256	year2011	2011-2012	1	101	8180	1	56	5	170.4	116.2	40	126	2	3	10.93	NULL	NULL	NULL	NULL	NULL	NULL	NULL	NULL	NULL	NULL	NULL	2	2	2	2	2	2	2	2	2	2	2	2	2	2	53.13	0	100	75	100	0	0	100	50
69259	year2011	2011-2012	2	96	21227	1	30	5	179.8	73.2	22.6	84.2	5	2	7.33	NULL	NULL	NULL	NULL	NULL	NULL	NULL	NULL	NULL	NULL	NULL	2	2	1	2	2	2	2	2	2	2	2	2	2	2	NULL	NULL	NULL	NULL	NULL	NULL	NULL	NULL	NULL
69266	year2011	2011-2012	2	93	4316	1	27	4	177.2	86	27.4	96.9	2	NULL	8.76	NULL	NULL	NULL	NULL	NULL	NULL	NULL	NULL	NULL	NULL	NULL	2	2	2	2	2	2	2	2	2	2	2	2	2	2	70.63	80	0	100	100	70	40	100	75
69275	year2011	2011-2012	2	95	2837	1	13	4	188.7	123.2	34.6	122.4	NULL	NULL	10.64	NULL	NULL	NULL	NULL	NULL	NULL	NULL	NULL	NULL	NULL	NULL	NULL	2	2	NULL	NULL	NULL	NULL	NULL	NULL	NULL	NULL	NULL	NULL	NULL	NULL	NULL	NULL	NULL	NULL	NULL	NULL	NULL	NULL
69277	year2011	2011-2012	3	91	3578	1	24	5	174.3	75.2	24.8	89.6	5	2	7.4	NULL	NULL	NULL	NULL	NULL	NULL	NULL	NULL	NULL	NULL	NULL	2	2	2	2	2	2	2	2	2	2	2	2	2	2	78.75	50	80	0	100	100	100	100	100
69284	year2011	2011-2012	2	92	6662	1	53	2	172.9	84.9	28.4	98.4	4	3	8.31	0.68	0.164	0.192	2.52	0.09	9.54	0.28	0.051	0.5	0.051	0.018	2	1	1	1	2	2	2	2	2	2	2	2	1	2	73.13	0	100	75	100	70	100	40	100
69286	year2011	2011-2012	1	93	4774	1	39	5	177.2	81.3	25.9	98	5	2	8.08	NULL	NULL	NULL	NULL	NULL	NULL	NULL	NULL	NULL	NULL	NULL	1	2	2	2	2	2	2	2	2	2	2	2	2	2	68.13	80	80	0	100	70	40	100	75
69307	year2011	2011-2012	2	99	5292	1	58	4	172.4	53.3	17.9	74	2	3	6.17	NULL	NULL	NULL	NULL	NULL	NULL	NULL	NULL	NULL	NULL	NULL	2	2	1	2	2	2	2	2	2	2	2	2	2	2	NULL	NULL	NULL	NULL	NULL	NULL	NULL	NULL	NULL
69314	year2011	2011-2012	1	96	4029	1	50	4	179.5	92.1	28.6	97.2	2	1	10.29	NULL	NULL	NULL	NULL	NULL	NULL	NULL	NULL	NULL	NULL	NULL	2	2	2	2	2	2	2	2	2	1	2	2	2	2	NULL	NULL	NULL	NULL	NULL	NULL	NULL	NULL	NULL
69324	year2011	2011-2012	1	91	38438	1	42	3	184.3	86.7	25.5	102.6	4	2	7.92	0.89	0.524	0.194	3.48	0.057	46.1	0.32	0.084	0.31	0.148	0.116	1	2	2	2	2	2	2	2	2	2	2	2	2	2	55	50	100	0	70	70	0	100	50
69339	year2011	2011-2012	2	102	9640	1	22	1	173.1	73.7	24.6	91.3	1	NULL	8.72	3.74	0.152	0.418	5.42	0.057	35.7	2.18	0.058	0.95	0.221	0.053	2	2	2	2	2	2	2	2	2	2	2	2	2	2	81.88	25	100	100	70	100	60	100	100
69343	year2011	2011-2012	2	91	29667	1	20	3	174.9	83.2	27.2	95.1	4	NULL	8.62	NULL	NULL	NULL	NULL	NULL	NULL	NULL	NULL	NULL	NULL	NULL	2	2	2	1	2	2	2	2	2	2	2	2	2	2	NULL	NULL	NULL	NULL	NULL	NULL	NULL	NULL	NULL
69346	year2011	2011-2012	1	103	3876	1	18	2	176.8	55	17.6	68.2	NULL	NULL	6.27	NULL	NULL	NULL	NULL	NULL	NULL	NULL	NULL	NULL	NULL	NULL	2	2	2	2	NULL	NULL	NULL	NULL	NULL	NULL	NULL	NULL	NULL	NULL	NULL	NULL	NULL	NULL	NULL	NULL	NULL	NULL	NULL
69347	year2011	2011-2012	2	95	5034	1	49	3	174.4	91.4	30.1	110.8	1	1	9.02	0.15	0.9	0.105	2.86	0.09	34.6	0.5	0.11	1.29	0.079	0.14	1	1	1	1	1	1	2	2	1	1	1	2	2	2	30.63	25	0	0	100	30	20	40	30
69376	year2011	2011-2012	1	94	10355	1	19	3	162.5	63.5	24	83	NULL	NULL	8.35	2.8	0.04	0.309	3.37	0.23	24.9	0.74	0.05	0.29	0.091	0.197	2	2	2	2	NULL	NULL	NULL	NULL	NULL	NULL	NULL	NULL	NULL	NULL	NULL	NULL	NULL	NULL	NULL	NULL	NULL	NULL	NULL
69379	year2011	2011-2012	1	92	5547	1	30	3	180.8	83.6	25.6	92	3	1	8.46	NULL	NULL	NULL	NULL	NULL	NULL	NULL	NULL	NULL	NULL	NULL	2	2	2	2	2	2	2	2	2	2	2	2	2	2	67.5	0	100	0	70	70	100	100	100
69380	year2011	2011-2012	2	98	9978	1	20	2	173.6	98.8	32.8	102.9	3	NULL	10.74	NULL	NULL	NULL	NULL	NULL	NULL	NULL	NULL	NULL	NULL	NULL	2	2	1	2	2	2	2	2	2	2	2	2	2	2	NULL	NULL	NULL	NULL	NULL	NULL	NULL	NULL	NULL
69386	year2011	2011-2012	2	95	4885	1	52	5	180.8	102.1	31.2	112.8	3	3	9.04	NULL	NULL	NULL	NULL	NULL	NULL	NULL	NULL	NULL	NULL	NULL	2	2	2	1	1	2	2	2	2	2	2	2	2	2	66.25	25	100	50	100	30	100	100	25
69387	year2011	2011-2012	2	100	17908	1	25	3	179.5	82.5	25.6	92.1	3	1	8.35	NULL	NULL	NULL	NULL	NULL	NULL	NULL	NULL	NULL	NULL	NULL	2	2	2	2	2	2	2	2	2	2	2	2	2	2	70.63	25	100	0	70	70	100	100	100
69393	year2011	2011-2012	1	100	5877	1	33	4	166.6	82.1	29.6	93.7	4	NULL	9.77	0.88	0.082	0.187	2.13	0.15	18.2	0.11	0.044	0.53	0.112	0.081	2	2	2	2	2	2	2	2	2	2	2	2	2	2	74.38	25	100	100	40	70	60	100	100
69395	year2011	2011-2012	2	93	5203	1	25	4	184	79.5	23.5	86.1	4	NULL	8.91	0.1	0.084	0.237	1.57	0.057	21.4	0.15	0.029	0.23	0.071	0.069	2	2	2	2	2	2	2	2	2	2	2	2	2	2	77.5	0	100	100	70	100	100	100	50
69427	year2011	2011-2012	1	99	4633	1	44	4	178.4	89.1	28	105	4	NULL	8.95	NULL	NULL	NULL	NULL	NULL	NULL	NULL	NULL	NULL	NULL	NULL	1	2	1	2	2	2	2	2	2	2	2	2	2	2	75	0	100	100	100	70	100	100	30
69433	year2011	2011-2012	1	102	7470	1	53	1	179.1	116	36.2	125.5	1	3	9.73	1.21	0.412	0.231	2.18	0.057	51.7	0.37	0.06	0.5	0.11	0.053	2	2	2	2	2	2	2	2	2	2	2	2	2	2	51.43	80	0	75	100	15	40	NULL	50
69442	year2011	2011-2012	2	101	4401	1	19	4	165.3	74.7	27.3	80.7	NULL	NULL	10.86	NULL	NULL	NULL	NULL	NULL	NULL	NULL	NULL	NULL	NULL	NULL	2	2	1	2	NULL	NULL	NULL	NULL	NULL	NULL	NULL	NULL	NULL	NULL	NULL	NULL	NULL	NULL	NULL	NULL	NULL	NULL	NULL
69446	year2011	2011-2012	2	102	9640	1	25	1	177.1	95.6	30.5	107.4	1	3	8.73	0.94	0.129	0.286	25.7	0.2	49.4	1.18	0.103	0.63	0.381	0.118	2	2	2	2	2	2	2	2	2	2	2	2	2	2	70.63	25	100	50	100	30	60	100	100
69460	year2011	2011-2012	1	90	5814	1	50	2	174.3	89.2	29.4	110.5	1	1	8.88	NULL	NULL	NULL	NULL	NULL	NULL	NULL	NULL	NULL	NULL	NULL	2	2	2	2	1	2	2	2	2	2	2	2	2	2	48.75	50	0	0	100	70	40	100	30
69463	year2011	2011-2012	3	92	6942	1	20	3	170.6	84.4	29	93.4	2	1	9.31	NULL	NULL	NULL	NULL	NULL	NULL	NULL	NULL	NULL	NULL	NULL	2	2	1	2	2	2	2	2	2	2	2	2	2	2	NULL	NULL	NULL	NULL	NULL	NULL	NULL	NULL	NULL
69504	year2011	2011-2012	1	93	3250	1	54	5	173.6	64.9	21.5	78.7	5	NULL	7.62	NULL	NULL	NULL	NULL	NULL	NULL	NULL	NULL	NULL	NULL	NULL	2	2	2	2	2	2	2	2	2	2	2	2	2	2	92.5	100	100	100	40	100	100	100	100
69512	year2011	2011-2012	1	99	4348	1	17	3	168.9	54.2	19	67.4	NULL	NULL	6.6	NULL	NULL	NULL	NULL	NULL	NULL	NULL	NULL	NULL	NULL	NULL	2	2	2	2	NULL	NULL	NULL	NULL	NULL	NULL	NULL	NULL	NULL	NULL	NULL	NULL	NULL	NULL	NULL	NULL	NULL	NULL	NULL
69513	year2011	2011-2012	1	99	4633	1	46	4	186.5	83.4	24	97.1	5	1	7.87	NULL	NULL	NULL	NULL	NULL	NULL	NULL	NULL	NULL	NULL	NULL	2	2	2	2	2	2	2	2	2	2	2	2	2	2	41.88	0	0	0	40	100	20	100	75
69514	year2011	2011-2012	1	96	5045	1	57	4	171.6	79.9	27.1	100	4	3	7.6	NULL	NULL	NULL	NULL	NULL	NULL	NULL	NULL	NULL	NULL	NULL	2	2	2	2	2	2	2	2	2	2	2	2	2	2	NULL	NULL	NULL	NULL	NULL	NULL	NULL	NULL	NULL
69520	year2011	2011-2012	1	100	25354	1	22	3	176.2	62.7	20.2	79.5	5	NULL	6.33	NULL	NULL	NULL	NULL	NULL	NULL	NULL	NULL	NULL	NULL	NULL	2	2	2	2	2	2	2	2	2	2	2	2	2	2	93.75	50	100	100	100	100	100	100	100
69523	year2011	2011-2012	1	99	32032	1	56	3	173.7	102.9	34.1	121	3	3	9.06	NULL	NULL	NULL	NULL	NULL	NULL	NULL	NULL	NULL	NULL	NULL	2	2	2	1	2	1	9	2	1	2	2	2	2	2	70.63	25	100	50	100	30	80	100	80
69526	year2011	2011-2012	1	99	5578	1	19	3	178.7	64.9	20.3	78.7	NULL	NULL	6.98	NULL	NULL	NULL	NULL	NULL	NULL	NULL	NULL	NULL	NULL	NULL	2	2	1	2	NULL	NULL	NULL	NULL	NULL	NULL	NULL	NULL	NULL	NULL	NULL	NULL	NULL	NULL	NULL	NULL	NULL	NULL	NULL
69537	year2011	2011-2012	1	97	35233	1	49	3	189.2	106.5	29.8	110.8	5	NULL	10.06	NULL	NULL	NULL	NULL	NULL	NULL	NULL	NULL	NULL	NULL	NULL	2	2	2	2	1	2	2	2	2	2	2	2	2	2	83.75	25	100	100	100	70	100	100	75
69546	year2011	2011-2012	2	96	3994	1	26	5	180.7	56.5	17.3	71.2	5	NULL	6.68	2.67	0.135	0.181	1.91	0.19	26.8	0.27	0.029	0.46	0.091	0.215	2	2	2	2	2	2	2	2	2	2	2	2	2	2	86.88	25	100	100	70	100	100	100	100
69550	year2011	2011-2012	1	96	4071	1	58	4	179.9	180.2	55.7	176	4	3	11.61	NULL	NULL	NULL	NULL	NULL	NULL	NULL	NULL	NULL	NULL	NULL	1	1	2	1	2	2	2	2	2	2	2	2	2	1	62.5	80	100	75	70	0	80	40	55
69560	year2011	2011-2012	2	102	14920	1	26	2	180.1	79	24.4	88.9	2	3	8.05	NULL	NULL	NULL	NULL	NULL	NULL	NULL	NULL	NULL	NULL	NULL	2	2	2	2	2	2	2	2	2	2	2	2	2	2	86.25	80	100	50	100	100	60	100	100
69571	year2011	2011-2012	1	97	2876	1	19	5	165	58.6	21.5	73.3	NULL	NULL	7.43	NULL	NULL	NULL	NULL	NULL	NULL	NULL	NULL	NULL	NULL	NULL	2	2	2	2	NULL	NULL	NULL	NULL	NULL	NULL	NULL	NULL	NULL	NULL	NULL	NULL	NULL	NULL	NULL	NULL	NULL	NULL	NULL
69577	year2011	2011-2012	2	93	4515	1	52	4	174.4	100.7	33.1	111.5	3	NULL	10.11	1.59	0.826	0.283	5.06	0.13	76.4	0.96	0.029	1.07	0.384	0.139	1	2	2	2	2	2	2	2	2	2	2	2	2	2	73.75	50	100	100	100	30	100	60	50
69581	year2011	2011-2012	2	90	4096	1	23	4	187.1	96.3	27.5	91.2	5	NULL	9.15	0.2	0.09	0.049	1.4	0.09	8.87	0.06	0.029	0.156	0.088	0.038	2	2	2	2	2	2	2	2	2	2	2	2	2	2	93.75	80	100	100	100	70	100	100	100
69594	year2011	2011-2012	1	95	5547	1	31	3	165.5	55.7	20.3	80	4	1	6.72	NULL	NULL	NULL	NULL	NULL	NULL	NULL	NULL	NULL	NULL	NULL	2	2	2	2	1	2	2	2	2	2	2	2	2	2	70	0	100	0	100	100	60	100	100
69599	year2011	2011-2012	1	102	10519	1	21	1	167.2	84.1	30.1	97	2	NULL	9.27	NULL	NULL	NULL	NULL	NULL	NULL	NULL	NULL	NULL	NULL	NULL	2	2	1	2	2	2	2	2	2	2	2	2	2	2	75.63	0	100	100	100	30	100	100	75
69603	year2011	2011-2012	2	94	8917	1	26	1	171.1	70.7	24.2	82.6	2	NULL	8.36	NULL	NULL	NULL	NULL	NULL	NULL	NULL	NULL	NULL	NULL	NULL	2	2	2	2	2	2	2	2	2	2	2	2	2	2	90.63	25	100	100	100	100	100	100	100
69605	year2011	2011-2012	2	93	3633	1	12	2	160.6	48.3	18.7	68.4	NULL	NULL	6.27	1.81	0.04	0.805	5.91	0.09	141	0.22	0.029	0.46	0.305	0.218	NULL	2	2	NULL	NULL	NULL	NULL	NULL	NULL	NULL	NULL	NULL	NULL	NULL	NULL	NULL	NULL	NULL	NULL	NULL	NULL	NULL	NULL
69607	year2011	2011-2012	1	95	8245	1	40	5	174.4	74.2	24.4	90.7	1	1	8.64	5.97	0.371	0.302	3.12	0.057	23.5	0.47	0.029	0.25	0.178	0.039	2	2	2	2	2	2	2	2	2	2	2	2	1	2	74.38	25	100	0	70	100	100	100	100
69622	year2011	2011-2012	1	95	6785	1	58	3	173.4	154.7	51.5	151.8	5	1	13.36	0.98	0.241	0.571	2.56	0.11	11.3	0.36	0.046	1.02	0.124	0.018	2	1	2	1	2	2	2	2	2	2	2	2	2	1	40.63	25	100	0	40	0	40	20	100
69626	year2011	2011-2012	2	101	40283	1	53	3	176.6	106.2	34.1	109.8	4	NULL	9.54	1.02	0.33	0.331	8.06	0.22	46.7	0.45	0.029	0.24	0.282	0.463	1	1	2	1	1	2	2	2	2	2	2	2	2	1	66.88	25	80	100	100	30	80	40	80
69630	year2011	2011-2012	1	103	8398	1	23	1	169.9	80.7	28	84	4	NULL	10.3	NULL	NULL	NULL	NULL	NULL	NULL	NULL	NULL	NULL	NULL	NULL	2	2	2	2	2	2	2	2	2	2	2	2	2	2	86.88	25	100	100	100	70	100	100	100
69633	year2011	2011-2012	1	98	10722	1	38	1	167.7	86.6	30.8	99.8	4	NULL	10.03	0.91	0.184	0.228	6.59	0.057	51	0.42	0.339	0.34	0.334	0.099	1	2	2	1	2	2	2	2	2	2	2	2	2	2	63.13	25	100	100	40	30	80	100	30
69647	year2011	2011-2012	2	102	28389	1	36	3	171	86.1	29.4	102.5	2	1	8.36	NULL	NULL	NULL	NULL	NULL	NULL	NULL	NULL	NULL	NULL	NULL	1	2	2	2	2	2	2	2	2	2	2	1	2	2	NULL	NULL	NULL	NULL	NULL	NULL	NULL	NULL	NULL
69649	year2011	2011-2012	2	101	3596	1	27	5	177.6	111.1	35.2	113.7	5	3	11.05	NULL	NULL	NULL	NULL	NULL	NULL	NULL	NULL	NULL	NULL	NULL	2	2	2	2	2	2	2	2	2	2	2	2	2	2	75	50	100	75	100	15	60	100	100
69651	year2011	2011-2012	1	100	4530	1	15	4	169.4	104.7	36.5	112	NULL	NULL	11.55	0.44	0.04	0.26	5.55	0.09	62.9	0.23	0.06	0.52	0.28	0.074	NULL	2	1	NULL	NULL	NULL	NULL	NULL	NULL	NULL	NULL	NULL	NULL	NULL	NULL	NULL	NULL	NULL	NULL	NULL	NULL	NULL	NULL
69653	year2011	2011-2012	1	94	27102	1	28	3	180.6	92.4	28.3	96.4	5	NULL	9	NULL	NULL	NULL	NULL	NULL	NULL	NULL	NULL	NULL	NULL	NULL	2	2	2	2	2	2	2	2	2	2	2	2	2	2	73.13	0	100	100	100	70	40	100	75
69679	year2011	2011-2012	2	100	4355	1	26	4	172.8	84	28.1	90.8	5	NULL	9.42	1.07	0.093	0.153	2.24	0.057	22.3	0.66	0.049	0.41	0.104	0.037	2	2	2	2	2	2	2	2	2	2	2	2	2	2	75.63	25	100	100	70	70	40	100	100
69680	year2011	2011-2012	2	97	4014	1	37	4	170.3	70.3	24.2	90.2	2	1	8.17	NULL	NULL	NULL	NULL	NULL	NULL	NULL	NULL	NULL	NULL	NULL	2	2	1	2	2	2	2	2	2	2	2	2	2	2	55.63	0	100	0	20	100	100	100	25
69701	year2011	2011-2012	2	101	4409	1	52	4	179.9	78.9	24.4	95.4	3	NULL	8.4	NULL	NULL	NULL	NULL	NULL	NULL	NULL	NULL	NULL	NULL	NULL	2	2	2	2	2	2	2	2	2	2	2	2	2	2	71.88	25	100	100	40	100	60	100	50
69702	year2011	2011-2012	1	99	24384	1	42	3	185.1	92	26.9	97	4	NULL	8.8	NULL	NULL	NULL	NULL	NULL	NULL	NULL	NULL	NULL	NULL	NULL	2	2	2	2	2	2	2	2	2	2	2	2	2	2	88.75	80	100	100	100	70	60	100	100
69704	year2011	2011-2012	2	91	27295	1	30	3	169	66.9	23.4	86.9	3	1	7.7	2.07	0.125	0.63	5.14	0.35	103	1.73	0.169	4.53	0.204	0.237	2	2	2	2	2	2	2	2	2	2	2	1	2	2	70	25	100	0	100	100	60	100	75
69713	year2011	2011-2012	3	91	6146	1	17	2	173	72.8	24.3	75.1	NULL	NULL	8.29	NULL	NULL	NULL	NULL	NULL	NULL	NULL	NULL	NULL	NULL	NULL	2	2	1	1	NULL	NULL	NULL	NULL	NULL	NULL	NULL	NULL	NULL	NULL	NULL	NULL	NULL	NULL	NULL	NULL	NULL	NULL	NULL
69732	year2011	2011-2012	3	90	3081	1	33	5	166.9	78.9	28.3	94.5	5	3	8.28	NULL	NULL	NULL	NULL	NULL	NULL	NULL	NULL	NULL	NULL	NULL	1	2	2	1	2	2	2	2	2	2	2	2	1	2	80	80	100	75	100	70	60	100	55
69774	year2011	2011-2012	3	90	5041	1	54	2	163.5	79.2	29.6	102.7	2	3	8.55	NULL	NULL	NULL	NULL	NULL	NULL	NULL	NULL	NULL	NULL	NULL	2	2	2	2	2	2	2	2	2	2	2	2	2	2	81.88	80	100	75	70	70	60	100	100
69778	year2011	2011-2012	2	94	7910	1	42	1	174.4	90.7	29.8	104.4	3	NULL	9.21	NULL	NULL	NULL	NULL	NULL	NULL	NULL	NULL	NULL	NULL	NULL	2	2	2	1	2	2	2	2	2	2	2	2	2	2	74.38	25	60	100	100	70	80	60	100
69793	year2011	2011-2012	1	92	5045	1	35	5	160.3	70.1	27.3	88.8	4	NULL	10.06	NULL	NULL	NULL	NULL	NULL	NULL	NULL	NULL	NULL	NULL	NULL	1	2	2	1	2	2	2	2	2	2	2	2	2	2	86.25	100	100	100	70	70	100	100	50
69803	year2011	2011-2012	1	97	4796	1	44	5	174.4	66.4	21.8	85.1	5	NULL	6.38	0.42	0.082	0.121	2.3	0.1	35	0.12	0.029	0.3	0.157	0.018	2	2	2	2	2	2	2	2	2	2	2	2	2	2	NULL	NULL	NULL	NULL	NULL	NULL	NULL	NULL	NULL
69827	year2011	2011-2012	2	99	6901	1	30	2	173.2	82.6	27.5	101.3	2	1	8.43	NULL	NULL	NULL	NULL	NULL	NULL	NULL	NULL	NULL	NULL	NULL	2	2	2	2	2	2	2	2	2	2	2	2	2	2	61.88	25	100	0	100	70	0	100	100
69829	year2011	2011-2012	2	102	4961	1	18	4	181.6	127.9	38.8	121.2	NULL	NULL	11.69	0.33	0.066	0.114	2.1	0.057	37.6	0.19	0.029	0.81	0.142	0.052	2	2	1	1	NULL	NULL	NULL	NULL	NULL	NULL	NULL	NULL	NULL	NULL	NULL	NULL	NULL	NULL	NULL	NULL	NULL	NULL	NULL
69863	year2011	2011-2012	2	95	7084	1	43	3	180.4	105.1	32.3	111.2	3	NULL	10.11	NULL	NULL	NULL	NULL	NULL	NULL	NULL	NULL	NULL	NULL	NULL	1	2	2	2	2	2	2	2	2	2	2	2	2	2	62.5	25	100	80	100	30	40	100	25
69872	year2011	2011-2012	2	101	26353	1	39	3	174.7	82.6	27.1	101.6	2	1	8.63	3.92	0.445	0.189	5.96	0.057	27.4	0.76	0.097	0.44	0.316	0.08	2	2	2	2	2	2	2	2	2	2	2	2	2	2	67.5	25	100	0	70	70	100	100	75
69884	year2011	2011-2012	2	91	4729	1	56	5	162	72.5	27.6	90.1	5	1	9	0.07	0.42	0.08	4.52	0.08	20.6	0.2	0.029	0.156	0.157	0.018	2	1	2	1	2	2	2	2	2	2	2	2	2	2	53.75	0	100	0	70	70	80	30	80
69893	year2011	2011-2012	1	98	8216	1	22	3	177.5	82.4	26.2	94.9	4	NULL	7.7	4.97	0.04	0.29	2.98	0.1	60.7	0.22	0.029	0.28	0.248	0.127	2	2	1	2	2	2	2	2	2	2	2	2	2	2	80	0	100	100	70	70	100	100	100
69896	year2011	2011-2012	2	91	36545	1	49	3	177.1	74.6	23.8	98.5	3	1	7.21	NULL	NULL	NULL	NULL	NULL	NULL	NULL	NULL	NULL	NULL	NULL	2	2	2	2	2	2	2	2	2	2	2	2	2	2	49.38	0	100	0	20	100	0	100	75
69901	year2011	2011-2012	2	92	5159	1	17	1	170.7	77.6	26.6	91	NULL	NULL	8.91	NULL	NULL	NULL	NULL	NULL	NULL	NULL	NULL	NULL	NULL	NULL	2	2	2	2	NULL	NULL	NULL	NULL	NULL	NULL	NULL	NULL	NULL	NULL	NULL	NULL	NULL	NULL	NULL	NULL	NULL	NULL	NULL
69910	year2011	2011-2012	1	101	25732	1	20	3	175.5	63.1	20.5	73.6	2	1	7.02	NULL	NULL	NULL	NULL	NULL	NULL	NULL	NULL	NULL	NULL	NULL	2	2	1	2	2	2	2	2	2	2	2	2	2	2	NULL	NULL	NULL	NULL	NULL	NULL	NULL	NULL	NULL
69943	year2011	2011-2012	1	98	26285	1	40	3	166.9	79.5	28.5	91	5	NULL	9.8	NULL	NULL	NULL	NULL	NULL	NULL	NULL	NULL	NULL	NULL	NULL	2	2	2	2	1	2	2	2	2	2	2	2	2	1	82.5	0	90	100	100	70	100	100	100
69948	year2011	2011-2012	1	90	6934	1	45	3	178.3	107	33.7	120.1	5	NULL	9.25	NULL	NULL	NULL	NULL	NULL	NULL	NULL	NULL	NULL	NULL	NULL	1	1	2	1	2	2	2	2	2	2	2	2	2	2	NULL	NULL	NULL	NULL	NULL	NULL	NULL	NULL	NULL
69968	year2011	2011-2012	2	101	28392	1	16	3	174.7	64.2	21	74.2	NULL	NULL	7.96	NULL	NULL	NULL	NULL	NULL	NULL	NULL	NULL	NULL	NULL	NULL	2	2	2	2	NULL	NULL	NULL	NULL	NULL	NULL	NULL	NULL	NULL	NULL	NULL	NULL	NULL	NULL	NULL	NULL	NULL	NULL	NULL
69983	year2011	2011-2012	1	94	4846	1	38	3	179.8	81.1	25.1	97	2	3	7.86	3.22	0.552	0.546	5.62	0.2	74.4	0.69	0.075	2.45	0.247	0.154	1	2	2	1	2	2	2	2	2	2	2	2	1	2	65	50	90	75	NULL	70	20	100	50
70014	year2011	2011-2012	1	93	21280	1	32	3	179.5	92.2	28.6	103.2	4	NULL	8.33	NULL	NULL	NULL	NULL	NULL	NULL	NULL	NULL	NULL	NULL	NULL	2	2	2	2	2	2	2	2	2	2	2	2	2	2	80	50	100	100	100	70	60	60	100
70015	year2011	2011-2012	2	95	4212	1	57	4	187.1	94.2	26.9	97.1	4	1	9.5	NULL	NULL	NULL	NULL	NULL	NULL	NULL	NULL	NULL	NULL	NULL	2	2	2	2	1	2	2	2	2	2	2	2	2	2	61.88	0	100	0	100	70	100	100	25
70029	year2011	2011-2012	2	101	4401	1	16	4	175.6	115.7	37.5	117.8	NULL	NULL	11.11	NULL	NULL	NULL	NULL	NULL	NULL	NULL	NULL	NULL	NULL	NULL	NULL	2	1	NULL	NULL	NULL	NULL	NULL	NULL	NULL	NULL	NULL	NULL	NULL	NULL	NULL	NULL	NULL	NULL	NULL	NULL	NULL	NULL
70046	year2011	2011-2012	2	95	4885	1	55	3	170.9	65.3	22.4	85.7	4	NULL	6.81	NULL	NULL	NULL	NULL	NULL	NULL	NULL	NULL	NULL	NULL	NULL	1	2	2	2	2	2	2	2	2	2	2	2	2	1	78.75	80	90	100	70	100	60	100	30
70049	year2011	2011-2012	2	102	5174	1	41	5	162.6	86.6	32.8	106.1	2	2	10.29	NULL	NULL	NULL	NULL	NULL	NULL	NULL	NULL	NULL	NULL	NULL	2	2	2	1	2	2	2	2	2	2	2	2	2	2	44.38	80	40	0	100	30	20	60	25
70058	year2011	2011-2012	3	91	5017	1	38	5	169.9	59.9	20.8	74.8	5	NULL	7.54	NULL	NULL	NULL	NULL	NULL	NULL	NULL	NULL	NULL	NULL	NULL	2	2	1	2	2	2	2	2	2	2	2	2	2	2	89.38	100	100	100	100	100	40	100	75
70072	year2011	2011-2012	2	101	6533	1	53	4	173.9	106.5	35.2	122	5	2	11.06	NULL	NULL	NULL	NULL	NULL	NULL	NULL	NULL	NULL	NULL	NULL	2	1	1	1	2	2	2	2	2	2	2	2	2	2	24.38	0	40	0	70	15	0	20	50
70074	year2011	2011-2012	1	100	4999	1	16	1	167.4	55.8	19.9	71.2	NULL	NULL	7.92	1	0.348	0.4	3.65	0.35	77.9	0.25	0.029	0.58	0.219	0.064	2	2	2	2	NULL	NULL	NULL	NULL	NULL	NULL	NULL	NULL	NULL	NULL	NULL	NULL	NULL	NULL	NULL	NULL	NULL	NULL	NULL
70076	year2011	2011-2012	1	91	1558	1	14	5	166.3	52.5	19	66	NULL	NULL	6.94	0.16	0.04	0.11	1.14	0.057	11.4	0.06	0.029	0.38	0.044	0.018	NULL	2	2	NULL	NULL	NULL	NULL	NULL	NULL	NULL	NULL	NULL	NULL	NULL	NULL	NULL	NULL	NULL	NULL	NULL	NULL	NULL	NULL
70099	year2011	2011-2012	1	90	25092	1	17	3	168	73.3	26	79.5	NULL	NULL	9.07	NULL	NULL	NULL	NULL	NULL	NULL	NULL	NULL	NULL	NULL	NULL	2	2	2	2	NULL	NULL	NULL	NULL	NULL	NULL	NULL	NULL	NULL	NULL	NULL	NULL	NULL	NULL	NULL	NULL	NULL	NULL	NULL
70106	year2011	2011-2012	1	101	7525	1	18	3	171.2	78.6	26.8	95.8	NULL	NULL	7.3	1.92	0.04	0.174	1.75	0.1	30.8	0.1	0.029	0.25	0.07	0.078	2	2	2	2	NULL	NULL	NULL	NULL	NULL	NULL	NULL	NULL	NULL	NULL	NULL	NULL	NULL	NULL	NULL	NULL	NULL	NULL	NULL
70109	year2011	2011-2012	1	98	6898	1	57	2	174.4	92.2	30.3	111.6	5	NULL	7.71	NULL	NULL	NULL	NULL	NULL	NULL	NULL	NULL	NULL	NULL	NULL	2	2	2	2	2	2	2	2	2	2	2	2	2	2	58.13	0	90	100	100	30	20	100	25
70119	year2011	2011-2012	2	101	27619	1	19	3	169.1	73.5	25.7	87.2	NULL	NULL	8.75	0.97	0.08	0.154	1.4	0.057	13.2	0.1	0.041	0.156	0.1	0.085	2	2	2	2	NULL	NULL	NULL	NULL	NULL	NULL	NULL	NULL	NULL	NULL	NULL	NULL	NULL	NULL	NULL	NULL	NULL	NULL	NULL
70125	year2011	2011-2012	2	101	7249	1	30	4	189.3	140.7	39.3	122.5	3	3	11.59	NULL	NULL	NULL	NULL	NULL	NULL	NULL	NULL	NULL	NULL	NULL	1	2	2	2	2	2	2	2	2	2	2	2	2	2	63.13	0	100	75	40	15	100	100	75
70130	year2011	2011-2012	2	96	5400	1	42	4	179.4	100.4	31.2	102.9	3	NULL	10.48	NULL	NULL	NULL	NULL	NULL	NULL	NULL	NULL	NULL	NULL	NULL	2	2	2	2	2	2	2	2	2	2	2	2	2	2	66.88	25	40	100	100	30	40	100	100
70137	year2011	2011-2012	2	90	3520	1	17	2	171.3	70.4	24	79.3	NULL	NULL	8.76	NULL	NULL	NULL	NULL	NULL	NULL	NULL	NULL	NULL	NULL	NULL	2	2	1	2	NULL	NULL	NULL	NULL	NULL	NULL	NULL	NULL	NULL	NULL	NULL	NULL	NULL	NULL	NULL	NULL	NULL	NULL	NULL
70144	year2011	2011-2012	3	91	4746	1	12	1	144.4	42.6	20.4	75.6	NULL	NULL	6.38	3.65	0.04	2.51	4.38	0.34	167	0.3	0.029	0.43	0.21	0.176	NULL	2	2	NULL	NULL	NULL	NULL	NULL	NULL	NULL	NULL	NULL	NULL	NULL	NULL	NULL	NULL	NULL	NULL	NULL	NULL	NULL	NULL
70147	year2011	2011-2012	1	92	2228	1	14	5	164.3	64.3	23.8	77.2	NULL	NULL	8.37	NULL	NULL	NULL	NULL	NULL	NULL	NULL	NULL	NULL	NULL	NULL	NULL	2	1	NULL	NULL	NULL	NULL	NULL	NULL	NULL	NULL	NULL	NULL	NULL	NULL	NULL	NULL	NULL	NULL	NULL	NULL	NULL	NULL
70149	year2011	2011-2012	1	90	2241	1	13	5	169.7	54.1	18.8	74	NULL	NULL	5.98	NULL	NULL	NULL	NULL	NULL	NULL	NULL	NULL	NULL	NULL	NULL	NULL	2	2	NULL	NULL	NULL	NULL	NULL	NULL	NULL	NULL	NULL	NULL	NULL	NULL	NULL	NULL	NULL	NULL	NULL	NULL	NULL	NULL
70150	year2011	2011-2012	2	99	19093	1	39	3	180.3	103.7	31.9	108.3	5	NULL	7.94	1.25	0.14	0.304	5.22	0.14	47	0.1	0.049	0.156	0.298	0.032	1	2	2	1	2	2	2	2	2	2	2	2	2	2	75	50	100	100	100	30	40	100	80
70202	year2011	2011-2012	1	95	2489	1	22	5	167.3	75.7	27	94	4	1	7.76	NULL	NULL	NULL	NULL	NULL	NULL	NULL	NULL	NULL	NULL	NULL	2	2	2	2	2	2	2	2	2	2	2	2	2	2	69.38	25	100	0	100	70	60	100	100
70210	year2011	2011-2012	1	95	10381	1	47	1	176.1	93.8	30.2	105.7	4	1	9.12	NULL	NULL	NULL	NULL	NULL	NULL	NULL	NULL	NULL	NULL	NULL	1	1	2	2	1	2	2	2	2	2	2	2	2	2	NULL	NULL	NULL	NULL	NULL	NULL	NULL	NULL	NULL
70213	year2011	2011-2012	1	101	23674	1	35	3	177.9	89.1	28.2	96.5	4	NULL	10.12	0.75	0.073	0.276	6.46	0.09	62.1	0.06	0.029	0.31	0.346	0.094	2	2	2	2	2	2	2	2	2	2	2	2	2	2	NULL	NULL	NULL	NULL	NULL	NULL	NULL	NULL	NULL
70217	year2011	2011-2012	1	100	4789	1	40	5	173.7	62.6	20.7	80.8	5	NULL	7.15	NULL	NULL	NULL	NULL	NULL	NULL	NULL	NULL	NULL	NULL	NULL	2	2	2	2	1	2	2	2	2	2	2	2	2	2	83.75	50	100	100	100	100	20	100	100
70223	year2011	2011-2012	2	91	36545	1	47	3	184.1	105.3	31.1	109	4	NULL	8.64	NULL	NULL	NULL	NULL	NULL	NULL	NULL	NULL	NULL	NULL	NULL	2	2	2	2	2	2	2	2	2	2	2	2	2	2	71.25	50	100	80	70	30	40	100	100
70225	year2011	2011-2012	2	98	26315	1	25	3	182.6	113.1	33.9	108.8	5	3	11.01	NULL	NULL	NULL	NULL	NULL	NULL	NULL	NULL	NULL	NULL	NULL	2	2	2	2	2	2	2	2	2	2	2	2	2	2	54.38	25	100	25	70	30	60	100	25
70230	year2011	2011-2012	2	96	3994	1	24	5	178.2	61	19.2	75.5	5	NULL	6.48	1.27	0.04	0.208	1.66	0.057	15.9	0.28	0.029	0.28	0.064	0.027	2	2	2	2	2	2	2	2	2	2	2	2	2	2	76.25	50	0	100	100	100	60	100	100
70267	year2011	2011-2012	2	97	5222	1	32	3	173.9	73	24.1	81.2	3	3	7.96	NULL	NULL	NULL	NULL	NULL	NULL	NULL	NULL	NULL	NULL	NULL	2	2	2	2	2	2	2	2	2	2	2	2	2	2	NULL	NULL	NULL	NULL	NULL	NULL	NULL	NULL	NULL
70282	year2011	2011-2012	2	94	8917	1	24	1	167.3	79.5	28.4	92.8	2	3	9.88	0.82	0.235	0.319	5.22	0.34	57	0.61	0.079	0.7	0.226	0.186	2	2	2	2	2	2	2	2	2	2	2	2	2	2	73.75	50	100	50	70	70	100	100	50
70295	year2011	2011-2012	1	96	5289	1	47	4	174	102	33.7	106.5	3	NULL	11.69	NULL	NULL	NULL	NULL	NULL	NULL	NULL	NULL	NULL	NULL	NULL	1	2	1	2	2	2	2	2	2	2	2	2	2	2	63.13	50	100	100	70	30	40	60	55
70300	year2011	2011-2012	1	99	6866	1	46	3	180.2	93.3	28.7	103	5	NULL	8.79	NULL	NULL	NULL	NULL	NULL	NULL	NULL	NULL	NULL	NULL	NULL	1	2	2	2	2	2	2	2	2	2	2	2	2	2	51.25	50	0	100	40	70	20	100	30
70303	year2011	2011-2012	1	97	8703	1	56	2	165.1	88.2	32.4	107.8	4	3	9.59	NULL	NULL	NULL	NULL	NULL	NULL	NULL	NULL	NULL	NULL	NULL	2	2	2	1	1	2	2	2	2	2	2	2	2	2	73.75	80	100	75	70	30	60	100	75
70306	year2011	2011-2012	1	92	6411	1	20	4	175.8	55.2	17.9	66.1	4	NULL	6.74	NULL	NULL	NULL	NULL	NULL	NULL	NULL	NULL	NULL	NULL	NULL	2	2	2	2	2	2	2	2	2	2	2	2	2	2	NULL	NULL	NULL	NULL	NULL	NULL	NULL	NULL	NULL
70317	year2011	2011-2012	2	92	3203	1	51	5	168.1	76.8	27.2	94.7	3	3	8.52	NULL	NULL	NULL	NULL	NULL	NULL	NULL	NULL	NULL	NULL	NULL	1	2	2	2	2	2	2	2	2	2	2	2	2	2	45	25	0	75	100	70	0	NULL	NULL
70326	year2011	2011-2012	1	95	5547	1	35	5	172.9	118	39.5	126.7	3	1	11.28	NULL	NULL	NULL	NULL	NULL	NULL	NULL	NULL	NULL	NULL	NULL	1	2	2	1	2	2	2	2	2	2	2	2	2	2	38.57	25	90	0	100	15	40	NULL	0
70328	year2011	2011-2012	2	96	8945	1	27	1	181.1	104.4	31.8	109.4	3	1	9.51	NULL	NULL	NULL	NULL	NULL	NULL	NULL	NULL	NULL	NULL	NULL	2	2	2	2	2	2	2	2	2	2	2	2	2	2	55	80	100	0	70	30	0	60	100
70376	year2011	2011-2012	1	103	3608	1	17	1	166.3	66.6	24.1	85.1	NULL	NULL	6.96	1.39	0.096	0.383	3.78	0.13	43.6	0.18	0.029	0.58	0.175	0.114	2	2	2	2	NULL	NULL	NULL	NULL	NULL	NULL	NULL	NULL	NULL	NULL	NULL	NULL	NULL	NULL	NULL	NULL	NULL	NULL	NULL
70378	year2011	2011-2012	1	93	4670	1	53	4	172	60.8	20.6	85	4	3	6.22	1.53	0.278	0.174	3.05	0.057	23.6	0.36	0.046	0.77	0.225	0.039	2	2	2	2	2	2	2	2	2	2	2	2	2	2	78.13	50	100	75	100	100	40	60	100
70381	year2011	2011-2012	1	95	9757	1	24	5	177.8	121.3	38.4	126.1	3	NULL	9.98	NULL	NULL	NULL	NULL	NULL	NULL	NULL	NULL	NULL	NULL	NULL	2	2	2	1	2	2	2	2	2	2	2	2	2	2	75	50	100	100	100	15	60	NULL	100
70388	year2011	2011-2012	1	99	14055	1	12	3	159.9	41.1	16.1	63.5	NULL	NULL	4.6	NULL	NULL	NULL	NULL	NULL	NULL	NULL	NULL	NULL	NULL	NULL	NULL	2	2	NULL	NULL	NULL	NULL	NULL	NULL	NULL	NULL	NULL	NULL	NULL	NULL	NULL	NULL	NULL	NULL	NULL	NULL	NULL	NULL
70394	year2011	2011-2012	1	103	3470	1	47	5	183.2	90.3	26.9	100	5	1	8.15	NULL	NULL	NULL	NULL	NULL	NULL	NULL	NULL	NULL	NULL	NULL	2	2	2	1	2	2	2	2	2	2	2	2	2	2	73.13	80	100	0	100	70	60	100	75
70397	year2011	2011-2012	2	102	5474	1	19	1	171.5	82.4	28	88.1	NULL	NULL	7.7	1.77	0.134	0.36	5.34	0.09	77.2	0.27	0.096	0.94	0.237	0.103	1	2	2	1	NULL	NULL	NULL	NULL	NULL	NULL	NULL	NULL	NULL	NULL	NULL	NULL	NULL	NULL	NULL	NULL	NULL	NULL	NULL
70399	year2011	2011-2012	1	94	3594	1	24	5	174.4	73.9	24.3	89.2	4	1	7.72	NULL	NULL	NULL	NULL	NULL	NULL	NULL	NULL	NULL	NULL	NULL	2	2	2	2	2	2	2	2	2	2	2	2	2	2	75	0	100	0	100	100	100	100	100
70401	year2011	2011-2012	3	91	3719	1	47	5	165.2	60.8	22.3	83.4	5	3	7.01	0.3	0.426	0.085	3.03	0.11	18.1	0.23	0.029	0.156	0.142	0.018	2	2	2	2	2	2	2	2	2	2	2	2	2	2	75.63	80	0	75	100	100	100	100	50
70408	year2011	2011-2012	1	93	5200	1	33	4	193.3	115.3	30.9	116.9	5	NULL	10.02	NULL	NULL	NULL	NULL	NULL	NULL	NULL	NULL	NULL	NULL	NULL	2	2	2	1	2	2	2	2	2	2	2	2	2	2	71.25	80	100	100	70	30	40	100	50
70409	year2011	2011-2012	1	101	31697	1	44	3	178.7	93.3	29.2	105.1	3	2	9	0.52	0.04	0.159	1.62	0.08	10.7	0.26	0.029	0.77	0.097	0.018	2	2	2	2	2	2	2	2	2	2	2	1	2	2	58.75	0	100	0	100	70	0	100	100
70413	year2011	2011-2012	1	99	2472	1	51	5	159.9	67.4	26.4	86.8	5	3	8.84	0.52	1.52	0.493	9.8	0.12	117	0.9	0.091	2.17	0.408	0.149	2	2	2	2	2	2	2	2	2	2	2	2	2	2	70	25	100	55	70	70	40	100	100
70437	year2011	2011-2012	1	100	8538	1	43	1	165.8	81.8	29.8	95.8	2	3	9.27	NULL	NULL	NULL	NULL	NULL	NULL	NULL	NULL	NULL	NULL	NULL	2	2	2	1	2	2	2	2	2	2	2	2	2	2	63.13	50	100	75	100	70	0	60	50
70440	year2011	2011-2012	2	99	2520	1	14	4	159.3	52.8	20.8	68.5	NULL	NULL	8.26	NULL	NULL	NULL	NULL	NULL	NULL	NULL	NULL	NULL	NULL	NULL	NULL	2	2	NULL	NULL	NULL	NULL	NULL	NULL	NULL	NULL	NULL	NULL	NULL	NULL	NULL	NULL	NULL	NULL	NULL	NULL	NULL	NULL
70444	year2011	2011-2012	2	96	6844	1	13	1	161.8	55.3	21.1	77.2	NULL	NULL	7.13	5.12	0.101	1.96	6.54	0.25	38.7	0.38	0.047	1.38	0.272	0.018	NULL	2	2	NULL	NULL	NULL	NULL	NULL	NULL	NULL	NULL	NULL	NULL	NULL	NULL	NULL	NULL	NULL	NULL	NULL	NULL	NULL	NULL
70448	year2011	2011-2012	3	91	10019	1	29	1	175.4	90.1	29.3	95.9	3	3	9.45	NULL	NULL	NULL	NULL	NULL	NULL	NULL	NULL	NULL	NULL	NULL	2	2	2	1	2	2	2	2	2	2	2	2	2	2	63.75	0	100	25	100	70	40	100	75
70450	year2011	2011-2012	2	100	15908	1	15	3	168	59.7	21.2	79.8	NULL	NULL	6.62	0.39	0.058	0.128	1.26	0.057	15.8	0.09	0.029	0.156	0.071	0.018	NULL	2	2	NULL	NULL	NULL	NULL	NULL	NULL	NULL	NULL	NULL	NULL	NULL	NULL	NULL	NULL	NULL	NULL	NULL	NULL	NULL	NULL
70452	year2011	2011-2012	1	91	1558	1	17	5	177.7	107.9	34.2	102.5	NULL	NULL	9.9	NULL	NULL	NULL	NULL	NULL	NULL	NULL	NULL	NULL	NULL	NULL	2	2	1	1	NULL	NULL	NULL	NULL	NULL	NULL	NULL	NULL	NULL	NULL	NULL	NULL	NULL	NULL	NULL	NULL	NULL	NULL	NULL
70472	year2011	2011-2012	2	94	5038	1	12	3	172.4	77	25.9	82.9	NULL	NULL	8.69	NULL	NULL	NULL	NULL	NULL	NULL	NULL	NULL	NULL	NULL	NULL	NULL	2	2	NULL	NULL	NULL	NULL	NULL	NULL	NULL	NULL	NULL	NULL	NULL	NULL	NULL	NULL	NULL	NULL	NULL	NULL	NULL	NULL
70481	year2011	2011-2012	2	96	8236	1	24	3	176.4	123.7	39.8	127.2	4	1	11.3	7.27	0.413	0.581	9.27	0.1	89.9	2.07	0.171	6.03	0.413	0.284	2	2	2	1	2	2	2	2	2	2	2	1	2	2	53.13	80	100	0	100	15	20	60	50
70485	year2011	2011-2012	3	90	3697	1	34	5	163.1	54.9	20.6	76.8	5	3	6.82	NULL	NULL	NULL	NULL	NULL	NULL	NULL	NULL	NULL	NULL	NULL	2	2	2	2	2	2	2	2	2	2	2	2	2	2	84.38	50	90	75	100	100	60	100	100
70494	year2011	2011-2012	2	98	9978	1	25	1	168.1	104.9	37.1	120.6	3	NULL	9.49	4.61	0.04	0.165	4.12	0.15	11.6	0.22	0.029	0.156	0.169	0.018	2	2	2	1	2	2	2	2	2	2	2	2	2	2	48.13	0	0	80	100	15	40	100	50
70500	year2011	2011-2012	1	94	6225	1	15	1	170.9	42	14.4	66.1	NULL	NULL	5.13	NULL	NULL	NULL	NULL	NULL	NULL	NULL	NULL	NULL	NULL	NULL	NULL	2	2	NULL	NULL	NULL	NULL	NULL	NULL	NULL	NULL	NULL	NULL	NULL	NULL	NULL	NULL	NULL	NULL	NULL	NULL	NULL	NULL
70523	year2011	2011-2012	2	94	21746	1	31	3	178.7	100.8	31.6	94.6	3	2	10.69	NULL	NULL	NULL	NULL	NULL	NULL	NULL	NULL	NULL	NULL	NULL	2	2	2	2	2	2	2	2	2	2	2	2	2	2	64.38	25	100	0	100	30	60	100	100
70528	year2011	2011-2012	2	102	4790	1	15	4	187.7	71.9	20.4	74	NULL	NULL	8.54	0.62	0.195	0.658	6.61	0.057	53	0.37	0.208	1.24	0.395	0.141	NULL	2	2	NULL	NULL	NULL	NULL	NULL	NULL	NULL	NULL	NULL	NULL	NULL	NULL	NULL	NULL	NULL	NULL	NULL	NULL	NULL	NULL
70529	year2011	2011-2012	1	98	9061	1	49	3	167.7	78.2	27.8	100	2	3	7.65	NULL	NULL	NULL	NULL	NULL	NULL	NULL	NULL	NULL	NULL	NULL	1	2	2	2	1	1	1	2	1	2	2	2	1	2	55	25	100	25	90	70	40	60	30
70536	year2011	2011-2012	2	93	4709	1	30	5	183.6	83.2	24.7	86.2	4	2	9.51	0.47	0.585	0.449	6.36	0.36	82.6	0.79	0.105	0.56	0.438	0.081	2	2	2	1	2	2	2	2	2	2	2	2	2	2	64.38	25	100	0	40	100	100	100	50
70548	year2011	2011-2012	1	92	13523	1	34	1	160	62.6	24.5	86.2	3	NULL	7.75	1.79	0.162	0.307	12.6	0.14	113	1.06	0.065	0.6	0.235	0.534	2	2	2	2	2	2	2	2	2	2	2	2	2	2	NULL	NULL	NULL	NULL	NULL	NULL	NULL	NULL	NULL
70558	year2011	2011-2012	1	96	2781	1	14	4	181.9	97.2	29.4	102	NULL	NULL	8.81	0.52	0.159	0.313	6.85	0.08	158	0.36	0.154	17.26	0.336	0.322	NULL	2	2	NULL	NULL	NULL	NULL	NULL	NULL	NULL	NULL	NULL	NULL	NULL	NULL	NULL	NULL	NULL	NULL	NULL	NULL	NULL	NULL
70561	year2011	2011-2012	1	99	4633	1	42	4	172	73.1	24.7	84.8	5	NULL	8.98	NULL	NULL	NULL	NULL	NULL	NULL	NULL	NULL	NULL	NULL	NULL	2	2	2	2	2	2	2	2	2	2	2	2	2	2	72.5	50	100	100	20	100	60	100	50
70562	year2011	2011-2012	2	103	5239	1	52	3	182.4	82.8	24.9	103.5	2	NULL	7.6	1.97	0.163	0.524	2.14	0.18	31.2	0.98	0.029	0.36	0.103	0.144	2	2	2	2	2	2	2	2	2	2	2	2	2	2	55.63	50	0	80	40	100	0	100	75
70573	year2011	2011-2012	3	92	14868	1	24	1	172.1	100.6	34	110.3	3	NULL	11.75	NULL	NULL	NULL	NULL	NULL	NULL	NULL	NULL	NULL	NULL	NULL	1	2	2	1	2	2	2	2	2	2	2	2	2	2	NULL	NULL	NULL	NULL	NULL	NULL	NULL	NULL	NULL
70599	year2011	2011-2012	2	101	9033	1	54	3	172.2	75.5	25.5	97.5	4	1	8.22	0.92	0.4	0.654	6.41	0.057	11.7	1.75	0.058	0.49	0.18	0.096	2	1	2	1	1	2	2	2	2	2	2	2	1	1	NULL	NULL	NULL	NULL	NULL	NULL	NULL	NULL	NULL
70604	year2011	2011-2012	2	92	3463	1	39	5	173.7	64.4	21.3	76.9	5	3	7.4	NULL	NULL	NULL	NULL	NULL	NULL	NULL	NULL	NULL	NULL	NULL	2	2	2	2	2	2	2	2	2	2	2	2	2	2	79.38	25	100	50	100	100	60	100	100
70605	year2011	2011-2012	1	96	5005	1	56	4	180.7	89.2	27.3	97.8	4	3	8.67	0.16	0.108	0.08	1.4	0.057	9.94	0.22	0.029	0.156	0.107	0.018	1	2	1	1	2	2	2	2	2	2	2	2	2	1	70	100	60	75	70	70	80	100	5
70616	year2011	2011-2012	1	90	2217	1	17	5	179	77.9	24.3	84.5	NULL	NULL	8.12	NULL	NULL	NULL	NULL	NULL	NULL	NULL	NULL	NULL	NULL	NULL	2	2	2	2	NULL	NULL	NULL	NULL	NULL	NULL	NULL	NULL	NULL	NULL	NULL	NULL	NULL	NULL	NULL	NULL	NULL	NULL	NULL
70618	year2011	2011-2012	2	98	5692	1	13	1	161.6	61.6	23.6	86.7	NULL	NULL	7.58	1.06	0.04	0.403	4.47	0.11	50.5	0.56	0.029	1.14	0.199	0.122	NULL	2	2	NULL	NULL	NULL	NULL	NULL	NULL	NULL	NULL	NULL	NULL	NULL	NULL	NULL	NULL	NULL	NULL	NULL	NULL	NULL	NULL
70626	year2011	2011-2012	2	97	3269	1	33	3	188.3	103.9	29.3	105.7	3	1	8.93	NULL	NULL	NULL	NULL	NULL	NULL	NULL	NULL	NULL	NULL	NULL	2	2	2	2	2	2	2	2	2	2	2	2	2	2	NULL	NULL	NULL	NULL	NULL	NULL	NULL	NULL	NULL
70633	year2011	2011-2012	2	98	30942	1	56	3	173.8	110.9	36.7	128.9	5	NULL	9.39	4.62	0.108	0.159	5.85	0.1	29.8	0.31	0.029	1.28	0.12	0.04	1	2	2	1	2	2	2	2	2	2	2	2	1	2	71.43	80	90	100	100	15	60	NULL	55
70636	year2011	2011-2012	1	91	23416	1	12	3	162.7	46.8	17.7	68.1	NULL	NULL	5.39	NULL	NULL	NULL	NULL	NULL	NULL	NULL	NULL	NULL	NULL	NULL	NULL	2	2	NULL	NULL	NULL	NULL	NULL	NULL	NULL	NULL	NULL	NULL	NULL	NULL	NULL	NULL	NULL	NULL	NULL	NULL	NULL	NULL
70642	year2011	2011-2012	1	95	7735	1	12	3	165.4	65.1	23.8	94.5	NULL	NULL	5.82	0.68	0.04	0.273	3.98	0.12	47.4	0.13	0.029	0.3	0.127	0.114	NULL	2	1	NULL	NULL	NULL	NULL	NULL	NULL	NULL	NULL	NULL	NULL	NULL	NULL	NULL	NULL	NULL	NULL	NULL	NULL	NULL	NULL
70653	year2011	2011-2012	3	91	34321	1	43	3	165.4	84.8	31	109.7	5	NULL	7.66	NULL	NULL	NULL	NULL	NULL	NULL	NULL	NULL	NULL	NULL	NULL	2	2	2	1	2	2	2	2	2	2	2	2	2	2	82.5	80	100	100	100	30	100	100	50
70658	year2011	2011-2012	1	92	6796	1	16	1	153.3	92.3	39.3	124	NULL	NULL	9.09	0.07	0.04	0.089	0.851	0.11	14.6	0.06	0.029	0.156	0.047	0.048	1	3	2	1	NULL	NULL	NULL	NULL	NULL	NULL	NULL	NULL	NULL	NULL	NULL	NULL	NULL	NULL	NULL	NULL	NULL	NULL	NULL
70678	year2011	2011-2012	2	93	9308	1	21	2	173.7	79.6	26.4	89.1	4	3	8.34	NULL	NULL	NULL	NULL	NULL	NULL	NULL	NULL	NULL	NULL	NULL	2	2	2	2	2	2	2	2	2	2	2	2	2	2	70.63	50	100	25	20	70	100	100	100
70684	year2011	2011-2012	1	90	3297	1	58	5	167.3	63.9	22.8	86.7	5	1	7.18	1.7	0.753	0.311	18.9	0.13	51.5	2.8	0.165	1.01	0.732	0.131	2	1	1	2	2	2	1	2	1	2	2	2	2	2	NULL	NULL	NULL	NULL	NULL	NULL	NULL	NULL	NULL
70737	year2011	2011-2012	2	93	9618	1	28	2	171.1	83	28.4	89.7	4	2	8.65	NULL	NULL	NULL	NULL	NULL	NULL	NULL	NULL	NULL	NULL	NULL	2	2	2	2	2	2	2	2	2	2	2	2	2	2	73.13	80	100	0	100	70	60	100	75
70751	year2011	2011-2012	1	100	8802	1	27	1	159.6	66.1	25.9	87.4	3	NULL	8.25	0.8	0.128	0.231	2.32	0.14	38	0.17	0.05	0.3	0.122	0.035	2	2	2	2	2	2	2	2	2	2	2	2	2	2	80	50	100	100	100	70	60	60	100
70755	year2011	2011-2012	1	92	35434	1	56	3	182.9	79.4	23.7	100.8	4	2	7.06	1.89	0.479	0.603	5.45	0.16	73.8	0.43	0.041	0.43	0.23	0.075	2	2	2	2	1	2	2	2	2	2	2	2	2	2	68.13	25	100	0	70	100	100	100	50
70761	year2011	2011-2012	2	103	8407	1	46	1	170.7	101.1	34.7	118.5	4	2	9.52	NULL	NULL	NULL	NULL	NULL	NULL	NULL	NULL	NULL	NULL	NULL	2	2	2	2	2	2	2	2	2	2	2	2	2	2	NULL	NULL	NULL	NULL	NULL	NULL	NULL	NULL	NULL
70781	year2011	2011-2012	2	92	5159	1	19	1	173.1	75.5	25.2	86.4	NULL	NULL	9.18	NULL	NULL	NULL	NULL	NULL	NULL	NULL	NULL	NULL	NULL	NULL	2	2	2	2	NULL	NULL	NULL	NULL	NULL	NULL	NULL	NULL	NULL	NULL	NULL	NULL	NULL	NULL	NULL	NULL	NULL	NULL	NULL
70788	year2011	2011-2012	3	91	2948	1	34	5	171.7	69.6	23.6	84.5	5	3	7.41	0.39	0.111	0.066	2.01	0.25	11.5	0.1	0.029	0.156	0.108	0.018	2	2	1	2	2	2	2	2	2	2	2	2	2	2	80	25	80	75	100	100	60	100	100
70795	year2011	2011-2012	2	96	2857	1	12	4	142.7	65.5	32.2	93.9	NULL	NULL	8.77	NULL	NULL	NULL	NULL	NULL	NULL	NULL	NULL	NULL	NULL	NULL	NULL	2	2	NULL	NULL	NULL	NULL	NULL	NULL	NULL	NULL	NULL	NULL	NULL	NULL	NULL	NULL	NULL	NULL	NULL	NULL	NULL	NULL
70812	year2011	2011-2012	1	92	6411	1	25	4	168.1	94.9	33.6	114.5	4	NULL	9.37	NULL	NULL	NULL	NULL	NULL	NULL	NULL	NULL	NULL	NULL	NULL	1	2	1	1	2	2	2	2	2	2	2	2	2	2	68.13	50	60	100	100	30	100	100	5
70825	year2011	2011-2012	1	93	32492	1	47	3	179.2	82.8	25.8	92.4	5	NULL	8.24	NULL	NULL	NULL	NULL	NULL	NULL	NULL	NULL	NULL	NULL	NULL	2	2	2	2	2	2	2	2	2	2	2	2	2	2	NULL	NULL	NULL	NULL	NULL	NULL	NULL	NULL	NULL
70842	year2011	2011-2012	1	99	4236	1	32	5	153.6	41.9	17.8	71.4	5	NULL	5.21	NULL	NULL	NULL	NULL	NULL	NULL	NULL	NULL	NULL	NULL	NULL	1	2	2	2	2	2	2	2	2	2	2	2	2	2	82.5	0	100	100	100	100	80	100	80
70844	year2011	2011-2012	2	99	2704	1	19	4	180.6	77.1	23.6	79.2	NULL	NULL	9.21	1	0.08	0.325	3.09	0.17	90.1	0.41	0.115	0.42	0.127	0.334	2	2	2	2	NULL	NULL	NULL	NULL	NULL	NULL	NULL	NULL	NULL	NULL	NULL	NULL	NULL	NULL	NULL	NULL	NULL	NULL	NULL
70871	year2011	2011-2012	1	99	2891	1	39	3	167.5	95.9	34.2	110.5	3	3	9.68	NULL	NULL	NULL	NULL	NULL	NULL	NULL	NULL	NULL	NULL	NULL	2	2	2	1	2	2	2	2	2	2	2	2	2	2	66.88	0	100	75	70	30	60	100	100
70875	year2011	2011-2012	1	98	17939	1	15	3	172.8	85.5	28.6	92.7	NULL	NULL	9.42	NULL	NULL	NULL	NULL	NULL	NULL	NULL	NULL	NULL	NULL	NULL	NULL	2	1	NULL	NULL	NULL	NULL	NULL	NULL	NULL	NULL	NULL	NULL	NULL	NULL	NULL	NULL	NULL	NULL	NULL	NULL	NULL	NULL
70884	year2011	2011-2012	2	100	3180	1	14	4	151.3	41.3	18	64.1	NULL	NULL	6.48	NULL	NULL	NULL	NULL	NULL	NULL	NULL	NULL	NULL	NULL	NULL	NULL	2	2	NULL	NULL	NULL	NULL	NULL	NULL	NULL	NULL	NULL	NULL	NULL	NULL	NULL	NULL	NULL	NULL	NULL	NULL	NULL	NULL
70896	year2011	2011-2012	2	100	3319	1	15	4	174	76	25.1	77	NULL	NULL	10.53	3.48	0.04	0.19	1.77	0.18	28.9	0.08	0.029	0.156	0.067	0.057	NULL	2	2	NULL	NULL	NULL	NULL	NULL	NULL	NULL	NULL	NULL	NULL	NULL	NULL	NULL	NULL	NULL	NULL	NULL	NULL	NULL	NULL
70900	year2011	2011-2012	2	99	4773	1	59	4	181.6	167.8	50.9	141.2	2	3	17.3	1.29	0.122	0.219	2.72	0.13	31.7	0.26	0.249	1.22	0.068	0.063	1	1	2	1	2	2	2	2	2	2	2	2	2	2	46.88	80	0	75	70	0	80	40	30
70906	year2011	2011-2012	1	101	19632	1	39	3	183.5	113.8	33.8	123.5	2	NULL	9.86	NULL	NULL	NULL	NULL	NULL	NULL	NULL	NULL	NULL	NULL	NULL	1	2	2	2	2	2	2	2	2	2	2	2	2	2	NULL	NULL	NULL	NULL	NULL	NULL	NULL	NULL	NULL
70914	year2011	2011-2012	2	92	5142	1	40	4	173	52.7	17.6	68.1	2	1	6.42	0.91	1.79	0.317	6.7	0.75	33.1	0.77	0.085	3.01	0.173	0.037	2	2	2	2	2	2	2	2	2	2	2	2	2	2	76.88	50	90	0	100	100	100	100	75
70938	year2011	2011-2012	3	92	13189	1	49	1	170.3	82.6	28.5	97.3	2	3	9.3	NULL	NULL	NULL	NULL	NULL	NULL	NULL	NULL	NULL	NULL	NULL	2	2	2	2	2	2	2	2	2	2	2	2	2	2	76.25	25	100	75	100	70	40	100	100
70950	year2011	2011-2012	2	92	8605	1	50	2	172.6	69.9	23.5	87.2	4	2	7.56	1.68	1.59	0.51	8.86	0.18	141	0.7	0.117	3.59	0.303	0.516	2	2	2	2	2	2	2	2	2	2	2	2	2	2	63.13	25	60	0	100	100	20	100	100
70967	year2011	2011-2012	1	92	5680	1	25	4	181.8	110.2	33.3	113.5	2	NULL	9.93	NULL	NULL	NULL	NULL	NULL	NULL	NULL	NULL	NULL	NULL	NULL	2	2	1	1	2	1	2	2	2	2	2	2	2	2	60	0	100	100	40	30	60	100	50
70973	year2011	2011-2012	1	101	4601	1	39	3	162.5	59.1	22.4	84.3	4	NULL	6.55	NULL	NULL	NULL	NULL	NULL	NULL	NULL	NULL	NULL	NULL	NULL	2	2	2	2	2	2	2	2	2	2	2	2	2	2	73.75	50	100	100	70	100	20	100	50
70974	year2011	2011-2012	1	101	6839	1	49	3	172.3	116.7	39.3	129.4	3	3	9.35	NULL	NULL	NULL	NULL	NULL	NULL	NULL	NULL	NULL	NULL	NULL	1	2	2	1	2	2	2	2	2	2	2	2	2	2	68.75	80	40	55	100	15	80	100	80
70978	year2011	2011-2012	2	90	2958	1	15	4	174.9	69	22.6	82.1	NULL	NULL	7.73	0.82	0.04	0.374	1.58	0.1	24.2	0.14	0.029	0.81	0.136	0.033	NULL	2	1	NULL	NULL	NULL	NULL	NULL	NULL	NULL	NULL	NULL	NULL	NULL	NULL	NULL	NULL	NULL	NULL	NULL	NULL	NULL	NULL
70979	year2011	2011-2012	1	93	4557	1	46	5	174.5	98.5	32.3	109.3	5	3	9.21	NULL	NULL	NULL	NULL	NULL	NULL	NULL	NULL	NULL	NULL	NULL	2	2	1	1	2	2	2	2	2	2	2	2	2	2	53.13	25	100	25	100	30	20	100	25
70980	year2011	2011-2012	1	95	28542	1	32	3	178.9	87.7	27.4	97	3	NULL	8.53	NULL	NULL	NULL	NULL	NULL	NULL	NULL	NULL	NULL	NULL	NULL	2	2	2	2	2	2	2	2	2	2	2	2	2	2	NULL	NULL	NULL	NULL	NULL	NULL	NULL	NULL	NULL
70989	year2011	2011-2012	1	101	7735	1	16	3	167.3	53.2	19	74	NULL	NULL	7.13	NULL	NULL	NULL	NULL	NULL	NULL	NULL	NULL	NULL	NULL	NULL	2	2	2	2	NULL	NULL	NULL	NULL	NULL	NULL	NULL	NULL	NULL	NULL	NULL	NULL	NULL	NULL	NULL	NULL	NULL	NULL	NULL
70996	year2011	2011-2012	1	97	12268	1	41	2	171.6	70.2	23.8	84.8	5	NULL	7.51	2.15	0.207	0.308	4.72	0.18	45.6	0.28	0.029	0.9	0.186	0.038	2	2	2	2	2	2	2	2	2	2	2	2	2	2	92.5	100	100	100	100	100	40	100	100
71026	year2011	2011-2012	2	100	4892	1	14	1	170.1	46.3	16	63.5	NULL	NULL	5.69	2.23	0.189	0.484	6.97	0.3	237	0.8	0.209	0.4	0.239	0.387	NULL	2	2	NULL	NULL	NULL	NULL	NULL	NULL	NULL	NULL	NULL	NULL	NULL	NULL	NULL	NULL	NULL	NULL	NULL	NULL	NULL	NULL
71059	year2011	2011-2012	1	101	6806	1	53	3	173.7	90.3	29.9	113.8	1	3	7.84	NULL	NULL	NULL	NULL	NULL	NULL	NULL	NULL	NULL	NULL	NULL	2	2	2	2	2	2	2	2	2	2	2	2	2	2	37.5	50	0	55	40	70	0	60	25
71061	year2011	2011-2012	2	102	9389	1	54	1	172.6	90.5	30.4	103.5	4	NULL	8.71	NULL	NULL	NULL	NULL	NULL	NULL	NULL	NULL	NULL	NULL	NULL	2	2	2	1	2	2	2	2	2	2	2	2	2	2	76.88	25	100	100	100	30	60	100	100
71084	year2011	2011-2012	3	92	5801	1	55	3	180.8	89.8	27.5	103.7	4	1	8.74	NULL	NULL	NULL	NULL	NULL	NULL	NULL	NULL	NULL	NULL	NULL	1	2	2	2	2	2	2	2	2	2	2	2	1	2	NULL	NULL	NULL	NULL	NULL	NULL	NULL	NULL	NULL
71097	year2011	2011-2012	2	101	6453	1	21	4	170.1	68.5	23.7	75.2	4	NULL	9.25	NULL	NULL	NULL	NULL	NULL	NULL	NULL	NULL	NULL	NULL	NULL	2	2	2	2	2	2	2	2	2	2	2	2	2	2	82.5	50	90	100	70	100	100	100	50
71101	year2011	2011-2012	2	95	4885	1	51	3	173.8	100.9	33.4	118	2	1	9.22	NULL	NULL	NULL	NULL	NULL	NULL	NULL	NULL	NULL	NULL	NULL	2	2	2	1	2	1	2	2	2	1	2	2	2	2	NULL	NULL	NULL	NULL	NULL	NULL	NULL	NULL	NULL
71129	year2011	2011-2012	1	92	17302	1	16	3	174.2	69.1	22.8	76.5	NULL	NULL	8.3	NULL	NULL	NULL	NULL	NULL	NULL	NULL	NULL	NULL	NULL	NULL	2	2	1	2	NULL	NULL	NULL	NULL	NULL	NULL	NULL	NULL	NULL	NULL	NULL	NULL	NULL	NULL	NULL	NULL	NULL	NULL	NULL
71136	year2011	2011-2012	1	95	2489	1	21	5	171.7	71.9	24.4	85.5	3	NULL	7.7	NULL	NULL	NULL	NULL	NULL	NULL	NULL	NULL	NULL	NULL	NULL	2	2	2	2	2	2	2	2	2	2	2	2	2	2	93.75	50	100	100	100	100	100	100	100
71155	year2011	2011-2012	2	99	29419	1	41	3	187.4	95.3	27.1	99.4	5	3	9.3	1.96	0.306	0.493	11.1	0.12	38.9	0.94	0.077	0.62	0.284	0.018	2	2	1	2	2	2	2	2	2	2	2	2	2	2	73.13	50	100	75	100	70	40	100	50
71162	year2011	2011-2012	1	98	3707	1	13	5	170.5	86.5	29.8	100.4	NULL	NULL	7.48	0.4	0.04	0.101	1.07	0.057	17.6	0.12	0.029	0.156	0.063	0.042	NULL	2	2	NULL	NULL	NULL	NULL	NULL	NULL	NULL	NULL	NULL	NULL	NULL	NULL	NULL	NULL	NULL	NULL	NULL	NULL	NULL	NULL
71164	year2011	2011-2012	1	101	31697	1	48	3	169.4	89.2	31.1	103.9	4	NULL	8.54	NULL	NULL	NULL	NULL	NULL	NULL	NULL	NULL	NULL	NULL	NULL	2	2	2	1	2	2	2	2	2	2	2	2	2	2	83.75	80	100	100	100	30	60	100	100
71185	year2011	2011-2012	2	96	12661	1	29	1	184.5	77.7	22.8	90.9	3	NULL	7.33	1.76	0.066	0.363	5.25	0.15	214	0.54	0.029	0.23	0.344	0.473	2	2	2	2	1	2	2	2	2	2	2	2	2	2	88.75	50	100	100	100	100	60	100	100
71189	year2011	2011-2012	1	94	36088	1	51	3	181.9	84.8	25.6	95	5	3	8.66	NULL	NULL	NULL	NULL	NULL	NULL	NULL	NULL	NULL	NULL	NULL	2	2	2	2	2	2	2	2	2	2	2	2	2	2	83.13	80	100	75	100	70	40	100	100
71197	year2011	2011-2012	3	91	3966	1	36	3	187.6	157.2	44.7	138.5	4	NULL	11.49	4.35	0.276	0.472	6.41	0.15	47.1	0.45	0.029	0.6	0.541	0.195	2	2	2	1	2	2	2	2	2	2	2	2	2	2	52.5	25	60	100	70	0	40	100	25
71206	year2011	2011-2012	1	93	2484	1	29	5	171.4	65.3	22.2	78	5	NULL	8.13	1.53	0.229	0.301	8.22	0.16	58	0.64	0.071	1.12	0.234	0.034	2	2	2	2	2	2	2	2	2	2	2	2	2	2	90	80	100	80	100	100	60	100	100
71208	year2011	2011-2012	2	94	4226	1	32	3	175.1	64.5	21	75.1	5	NULL	7.87	2.22	0.214	0.443	9.07	0.057	65.2	0.76	0.064	0.51	0.646	0.059	2	2	2	2	2	2	2	2	2	2	2	2	2	2	NULL	NULL	NULL	NULL	NULL	NULL	NULL	NULL	NULL
71217	year2011	2011-2012	1	102	11871	1	28	1	182.6	82.9	24.9	93.3	3	2	7.74	0.54	0.04	0.066	1.06	0.057	18.9	0.34	0.029	0.156	0.082	0.05	2	2	1	2	2	2	2	2	2	2	2	2	2	2	68.75	0	100	0	90	100	60	100	100
71218	year2011	2011-2012	2	99	21972	1	33	3	190.3	100.2	27.7	101.1	5	NULL	8.57	NULL	NULL	NULL	NULL	NULL	NULL	NULL	NULL	NULL	NULL	NULL	2	2	2	1	2	2	2	2	2	2	2	2	2	2	85	50	100	100	100	70	60	100	100
71239	year2011	2011-2012	1	98	37022	1	48	3	183.2	74.8	22.3	92.6	1	1	6.62	0.34	0.292	0.162	3.11	0.057	28.5	0.5	0.18	0.61	0.104	0.051	2	2	2	2	2	2	2	2	2	2	2	2	2	2	NULL	NULL	NULL	NULL	NULL	NULL	NULL	NULL	NULL
71242	year2011	2011-2012	2	97	4859	1	48	3	183.6	79.1	23.5	97.4	2	1	7.76	NULL	NULL	NULL	NULL	NULL	NULL	NULL	NULL	NULL	NULL	NULL	1	1	1	2	1	2	2	2	1	2	2	2	1	2	NULL	NULL	NULL	NULL	NULL	NULL	NULL	NULL	NULL
71247	year2011	2011-2012	2	102	3662	1	13	4	145.3	39.1	18.5	63.2	NULL	NULL	6.78	2.5	0.248	0.544	4.59	0.057	147	0.58	0.094	0.37	0.278	0.178	NULL	2	1	NULL	NULL	NULL	NULL	NULL	NULL	NULL	NULL	NULL	NULL	NULL	NULL	NULL	NULL	NULL	NULL	NULL	NULL	NULL	NULL
71250	year2011	2011-2012	2	101	5121	1	39	3	166.4	65.3	23.6	96.6	1	1	6	NULL	NULL	NULL	NULL	NULL	NULL	NULL	NULL	NULL	NULL	NULL	2	2	2	2	2	2	2	2	2	2	1	2	2	2	56.88	25	100	0	40	100	40	100	50
71262	year2011	2011-2012	2	100	15369	1	15	3	157.2	42.5	17.2	62.2	NULL	NULL	6.95	2.82	0.214	0.684	4.34	0.14	89.9	0.33	0.218	1.69	0.217	0.238	NULL	2	2	NULL	NULL	NULL	NULL	NULL	NULL	NULL	NULL	NULL	NULL	NULL	NULL	NULL	NULL	NULL	NULL	NULL	NULL	NULL	NULL
71271	year2011	2011-2012	2	96	7968	1	57	1	171.8	54.5	18.5	78.3	1	3	6.88	0.2	0.382	0.15	2.52	0.057	31	2.01	0.044	0.68	0.053	0.048	2	2	1	2	2	2	2	2	2	2	2	2	2	2	71.88	0	100	75	40	100	60	100	100
71272	year2011	2011-2012	2	93	19360	1	30	3	173.2	76.9	25.6	80.5	5	NULL	9.68	NULL	NULL	NULL	NULL	NULL	NULL	NULL	NULL	NULL	NULL	NULL	2	2	2	2	2	2	2	2	2	2	2	2	2	2	80	0	100	100	70	70	100	100	100
71279	year2011	2011-2012	1	98	6839	1	40	3	188.8	89.5	25.1	100	2	1	7.79	NULL	NULL	NULL	NULL	NULL	NULL	NULL	NULL	NULL	NULL	NULL	2	2	2	2	2	2	2	2	2	2	2	2	2	2	57.5	0	100	0	100	70	40	100	50
71316	year2011	2011-2012	2	100	25104	1	57	5	169.3	70.8	24.7	91.6	2	1	7.79	NULL	NULL	NULL	NULL	NULL	NULL	NULL	NULL	NULL	NULL	NULL	1	2	2	2	2	2	2	2	2	1	2	2	2	2	73.13	25	100	0	100	100	80	100	80
71324	year2011	2011-2012	1	93	9730	1	35	2	178.2	94.7	29.8	100.1	1	3	9.97	0.72	0.13	0.293	4.73	0.057	69	0.25	0.082	0.23	0.158	0.03	2	2	2	2	2	2	2	2	2	2	2	2	2	2	70	25	100	25	100	70	40	100	100
71348	year2011	2011-2012	2	98	6279	1	56	1	173.4	89.9	29.9	114.1	2	3	8.14	NULL	NULL	NULL	NULL	NULL	NULL	NULL	NULL	NULL	NULL	NULL	1	2	2	2	2	2	2	2	2	2	2	2	2	2	45.63	0	0	75	70	70	40	60	50
71364	year2011	2011-2012	2	100	2916	1	13	4	165.5	70.4	25.7	84.8	NULL	NULL	7.93	NULL	NULL	NULL	NULL	NULL	NULL	NULL	NULL	NULL	NULL	NULL	NULL	2	2	NULL	NULL	NULL	NULL	NULL	NULL	NULL	NULL	NULL	NULL	NULL	NULL	NULL	NULL	NULL	NULL	NULL	NULL	NULL	NULL
71365	year2011	2011-2012	2	92	5440	1	22	5	163.2	79.1	29.7	91.2	4	NULL	8.66	NULL	NULL	NULL	NULL	NULL	NULL	NULL	NULL	NULL	NULL	NULL	2	2	1	2	2	2	2	2	2	2	2	2	2	2	74.38	50	100	100	40	70	60	100	75
71368	year2011	2011-2012	1	90	20590	1	35	3	173.4	62	20.6	81.5	2	3	6.77	NULL	NULL	NULL	NULL	NULL	NULL	NULL	NULL	NULL	NULL	NULL	2	2	2	2	2	2	2	2	2	2	2	2	2	2	90.63	100	100	75	100	100	100	100	50
71372	year2011	2011-2012	3	92	12885	1	37	1	164.9	88.3	32.5	115.9	1	NULL	9.56	0.21	0.04	0.068	0.847	0.057	10.5	0.06	0.029	0.156	0.04	0.028	2	2	2	2	2	2	2	2	2	2	2	2	2	2	64.38	0	100	100	100	30	100	60	25
71381	year2011	2011-2012	2	90	3191	1	48	5	163	66.4	25	92.3	4	NULL	7.46	NULL	NULL	NULL	NULL	NULL	NULL	NULL	NULL	NULL	NULL	NULL	2	2	2	2	2	2	2	2	2	2	2	2	2	2	71.25	80	100	100	40	70	20	60	100
71393	year2011	2011-2012	1	91	27102	1	27	3	173.6	77.6	25.7	86.4	3	NULL	9.31	2.46	0.185	1.03	6.13	0.45	59.4	0.39	0.103	1.06	0.349	0.049	2	2	1	2	2	2	2	2	2	2	2	2	2	2	83.75	0	100	100	100	70	100	100	100
71398	year2011	2011-2012	2	95	2947	1	13	4	183.3	59.6	17.7	67.8	NULL	NULL	6.57	4.07	0.113	1.6	5.84	0.09	185	0.77	0.213	18.02	0.325	0.367	NULL	2	2	NULL	NULL	NULL	NULL	NULL	NULL	NULL	NULL	NULL	NULL	NULL	NULL	NULL	NULL	NULL	NULL	NULL	NULL	NULL	NULL
71413	year2011	2011-2012	2	100	7181	1	40	2	167.7	80.7	28.7	98.6	4	3	8.77	0.8	0.04	0.174	1.28	0.057	39.8	0.34	0.029	0.33	0.098	0.026	2	2	2	1	2	2	2	2	2	2	2	2	1	2	71.25	50	100	50	100	70	40	60	100
71424	year2011	2011-2012	2	101	27619	1	19	3	185.1	74.8	21.8	77.6	NULL	NULL	8.8	NULL	NULL	NULL	NULL	NULL	NULL	NULL	NULL	NULL	NULL	NULL	2	2	2	2	NULL	NULL	NULL	NULL	NULL	NULL	NULL	NULL	NULL	NULL	NULL	NULL	NULL	NULL	NULL	NULL	NULL	NULL	NULL
71428	year2011	2011-2012	1	94	24935	1	35	3	176.7	141.4	45.3	145.8	4	NULL	12.16	2.95	0.162	0.473	7.43	4.28	103	0.96	0.596	1.26	0.346	0.234	1	2	2	1	1	2	2	2	2	2	2	2	2	2	58.13	25	100	100	20	0	20	100	100
71453	year2011	2011-2012	1	92	2914	1	14	5	174.9	52.4	17.1	66.5	NULL	NULL	6.26	NULL	NULL	NULL	NULL	NULL	NULL	NULL	NULL	NULL	NULL	NULL	NULL	2	2	NULL	NULL	NULL	NULL	NULL	NULL	NULL	NULL	NULL	NULL	NULL	NULL	NULL	NULL	NULL	NULL	NULL	NULL	NULL	NULL
71469	year2011	2011-2012	1	96	2328	1	12	4	159.5	42.7	16.8	63.6	NULL	NULL	6.52	NULL	NULL	NULL	NULL	NULL	NULL	NULL	NULL	NULL	NULL	NULL	NULL	2	2	NULL	NULL	NULL	NULL	NULL	NULL	NULL	NULL	NULL	NULL	NULL	NULL	NULL	NULL	NULL	NULL	NULL	NULL	NULL	NULL
71472	year2011	2011-2012	2	97	4014	1	32	4	177.4	71.3	22.7	75.2	3	1	9.17	NULL	NULL	NULL	NULL	NULL	NULL	NULL	NULL	NULL	NULL	NULL	2	2	2	2	2	2	2	2	2	2	2	2	2	2	NULL	NULL	NULL	NULL	NULL	NULL	NULL	NULL	NULL
71474	year2011	2011-2012	2	95	4627	1	25	4	186	131.6	38	127	3	NULL	11.96	0.43	0.04	0.186	6.28	0.24	80.8	0.53	0.07	1.22	0.404	0.37	2	1	1	1	2	2	2	2	2	2	2	2	2	2	NULL	NULL	NULL	NULL	NULL	NULL	NULL	NULL	NULL
71478	year2011	2011-2012	2	98	8851	1	43	1	179.5	94.4	29.3	103.3	1	1	8.65	NULL	NULL	NULL	NULL	NULL	NULL	NULL	NULL	NULL	NULL	NULL	2	2	2	2	2	2	2	2	2	2	2	2	2	2	68.13	25	100	0	100	70	100	100	50
71499	year2011	2011-2012	2	90	2958	1	16	4	177.2	76.1	24.2	80	NULL	NULL	9.42	NULL	NULL	NULL	NULL	NULL	NULL	NULL	NULL	NULL	NULL	NULL	2	2	2	2	NULL	NULL	NULL	NULL	NULL	NULL	NULL	NULL	NULL	NULL	NULL	NULL	NULL	NULL	NULL	NULL	NULL	NULL	NULL
71502	year2011	2011-2012	2	100	4892	1	16	1	174.4	62.8	20.6	78.5	NULL	NULL	7.49	NULL	NULL	NULL	NULL	NULL	NULL	NULL	NULL	NULL	NULL	NULL	2	2	2	2	NULL	NULL	NULL	NULL	NULL	NULL	NULL	NULL	NULL	NULL	NULL	NULL	NULL	NULL	NULL	NULL	NULL	NULL	NULL
71513	year2011	2011-2012	2	93	4388	1	18	2	173.7	98.3	32.6	105.3	NULL	NULL	10.28	NULL	NULL	NULL	NULL	NULL	NULL	NULL	NULL	NULL	NULL	NULL	1	2	2	2	NULL	NULL	NULL	NULL	NULL	NULL	NULL	NULL	NULL	NULL	NULL	NULL	NULL	NULL	NULL	NULL	NULL	NULL	NULL
71519	year2011	2011-2012	1	93	2771	1	12	4	153.5	45.7	19.4	66	NULL	NULL	8.02	NULL	NULL	NULL	NULL	NULL	NULL	NULL	NULL	NULL	NULL	NULL	NULL	2	2	NULL	NULL	NULL	NULL	NULL	NULL	NULL	NULL	NULL	NULL	NULL	NULL	NULL	NULL	NULL	NULL	NULL	NULL	NULL	NULL
71521	year2011	2011-2012	1	96	3354	1	18	4	168.7	54.1	19	67.4	NULL	NULL	6.9	NULL	NULL	NULL	NULL	NULL	NULL	NULL	NULL	NULL	NULL	NULL	2	2	2	2	NULL	NULL	NULL	NULL	NULL	NULL	NULL	NULL	NULL	NULL	NULL	NULL	NULL	NULL	NULL	NULL	NULL	NULL	NULL
71529	year2011	2011-2012	2	96	6743	1	33	4	187.2	96.8	27.6	92.1	4	NULL	10.38	0.93	0.247	0.272	4.93	0.057	65.6	0.52	0.158	1.34	0.266	0.039	2	2	2	2	2	2	2	2	2	2	2	2	2	2	81.25	50	100	100	70	70	60	100	100
71531	year2011	2011-2012	2	91	27295	1	35	3	170.8	65.3	22.4	79.8	4	NULL	7.64	NULL	NULL	NULL	NULL	NULL	NULL	NULL	NULL	NULL	NULL	NULL	2	2	2	2	2	2	2	2	2	2	2	2	2	2	NULL	NULL	NULL	NULL	NULL	NULL	NULL	NULL	NULL
71578	year2011	2011-2012	1	101	31697	1	41	3	172.7	91.3	30.6	95.6	3	3	10.41	2.25	0.176	0.362	7.74	0.28	108	0.52	0.029	0.27	0.372	0.094	2	2	2	2	2	2	2	2	2	2	2	2	2	2	60.63	0	100	75	70	30	60	100	50
71582	year2011	2011-2012	1	97	9771	1	29	1	158.6	81.4	32.4	99.7	3	NULL	9.67	1	0.076	0.269	3.43	0.3	51.6	0.75	0.029	0.99	0.171	0.045	2	2	2	2	2	2	2	2	2	2	2	2	2	2	65.63	0	100	100	100	30	20	100	75
71606	year2011	2011-2012	1	100	2262	1	13	5	147.3	32.7	15.1	58.6	NULL	NULL	4.82	0.72	0.33	2.06	7.74	0.43	85.3	0.46	0.029	0.61	0.325	0.06	NULL	2	2	NULL	NULL	NULL	NULL	NULL	NULL	NULL	NULL	NULL	NULL	NULL	NULL	NULL	NULL	NULL	NULL	NULL	NULL	NULL	NULL
71632	year2011	2011-2012	2	100	3319	1	18	4	172.8	71.6	24	78.1	NULL	NULL	9.72	NULL	NULL	NULL	NULL	NULL	NULL	NULL	NULL	NULL	NULL	NULL	2	2	1	2	NULL	NULL	NULL	NULL	NULL	NULL	NULL	NULL	NULL	NULL	NULL	NULL	NULL	NULL	NULL	NULL	NULL	NULL	NULL
71637	year2011	2011-2012	1	92	23981	1	14	3	170.2	54.8	18.9	70.6	NULL	NULL	7.03	0.9	0.334	0.706	7.17	1.24	82.1	0.54	0.222	0.44	0.376	0.26	NULL	2	2	NULL	NULL	NULL	NULL	NULL	NULL	NULL	NULL	NULL	NULL	NULL	NULL	NULL	NULL	NULL	NULL	NULL	NULL	NULL	NULL
71656	year2011	2011-2012	1	93	40947	1	58	3	176.2	73.8	23.8	96.5	5	3	6.33	NULL	NULL	NULL	NULL	NULL	NULL	NULL	NULL	NULL	NULL	NULL	2	2	1	2	1	2	2	2	2	2	2	2	2	2	86.88	80	100	75	100	100	40	100	100
71658	year2011	2011-2012	1	90	9496	1	25	1	168.3	90.5	32	108.4	2	2	9.52	NULL	NULL	NULL	NULL	NULL	NULL	NULL	NULL	NULL	NULL	NULL	2	2	2	2	2	2	2	2	2	2	2	2	2	2	54.38	50	100	0	100	30	20	60	75
71713	year2011	2011-2012	1	90	2241	1	17	5	180.9	76.6	23.4	82	NULL	NULL	7.93	NULL	NULL	NULL	NULL	NULL	NULL	NULL	NULL	NULL	NULL	NULL	2	2	2	2	NULL	NULL	NULL	NULL	NULL	NULL	NULL	NULL	NULL	NULL	NULL	NULL	NULL	NULL	NULL	NULL	NULL	NULL	NULL
71724	year2011	2011-2012	2	102	9389	1	54	2	169.1	76.6	26.8	97	2	3	8.45	NULL	NULL	NULL	NULL	NULL	NULL	NULL	NULL	NULL	NULL	NULL	1	2	2	2	2	2	1	9	2	1	2	2	1	2	78.13	80	100	55	40	70	100	100	80
71757	year2011	2011-2012	1	101	3313	1	23	5	187.7	77.6	22	86.3	5	NULL	7.18	NULL	NULL	NULL	NULL	NULL	NULL	NULL	NULL	NULL	NULL	NULL	2	2	2	2	2	2	2	2	2	2	2	2	2	2	78.75	25	100	100	70	100	60	100	75
71762	year2011	2011-2012	1	101	7735	1	12	3	143.1	30.7	15	60.9	NULL	NULL	5.07	NULL	NULL	NULL	NULL	NULL	NULL	NULL	NULL	NULL	NULL	NULL	NULL	2	1	NULL	NULL	NULL	NULL	NULL	NULL	NULL	NULL	NULL	NULL	NULL	NULL	NULL	NULL	NULL	NULL	NULL	NULL	NULL	NULL
71763	year2011	2011-2012	3	91	27327	1	40	3	192.9	77.9	20.9	89.4	4	1	7.15	NULL	NULL	NULL	NULL	NULL	NULL	NULL	NULL	NULL	NULL	NULL	2	2	2	2	1	2	2	2	2	2	2	2	2	2	60	25	40	0	100	100	40	100	75
71767	year2011	2011-2012	1	91	9783	1	38	1	181.7	87.7	26.6	94.5	5	NULL	8.7	NULL	NULL	NULL	NULL	NULL	NULL	NULL	NULL	NULL	NULL	NULL	2	2	2	2	2	2	2	2	2	2	2	2	2	2	75	0	100	80	90	70	60	100	100
71769	year2011	2011-2012	2	94	8917	1	24	2	162.7	56.3	21.3	78.4	4	NULL	6.95	0.68	0.186	0.44	5.96	0.057	69	0.41	0.086	0.38	0.21	0.192	2	2	2	2	2	2	2	2	2	2	2	2	2	2	97.5	80	100	100	100	100	100	100	100
71778	year2011	2011-2012	1	90	10949	1	20	2	166.8	66.2	23.8	74	3	NULL	9.23	NULL	NULL	NULL	NULL	NULL	NULL	NULL	NULL	NULL	NULL	NULL	2	2	2	2	2	2	2	2	2	2	2	2	2	2	90.63	25	100	100	100	100	100	100	100
71779	year2011	2011-2012	1	96	2781	1	19	4	165.1	71.2	26.1	78.5	NULL	NULL	10.14	1.5	0.189	0.498	8.1	0.17	156	0.39	0.256	0.79	0.292	0.245	2	2	2	2	NULL	NULL	NULL	NULL	NULL	NULL	NULL	NULL	NULL	NULL	NULL	NULL	NULL	NULL	NULL	NULL	NULL	NULL	NULL
71791	year2011	2011-2012	2	102	8065	1	18	1	174.8	59.9	19.6	72.7	NULL	NULL	7.38	0.62	0.115	0.256	3.73	0.09	37	0.6	0.029	0.156	0.142	0.071	2	2	2	2	NULL	NULL	NULL	NULL	NULL	NULL	NULL	NULL	NULL	NULL	NULL	NULL	NULL	NULL	NULL	NULL	NULL	NULL	NULL
71802	year2011	2011-2012	1	99	6812	1	53	3	181	102.6	31.3	117.7	4	2	9.58	NULL	NULL	NULL	NULL	NULL	NULL	NULL	NULL	NULL	NULL	NULL	1	2	2	1	2	2	2	2	2	2	2	2	1	2	55.63	25	100	0	100	30	60	100	30
71808	year2011	2011-2012	2	102	6057	1	12	1	158.6	73.9	29.4	93	NULL	NULL	9.26	NULL	NULL	NULL	NULL	NULL	NULL	NULL	NULL	NULL	NULL	NULL	NULL	2	2	NULL	NULL	NULL	NULL	NULL	NULL	NULL	NULL	NULL	NULL	NULL	NULL	NULL	NULL	NULL	NULL	NULL	NULL	NULL	NULL
71810	year2011	2011-2012	2	94	8721	1	33	2	165.7	82.3	30	97.8	3	NULL	9.45	0.95	0.182	0.35	6.53	0.26	52	0.3	0.071	0.33	0.4	0.1	2	2	2	1	2	2	2	2	2	2	2	2	2	2	80	50	100	100	100	30	60	100	100
71829	year2011	2011-2012	2	103	5964	1	57	1	165.9	62.9	22.9	87.3	2	3	7.02	NULL	NULL	NULL	NULL	NULL	NULL	NULL	NULL	NULL	NULL	NULL	1	2	2	2	2	2	2	2	2	1	2	2	1	2	81.88	80	100	75	70	100	100	100	30
71841	year2011	2011-2012	2	100	7181	1	45	2	173.8	100.6	33.3	112.1	5	NULL	10.03	1.41	0.125	0.234	3.07	0.18	79.2	0.25	0.081	0.63	0.076	0.062	2	2	2	1	2	2	2	2	2	2	2	2	2	2	64.38	25	100	100	70	30	40	100	50
71852	year2011	2011-2012	2	100	6057	1	19	5	173.3	62.9	20.9	74	NULL	NULL	7.69	NULL	NULL	NULL	NULL	NULL	NULL	NULL	NULL	NULL	NULL	NULL	2	2	2	2	NULL	NULL	NULL	NULL	NULL	NULL	NULL	NULL	NULL	NULL	NULL	NULL	NULL	NULL	NULL	NULL	NULL	NULL	NULL
71863	year2011	2011-2012	2	100	16820	1	38	3	184.8	122.8	36	117.8	4	NULL	10.77	NULL	NULL	NULL	NULL	NULL	NULL	NULL	NULL	NULL	NULL	NULL	2	2	2	2	2	2	2	2	2	2	2	2	2	2	58.75	0	100	100	70	15	60	100	25
71866	year2011	2011-2012	2	103	9270	1	32	1	165.3	74.5	27.3	89.3	4	NULL	8.18	NULL	NULL	NULL	NULL	NULL	NULL	NULL	NULL	NULL	NULL	NULL	2	2	2	2	2	2	2	2	2	2	2	2	2	2	78.13	25	100	100	90	70	40	100	100
71868	year2011	2011-2012	3	92	8851	1	43	1	173.6	85.5	28.4	96.4	3	3	8.89	NULL	NULL	NULL	NULL	NULL	NULL	NULL	NULL	NULL	NULL	NULL	2	2	2	2	2	2	2	2	2	2	2	2	2	2	74.38	80	0	75	70	70	100	100	100
71874	year2011	2011-2012	2	101	3596	1	24	5	168.4	67	23.6	80.1	5	NULL	8.2	NULL	NULL	NULL	NULL	NULL	NULL	NULL	NULL	NULL	NULL	NULL	2	2	2	2	2	2	2	2	2	2	2	2	2	2	75	0	40	100	100	100	60	100	100
71876	year2011	2011-2012	1	92	5655	1	14	1	173.8	62.9	20.8	73.5	NULL	NULL	7.5	0.71	0.059	0.152	2.43	0.11	45.8	0.08	0.06	0.156	0.085	0.06	NULL	2	2	NULL	NULL	NULL	NULL	NULL	NULL	NULL	NULL	NULL	NULL	NULL	NULL	NULL	NULL	NULL	NULL	NULL	NULL	NULL	NULL
71885	year2011	2011-2012	2	97	7761	1	35	1	170.1	72.7	25.1	92.6	2	NULL	7.7	1.58	0.6	0.526	5.4	0.057	60.9	3.04	0.08	0.61	0.243	0.392	2	2	2	2	2	2	2	2	2	2	2	2	2	2	76.25	0	80	100	100	70	60	100	100
71895	year2011	2011-2012	2	96	4291	1	31	5	165.4	56.4	20.6	74	5	NULL	6.93	NULL	NULL	NULL	NULL	NULL	NULL	NULL	NULL	NULL	NULL	NULL	2	2	2	2	2	2	2	2	2	2	2	2	2	2	85.63	25	60	100	100	100	100	100	100
71911	year2011	2011-2012	2	102	10541	1	27	1	175.8	96.7	31.3	106.6	5	NULL	10.1	NULL	NULL	NULL	NULL	NULL	NULL	NULL	NULL	NULL	NULL	NULL	2	2	1	2	2	2	2	2	2	2	2	2	2	2	71.25	80	100	100	70	30	40	100	50
73576	year2013	2013-2014	1	104	3108	1	16	4	170.4	67.3	23.2	74.2	NULL	NULL	8.77	NULL	NULL	NULL	NULL	NULL	NULL	NULL	NULL	NULL	NULL	NULL	2	2	2	2	NULL	NULL	NULL	NULL	NULL	NULL	NULL	NULL	NULL	NULL	NULL	NULL	NULL	NULL	NULL	NULL	NULL	NULL	NULL
73577	year2013	2013-2014	2	118	9071	1	32	1	166.2	79.7	28.9	100	1	3	8.52	NULL	NULL	NULL	NULL	NULL	NULL	NULL	NULL	NULL	NULL	NULL	2	2	2	2	2	2	2	2	2	2	2	2	2	2	NULL	NULL	NULL	NULL	NULL	NULL	NULL	NULL	NULL
73581	year2013	2013-2014	2	106	3975	1	50	5	185	80.9	23.6	99.3	5	NULL	7.83	NULL	NULL	NULL	NULL	NULL	NULL	NULL	NULL	NULL	NULL	NULL	2	2	2	2	2	2	2	2	2	2	2	2	2	2	93.75	100	100	100	100	100	100	100	50
73587	year2013	2013-2014	2	115	4055	1	14	5	168.8	110.2	38.7	115.9	NULL	NULL	11.13	NULL	NULL	NULL	NULL	NULL	NULL	NULL	NULL	NULL	NULL	NULL	NULL	2	2	NULL	NULL	NULL	NULL	NULL	NULL	NULL	NULL	NULL	NULL	NULL	NULL	NULL	NULL	NULL	NULL	NULL	NULL	NULL	NULL
73598	year2013	2013-2014	1	106	12381	1	20	1	165	86.7	31.8	98.6	2	2	10.35	NULL	NULL	NULL	NULL	NULL	NULL	NULL	NULL	NULL	NULL	NULL	2	2	2	2	2	2	2	2	2	2	2	2	2	2	53.75	0	100	0	40	30	60	100	100
73600	year2013	2013-2014	1	114	4931	1	37	4	185.1	126.2	36.8	122.9	3	1	11.17	NULL	NULL	NULL	NULL	NULL	NULL	NULL	NULL	NULL	NULL	NULL	1	2	2	1	2	2	2	2	2	2	2	2	2	2	NULL	NULL	NULL	NULL	NULL	NULL	NULL	NULL	NULL
73610	year2013	2013-2014	2	112	18323	1	43	3	176.8	90.2	28.9	102.6	5	NULL	8.11	NULL	NULL	NULL	NULL	NULL	NULL	NULL	NULL	NULL	NULL	NULL	2	2	2	2	2	2	2	2	2	2	2	2	2	2	78.75	50	100	100	100	70	60	100	50
73655	year2013	2013-2014	2	106	4291	1	44	4	190.54	113.1	31.2	116.8	3	NULL	9.29	NULL	NULL	NULL	NULL	NULL	NULL	NULL	NULL	NULL	NULL	NULL	1	2	2	1	2	2	2	2	2	2	2	2	2	2	70.63	25	100	100	100	30	60	100	50
73656	year2013	2013-2014	1	116	19452	1	54	3	178	88.8	28	100.5	5	NULL	8.56	2.75	0.186	0.168	4.65	0.092	22.2	0.43	0.016	0.27	0.163	0.013	2	2	2	1	2	2	2	2	2	2	2	2	2	2	83.75	80	40	100	100	70	80	100	100
73661	year2013	2013-2014	2	114	6127	1	25	4	173.8	63.4	21	73.2	4	NULL	8.23	NULL	NULL	NULL	NULL	NULL	NULL	NULL	NULL	NULL	NULL	NULL	2	2	2	2	2	2	2	2	2	2	2	2	2	2	84.38	25	100	80	70	100	100	100	100
73667	year2013	2013-2014	2	107	7793	1	24	3	174.2	88.2	29.1	97.1	4	1	8.5	2.14	0.071	0.402	3.53	0.3	132	0.52	0.045	0.33	0.12	0.013	2	2	2	2	2	2	2	2	2	2	2	2	2	2	53.75	0	0	0	100	70	60	100	100
73671	year2013	2013-2014	2	114	6588	1	49	4	165.3	58.2	21.3	74.6	2	NULL	7.65	NULL	NULL	NULL	NULL	NULL	NULL	NULL	NULL	NULL	NULL	NULL	2	2	2	2	2	2	2	2	2	2	2	2	2	2	59.38	25	0	100	40	100	60	100	50
73676	year2013	2013-2014	2	113	25214	1	44	3	170.8	109.6	37.6	121	4	2	9.46	2.86	0.124	0.461	3.517	0.092	48.53	0.25	0.033	0.28	0.201	0.162	2	2	2	1	2	2	2	2	2	2	2	2	2	2	64.38	80	100	0	100	15	20	100	100
73680	year2013	2013-2014	1	110	14780	1	12	3	161.3	46.9	18	71.8	NULL	NULL	5.03	3.1	0.025	0.309	4.52	0.092	54.6	0.25	0.045	0.27	0.16	0.064	NULL	2	2	NULL	NULL	NULL	NULL	NULL	NULL	NULL	NULL	NULL	NULL	NULL	NULL	NULL	NULL	NULL	NULL	NULL	NULL	NULL	NULL
73688	year2013	2013-2014	2	109	27854	1	58	3	170.1	97.1	33.6	113.2	3	3	9.37	NULL	NULL	NULL	NULL	NULL	NULL	NULL	NULL	NULL	NULL	NULL	2	2	2	2	2	2	2	2	2	2	2	2	2	2	67.5	50	100	75	100	30	60	100	25
73691	year2013	2013-2014	2	109	21823	1	14	3	167.1	52.8	18.9	71	NULL	NULL	7.41	NULL	NULL	NULL	NULL	NULL	NULL	NULL	NULL	NULL	NULL	NULL	NULL	2	2	NULL	NULL	NULL	NULL	NULL	NULL	NULL	NULL	NULL	NULL	NULL	NULL	NULL	NULL	NULL	NULL	NULL	NULL	NULL	NULL
73699	year2013	2013-2014	1	113	8441	1	20	3	184.1	77	22.7	84	2	1	7.99	NULL	NULL	NULL	NULL	NULL	NULL	NULL	NULL	NULL	NULL	NULL	2	2	2	2	2	2	2	2	2	2	2	2	2	1	NULL	NULL	NULL	NULL	NULL	NULL	NULL	NULL	NULL
73706	year2013	2013-2014	1	106	6336	1	54	3	172.7	91.9	30.8	113.1	4	1	8.44	NULL	NULL	NULL	NULL	NULL	NULL	NULL	NULL	NULL	NULL	NULL	1	1	2	1	2	2	2	2	2	2	2	2	2	2	52.5	80	100	0	70	30	80	30	30
73724	year2013	2013-2014	2	106	6110	1	26	4	184.2	65.1	19.2	72.5	4	NULL	7.22	NULL	NULL	NULL	NULL	NULL	NULL	NULL	NULL	NULL	NULL	NULL	2	2	2	2	2	2	2	2	2	2	2	2	2	2	86.25	0	100	100	90	100	100	100	100
73729	year2013	2013-2014	1	105	21361	1	46	3	170.8	105.5	36.2	123.6	4	3	8.75	NULL	NULL	NULL	NULL	NULL	NULL	NULL	NULL	NULL	NULL	NULL	2	2	2	1	2	2	2	2	2	2	2	2	2	2	58.13	50	0	50	90	15	60	100	100
73730	year2013	2013-2014	1	106	8965	1	48	1	183.6	89.1	26.4	103.2	3	1	7.99	NULL	NULL	NULL	NULL	NULL	NULL	NULL	NULL	NULL	NULL	NULL	1	2	2	2	1	2	2	2	2	2	2	2	2	2	60	50	0	0	100	70	80	100	80
73731	year2013	2013-2014	2	106	2319	1	12	5	158.9	45.4	18	65.2	NULL	NULL	6.16	4.5	0.025	1.05	6.57	0.092	32.1	0.07	0.054	0.52	0.144	0.471	NULL	2	2	NULL	NULL	NULL	NULL	NULL	NULL	NULL	NULL	NULL	NULL	NULL	NULL	NULL	NULL	NULL	NULL	NULL	NULL	NULL	NULL
73756	year2013	2013-2014	1	112	4508	1	56	3	171.3	75	25.6	93.3	4	3	8.16	NULL	NULL	NULL	NULL	NULL	NULL	NULL	NULL	NULL	NULL	NULL	2	2	1	2	2	2	2	2	2	2	2	1	2	1	73.13	0	100	75	40	70	100	100	100
73764	year2013	2013-2014	2	104	2405	1	13	5	161.3	54.9	21.1	74.1	NULL	NULL	7.45	NULL	NULL	NULL	NULL	NULL	NULL	NULL	NULL	NULL	NULL	NULL	NULL	2	1	NULL	NULL	NULL	NULL	NULL	NULL	NULL	NULL	NULL	NULL	NULL	NULL	NULL	NULL	NULL	NULL	NULL	NULL	NULL	NULL
73783	year2013	2013-2014	1	105	29314	1	26	3	169.5	71.5	24.9	86.4	5	1	8.91	1.68	0.101	0.723	6.66	0.092	15.3	8.02	0.246	19.59	0.274	0.035	2	2	2	2	2	2	2	2	2	2	2	2	2	2	70	0	100	0	100	100	60	100	100
73790	year2013	2013-2014	2	113	28762	1	59	3	182.7	100.7	30.2	118.5	5	3	7.14	11.94	1.296	0.9	15.93	0.18	95.6	1.01	0.158	0.57	0.297	0.059	1	2	2	2	2	2	2	2	2	2	2	2	2	2	39.38	0	0	75	40	30	20	100	50
73820	year2013	2013-2014	1	113	39201	1	56	3	178.7	91.4	28.6	99.8	3	NULL	9.16	0.29	0.158	0.027	1.8	0.092	19.6	2.75	0.049	0.16	0.165	0.038	1	2	2	2	2	2	2	2	2	2	2	2	2	1	73.13	0	100	80	100	70	80	100	55
73837	year2013	2013-2014	2	107	21592	1	29	3	180.8	93.6	28.6	104.2	3	NULL	8.93	NULL	NULL	NULL	NULL	NULL	NULL	NULL	NULL	NULL	NULL	NULL	2	2	1	1	2	2	2	2	2	2	2	2	2	2	83.75	0	100	100	100	70	100	100	100
73841	year2013	2013-2014	2	118	2898	1	13	1	167.6	63.6	22.6	83.1	NULL	NULL	6.54	NULL	NULL	NULL	NULL	NULL	NULL	NULL	NULL	NULL	NULL	NULL	NULL	2	2	NULL	NULL	NULL	NULL	NULL	NULL	NULL	NULL	NULL	NULL	NULL	NULL	NULL	NULL	NULL	NULL	NULL	NULL	NULL	NULL
73847	year2013	2013-2014	2	113	3528	1	34	3	180.9	96.8	29.6	101.7	2	3	9.48	NULL	NULL	NULL	NULL	NULL	NULL	NULL	NULL	NULL	NULL	NULL	2	2	1	2	2	2	2	2	2	2	2	1	2	2	53.13	0	100	25	100	70	20	60	50
73853	year2013	2013-2014	2	104	9551	1	13	3	147.7	33.6	15.4	60.8	NULL	NULL	5.26	NULL	NULL	NULL	NULL	NULL	NULL	NULL	NULL	NULL	NULL	NULL	NULL	2	2	NULL	NULL	NULL	NULL	NULL	NULL	NULL	NULL	NULL	NULL	NULL	NULL	NULL	NULL	NULL	NULL	NULL	NULL	NULL	NULL
73860	year2013	2013-2014	1	112	5375	1	53	4	175.1	69.3	22.6	88.3	2	1	7.91	NULL	NULL	NULL	NULL	NULL	NULL	NULL	NULL	NULL	NULL	NULL	2	2	1	2	2	2	2	2	2	2	2	1	2	1	57.5	50	100	0	40	100	60	60	50
73884	year2013	2013-2014	1	111	8696	1	43	1	173.2	92	30.7	110.3	4	NULL	9.08	NULL	NULL	NULL	NULL	NULL	NULL	NULL	NULL	NULL	NULL	NULL	2	2	2	2	2	2	2	2	2	2	2	2	2	2	71.25	0	100	100	100	30	40	100	100
73887	year2013	2013-2014	1	115	20373	1	16	3	170.8	89.9	30.8	100.2	NULL	NULL	8.58	NULL	NULL	NULL	NULL	NULL	NULL	NULL	NULL	NULL	NULL	NULL	2	2	2	2	NULL	NULL	NULL	NULL	NULL	NULL	NULL	NULL	NULL	NULL	NULL	NULL	NULL	NULL	NULL	NULL	NULL	NULL	NULL
73889	year2013	2013-2014	1	108	5041	1	15	2	167.8	52.3	18.6	69.2	NULL	NULL	6.76	NULL	NULL	NULL	NULL	NULL	NULL	NULL	NULL	NULL	NULL	NULL	NULL	2	2	NULL	NULL	NULL	NULL	NULL	NULL	NULL	NULL	NULL	NULL	NULL	NULL	NULL	NULL	NULL	NULL	NULL	NULL	NULL	NULL
73890	year2013	2013-2014	1	104	2458	1	16	4	177	132	42.1	129	NULL	NULL	10.95	NULL	NULL	NULL	NULL	NULL	NULL	NULL	NULL	NULL	NULL	NULL	2	2	2	1	NULL	NULL	NULL	NULL	NULL	NULL	NULL	NULL	NULL	NULL	NULL	NULL	NULL	NULL	NULL	NULL	NULL	NULL	NULL
73892	year2013	2013-2014	2	107	3122	1	15	5	169.4	61.6	21.5	67.9	NULL	NULL	7.82	NULL	NULL	NULL	NULL	NULL	NULL	NULL	NULL	NULL	NULL	NULL	NULL	2	2	NULL	NULL	NULL	NULL	NULL	NULL	NULL	NULL	NULL	NULL	NULL	NULL	NULL	NULL	NULL	NULL	NULL	NULL	NULL	NULL
73910	year2013	2013-2014	2	104	3459	1	51	5	179.9	71.9	22.2	85	5	NULL	7.33	NULL	NULL	NULL	NULL	NULL	NULL	NULL	NULL	NULL	NULL	NULL	2	2	2	2	2	2	2	2	2	2	2	2	2	2	NULL	NULL	NULL	NULL	NULL	NULL	NULL	NULL	NULL
73916	year2013	2013-2014	1	109	7132	1	27	3	159.8	82.8	32.4	108	4	3	8.5	1.54	0.076	0.245	2.47	0.092	17.3	0.27	0.071	0.064	0.391	0.167	1	2	1	1	2	2	2	2	2	2	2	2	2	2	61.25	0	100	50	100	30	60	100	50
73918	year2013	2013-2014	2	114	5381	1	32	4	180.5	75.6	23.2	79.6	2	1	9.36	0.44	0.052	0.164	1.32	0.092	10.9	0.22	0.047	0.49	0.066	0.021	2	2	2	2	2	2	2	2	2	2	2	2	2	2	65.63	50	100	0	40	100	60	100	75
73920	year2013	2013-2014	1	109	6481	1	18	1	168.7	60	21.1	71.9	NULL	NULL	7.87	NULL	NULL	NULL	NULL	NULL	NULL	NULL	NULL	NULL	NULL	NULL	2	2	2	2	NULL	NULL	NULL	NULL	NULL	NULL	NULL	NULL	NULL	NULL	NULL	NULL	NULL	NULL	NULL	NULL	NULL	NULL	NULL
73934	year2013	2013-2014	1	111	5936	1	31	4	170.9	86.8	29.7	97.3	3	NULL	9.99	3.1	0.318	0.394	7.06	0.14	59.6	0.65	0.064	1.4	0.301	0.026	1	2	1	1	2	2	2	2	2	2	2	2	2	2	71.88	50	100	100	70	70	100	60	25
73952	year2013	2013-2014	2	118	6094	1	42	1	176.9	122.6	39.2	124.4	4	3	11.75	2	0.801	0.531	6.39	0.092	104	0.62	0.221	0.81	0.194	0.207	1	2	1	1	2	2	9	2	2	2	2	2	2	2	NULL	NULL	NULL	NULL	NULL	NULL	NULL	NULL	NULL
73962	year2013	2013-2014	1	112	4764	1	49	4	181.5	105	31.9	110.9	3	3	9.53	0.49	0.082	0.196	2.66	0.092	11.8	0.2	0.016	0.064	0.115	0.013	2	2	2	2	2	2	2	2	2	2	2	2	2	2	54.38	25	100	75	20	30	60	100	25
73974	year2013	2013-2014	1	111	14091	1	34	1	182.5	103.8	31.2	106.4	5	NULL	9.53	0.44	0.571	0.485	9.87	0.092	91.2	0.1	0.041	0.25	0.331	0.024	2	2	1	1	2	2	2	2	2	2	2	2	2	2	75	80	100	100	70	30	20	100	100
73977	year2013	2013-2014	2	106	4442	1	30	5	180.8	80	24.5	90.9	5	3	7.8	NULL	NULL	NULL	NULL	NULL	NULL	NULL	NULL	NULL	NULL	NULL	2	2	2	2	2	2	2	2	2	2	2	2	2	2	91.88	100	60	75	100	100	100	100	100
73982	year2013	2013-2014	2	104	2753	1	13	4	160	67.6	26.4	79.3	NULL	NULL	7.86	3.55	0.025	0.94	5.822	0.16	177.76	0.86	0.105	24.92	0.326	0.19	NULL	2	1	NULL	NULL	NULL	NULL	NULL	NULL	NULL	NULL	NULL	NULL	NULL	NULL	NULL	NULL	NULL	NULL	NULL	NULL	NULL	NULL
73992	year2013	2013-2014	1	107	8533	1	20	3	180.6	60.1	18.4	73	4	NULL	5.97	0.75	0.042	0.172	2.1	0.092	21.8	0.11	0.016	0.18	0.076	0.037	2	2	2	2	2	2	2	2	2	2	2	2	2	2	93.75	50	100	100	100	100	100	100	100
74011	year2013	2013-2014	1	112	5505	1	55	4	171.4	87	29.6	101.9	5	NULL	9.19	NULL	NULL	NULL	NULL	NULL	NULL	NULL	NULL	NULL	NULL	NULL	1	1	2	2	2	2	2	2	2	2	2	2	2	2	55.63	100	20	100	40	70	40	20	55
74018	year2013	2013-2014	1	110	8337	1	22	4	173.8	105.8	35	112	4	2	10.75	NULL	NULL	NULL	NULL	NULL	NULL	NULL	NULL	NULL	NULL	NULL	1	2	2	2	2	2	2	2	2	2	2	2	2	2	53.75	0	100	0	100	15	40	100	75
74037	year2013	2013-2014	2	115	11034	1	20	1	172.8	63.6	21.3	74.9	4	NULL	7.52	0.83	0.309	0.87	3.758	0.15	41.78	0.25	0.062	0.19	1.114	0.025	2	2	2	2	2	2	2	2	2	2	2	2	2	2	93.75	80	100	100	70	100	100	100	100
74045	year2013	2013-2014	2	111	12153	1	38	1	162.1	112.2	42.7	127.3	1	NULL	10.52	NULL	NULL	NULL	NULL	NULL	NULL	NULL	NULL	NULL	NULL	NULL	2	2	2	1	2	2	2	9	2	2	2	1	2	2	41.88	50	0	100	100	0	0	60	25
74056	year2013	2013-2014	2	112	10894	1	38	2	173.5	90	29.9	108.7	2	NULL	9.17	NULL	NULL	NULL	NULL	NULL	NULL	NULL	NULL	NULL	NULL	NULL	2	2	2	2	2	2	2	2	2	2	2	2	2	2	78.75	50	100	100	100	70	60	100	50
74077	year2013	2013-2014	2	106	11519	1	26	3	165.4	74.8	27.3	88.7	2	1	7.92	NULL	NULL	NULL	NULL	NULL	NULL	NULL	NULL	NULL	NULL	NULL	2	2	1	2	2	2	2	2	2	2	2	2	2	2	60.63	0	40	0	100	70	100	100	75
74099	year2013	2013-2014	2	106	5990	1	44	1	167.8	80.7	28.7	93.2	3	1	9.29	0.52	0.131	0.462	7.32	0.22	42.3	0.89	0.051	0.3	0.287	0.031	2	2	2	2	2	2	2	2	2	2	2	2	2	2	60.63	25	100	0	100	70	40	100	50
74130	year2013	2013-2014	2	111	3532	1	12	4	148.3	31.8	14.5	55.2	NULL	NULL	5.1	NULL	NULL	NULL	NULL	NULL	NULL	NULL	NULL	NULL	NULL	NULL	NULL	2	2	NULL	NULL	NULL	NULL	NULL	NULL	NULL	NULL	NULL	NULL	NULL	NULL	NULL	NULL	NULL	NULL	NULL	NULL	NULL	NULL
74159	year2013	2013-2014	2	116	6609	1	32	4	178.5	97.6	30.6	98.8	5	3	9.92	NULL	NULL	NULL	NULL	NULL	NULL	NULL	NULL	NULL	NULL	NULL	1	2	2	1	2	2	2	2	2	2	2	2	2	2	63.75	80	100	75	100	30	0	100	25
74168	year2013	2013-2014	1	106	5230	1	14	1	178.4	62.8	19.7	74.7	NULL	NULL	7.77	NULL	NULL	NULL	NULL	NULL	NULL	NULL	NULL	NULL	NULL	NULL	NULL	2	2	NULL	NULL	NULL	NULL	NULL	NULL	NULL	NULL	NULL	NULL	NULL	NULL	NULL	NULL	NULL	NULL	NULL	NULL	NULL	NULL
74170	year2013	2013-2014	1	109	6589	1	56	4	190.9	115.1	31.6	108.9	5	NULL	11.6	0.11	0.148	0.133	5.44	0.092	23.7	0.14	0.016	0.62	0.144	0.013	1	2	2	2	2	2	2	2	2	2	2	2	2	2	60	50	100	100	70	30	40	60	30
74206	year2013	2013-2014	2	108	21750	1	16	5	174.5	57.5	18.9	71.5	NULL	NULL	6.99	3.63	0.074	0.611	5.993	0.092	78.95	0.26	0.039	2.81	0.4	0.068	2	2	1	2	NULL	NULL	NULL	NULL	NULL	NULL	NULL	NULL	NULL	NULL	NULL	NULL	NULL	NULL	NULL	NULL	NULL	NULL	NULL
74230	year2013	2013-2014	1	106	10669	1	44	1	168.5	82.1	28.9	103.8	1	1	8.41	NULL	NULL	NULL	NULL	NULL	NULL	NULL	NULL	NULL	NULL	NULL	2	2	2	1	2	2	2	2	2	2	2	2	2	2	NULL	NULL	NULL	NULL	NULL	NULL	NULL	NULL	NULL
74271	year2013	2013-2014	1	118	2794	1	13	1	155.1	89.3	37.1	112.2	NULL	NULL	8.87	NULL	NULL	NULL	NULL	NULL	NULL	NULL	NULL	NULL	NULL	NULL	NULL	2	2	NULL	NULL	NULL	NULL	NULL	NULL	NULL	NULL	NULL	NULL	NULL	NULL	NULL	NULL	NULL	NULL	NULL	NULL	NULL	NULL
74273	year2013	2013-2014	2	107	12640	1	16	3	174.1	57.4	18.9	72	NULL	NULL	6.54	NULL	NULL	NULL	NULL	NULL	NULL	NULL	NULL	NULL	NULL	NULL	2	2	2	2	NULL	NULL	NULL	NULL	NULL	NULL	NULL	NULL	NULL	NULL	NULL	NULL	NULL	NULL	NULL	NULL	NULL	NULL	NULL
74274	year2013	2013-2014	2	106	2517	1	16	4	180.11	73.3	22.6	76.2	NULL	NULL	9.11	0.38	0.074	0.378	5.36	0.092	48.1	0.18	0.042	0.16	0.176	0.038	2	2	2	2	NULL	NULL	NULL	NULL	NULL	NULL	NULL	NULL	NULL	NULL	NULL	NULL	NULL	NULL	NULL	NULL	NULL	NULL	NULL
74277	year2013	2013-2014	1	117	2843	1	16	1	167.5	73.2	26.1	101.2	NULL	NULL	6.26	NULL	NULL	NULL	NULL	NULL	NULL	NULL	NULL	NULL	NULL	NULL	2	2	2	2	NULL	NULL	NULL	NULL	NULL	NULL	NULL	NULL	NULL	NULL	NULL	NULL	NULL	NULL	NULL	NULL	NULL	NULL	NULL
74284	year2013	2013-2014	1	112	5731	1	58	4	177.4	134.4	42.7	136.7	4	NULL	11.52	NULL	NULL	NULL	NULL	NULL	NULL	NULL	NULL	NULL	NULL	NULL	1	2	2	1	2	2	2	2	2	2	2	2	2	2	56.25	0	80	80	100	0	60	100	30
74295	year2013	2013-2014	2	104	5158	1	26	5	183.6	71.8	21.3	84.6	5	NULL	6.91	NULL	NULL	NULL	NULL	NULL	NULL	NULL	NULL	NULL	NULL	NULL	2	2	2	2	2	2	2	2	2	2	2	2	2	2	NULL	NULL	NULL	NULL	NULL	NULL	NULL	NULL	NULL
74326	year2013	2013-2014	1	116	3525	1	16	4	185.3	114.1	33.2	104.8	NULL	NULL	11.05	NULL	NULL	NULL	NULL	NULL	NULL	NULL	NULL	NULL	NULL	NULL	2	2	2	1	NULL	NULL	NULL	NULL	NULL	NULL	NULL	NULL	NULL	NULL	NULL	NULL	NULL	NULL	NULL	NULL	NULL	NULL	NULL
74328	year2013	2013-2014	2	114	6347	1	44	2	170.1	82.5	28.5	100.5	1	NULL	9.02	1.91	0.128	0.481	5.85	0.092	42.5	0.33	0.041	0.33	0.284	0.04	2	2	2	2	2	2	2	2	2	2	2	2	2	2	70	0	100	100	70	70	60	60	100
74329	year2013	2013-2014	2	117	3603	1	46	5	175.5	66.7	21.7	87.8	1	3	6.47	1.82	0.467	0.19	3.157	0.092	17.54	0.33	0.016	0.15	0.196	0.037	2	2	2	2	2	2	2	2	2	2	2	2	2	2	NULL	NULL	NULL	NULL	NULL	NULL	NULL	NULL	NULL
74338	year2013	2013-2014	2	115	25474	1	43	3	175.5	88	28.6	98.3	5	NULL	9.97	NULL	NULL	NULL	NULL	NULL	NULL	NULL	NULL	NULL	NULL	NULL	2	2	2	2	2	2	2	2	2	2	2	2	2	2	NULL	NULL	NULL	NULL	NULL	NULL	NULL	NULL	NULL
74345	year2013	2013-2014	2	114	27715	1	56	3	170.6	79.2	27.2	104.9	5	NULL	7.15	0.42	0.124	0.273	3.46	0.092	22.4	0.16	0.026	0.23	0.083	0.022	2	2	2	1	2	2	2	1	2	2	2	2	1	1	86.25	80	100	100	100	70	40	100	100
74350	year2013	2013-2014	1	104	6240	1	52	3	178.9	96.5	30.2	102.7	3	1	10.04	1.11	0.333	0.431	2.62	0.092	28.9	0.33	0.016	0.1	0.114	0.031	1	2	1	1	2	2	2	2	2	2	2	1	2	2	50.71	25	100	0	20	30	80	100	NULL
74378	year2013	2013-2014	1	107	11600	1	24	2	170	88.1	30.5	106.9	4	NULL	8.05	NULL	NULL	NULL	NULL	NULL	NULL	NULL	NULL	NULL	NULL	NULL	2	2	2	1	2	2	2	2	2	2	2	2	2	2	66.88	50	100	100	40	30	40	100	75
74380	year2013	2013-2014	2	107	17423	1	28	3	179.4	139	43.2	140.2	3	3	11.57	NULL	NULL	NULL	NULL	NULL	NULL	NULL	NULL	NULL	NULL	NULL	2	2	2	1	2	2	2	2	2	2	2	2	2	2	59.29	0	100	75	100	0	40	100	NULL
74393	year2013	2013-2014	1	108	7159	1	26	4	185.2	85.8	25	87.6	4	NULL	8.65	NULL	NULL	NULL	NULL	NULL	NULL	NULL	NULL	NULL	NULL	NULL	2	2	2	2	2	2	2	2	2	2	2	2	2	2	81.25	0	100	80	100	70	100	100	100
74400	year2013	2013-2014	2	108	7012	1	23	5	153.9	59.4	25.1	80.5	4	NULL	8.18	3.76	0.158	0.827	10.22	0.092	72.19	0.29	0.059	0.51	0.476	0.06	2	2	2	2	2	2	2	2	2	2	2	2	2	2	NULL	NULL	NULL	NULL	NULL	NULL	NULL	NULL	NULL
74411	year2013	2013-2014	1	111	27131	1	28	3	182.6	65.8	19.7	81	4	1	6.45	4.15	0.156	0.816	14.1	0.092	244	1.92	0.122	0.48	0.41	0.042	1	2	2	2	2	2	2	2	2	2	2	2	2	2	61.25	25	90	0	40	100	60	100	75
74412	year2013	2013-2014	1	108	4071	1	37	5	170.3	62.3	21.5	77.2	4	3	6.99	NULL	NULL	NULL	NULL	NULL	NULL	NULL	NULL	NULL	NULL	NULL	2	2	2	2	2	2	2	2	2	2	2	2	2	2	NULL	NULL	NULL	NULL	NULL	NULL	NULL	NULL	NULL
74433	year2013	2013-2014	2	112	16395	1	22	3	185	94.6	27.6	96.9	2	3	9.39	0.74	0.025	0.144	0.919	0.092	12.34	0.18	0.065	0.064	0.048	0.013	2	2	1	2	2	2	2	2	2	2	2	2	2	2	70.63	50	100	75	100	70	20	100	50
74435	year2013	2013-2014	1	114	3087	1	19	4	174.5	58.8	19.3	66.8	NULL	NULL	7.52	0.52	0.063	0.213	3.37	0.092	63.6	0.15	0.046	0.81	0.137	0.128	2	2	2	2	NULL	NULL	NULL	NULL	NULL	NULL	NULL	NULL	NULL	NULL	NULL	NULL	NULL	NULL	NULL	NULL	NULL	NULL	NULL
74463	year2013	2013-2014	1	110	25448	1	45	3	179.5	94.8	29.4	105.9	4	3	9.04	3.03	0.21	0.397	6.23	0.092	9.06	0.38	0.043	0.36	0.173	0.103	2	2	2	2	2	2	2	2	2	2	2	2	2	2	53.75	25	60	25	100	70	40	60	50
74466	year2013	2013-2014	1	113	4592	1	34	3	161.4	72.5	27.8	92.8	2	3	8.3	NULL	NULL	NULL	NULL	NULL	NULL	NULL	NULL	NULL	NULL	NULL	1	2	1	1	2	2	2	2	2	2	2	2	2	2	79.38	50	100	75	100	70	100	60	80
74529	year2013	2013-2014	1	106	7865	1	51	1	170.5	94.4	32.5	110.3	1	3	9.66	NULL	NULL	NULL	NULL	NULL	NULL	NULL	NULL	NULL	NULL	NULL	2	2	2	2	2	2	2	2	2	2	2	2	2	2	70.63	50	100	75	70	30	40	100	100
74532	year2013	2013-2014	1	107	10533	1	25	1	170.3	78.7	27.1	94.3	1	2	8.53	NULL	NULL	NULL	NULL	NULL	NULL	NULL	NULL	NULL	NULL	NULL	2	2	2	2	2	2	2	2	2	2	2	2	2	2	NULL	NULL	NULL	NULL	NULL	NULL	NULL	NULL	NULL
74547	year2013	2013-2014	1	114	4837	1	43	3	181.7	68.6	20.8	83.1	4	1	7.42	NULL	NULL	NULL	NULL	NULL	NULL	NULL	NULL	NULL	NULL	NULL	2	2	2	2	2	2	2	2	2	2	2	2	2	2	56.25	0	100	0	0	100	100	100	50
74617	year2013	2013-2014	2	110	4546	1	17	4	176.1	67.3	21.7	76.5	NULL	NULL	8.07	0.31	0.061	0.365	5.62	0.092	55.6	0.42	0.046	0.84	0.125	0.676	2	2	2	2	NULL	NULL	NULL	NULL	NULL	NULL	NULL	NULL	NULL	NULL	NULL	NULL	NULL	NULL	NULL	NULL	NULL	NULL	NULL
74630	year2013	2013-2014	1	117	2024	1	18	5	168.4	83.2	29.3	89.7	NULL	NULL	9.29	NULL	NULL	NULL	NULL	NULL	NULL	NULL	NULL	NULL	NULL	NULL	2	2	1	2	NULL	NULL	NULL	NULL	NULL	NULL	NULL	NULL	NULL	NULL	NULL	NULL	NULL	NULL	NULL	NULL	NULL	NULL	NULL
74639	year2013	2013-2014	2	109	6668	1	51	1	166	77.4	28.1	98.1	4	NULL	8.03	4.95	0.35	0.485	5.28	0.092	37.4	0.3	0.023	0.2	0.198	0.032	2	2	2	2	2	2	2	2	2	2	2	2	2	2	66.25	50	100	100	20	70	40	100	50
74641	year2013	2013-2014	2	106	3757	1	33	5	176.6	97.2	31.2	94.2	3	3	11.13	NULL	NULL	NULL	NULL	NULL	NULL	NULL	NULL	NULL	NULL	NULL	2	2	1	2	2	2	2	2	2	2	2	2	2	2	71.88	25	100	50	70	30	100	100	100
74646	year2013	2013-2014	1	109	7915	1	49	1	162	52.6	20	83.3	4	NULL	5.82	2.01	0.079	0.291	1.62	0.092	7.66	0.24	0.039	1.24	0.059	0.03	2	2	1	2	2	2	2	2	2	2	2	2	2	2	83.75	50	100	100	70	100	100	100	50
74650	year2013	2013-2014	2	110	4606	1	56	1	160.6	85.9	33.3	108.1	4	NULL	9.09	NULL	NULL	NULL	NULL	NULL	NULL	NULL	NULL	NULL	NULL	NULL	2	2	2	2	2	2	2	2	2	2	2	2	2	2	56.25	50	0	100	100	30	60	60	50
74663	year2013	2013-2014	2	107	3727	1	52	5	167.3	50.8	18.1	72.2	5	3	6.67	0.94	0.664	0.818	3.53	0.092	189	0.37	0.104	0.81	0.225	0.035	2	2	2	2	2	2	2	2	2	2	2	2	2	2	93.75	100	100	75	100	100	100	100	75
74666	year2013	2013-2014	2	118	1684	1	13	5	180.5	88.7	27.2	98.1	NULL	NULL	8.25	NULL	NULL	NULL	NULL	NULL	NULL	NULL	NULL	NULL	NULL	NULL	NULL	2	2	NULL	NULL	NULL	NULL	NULL	NULL	NULL	NULL	NULL	NULL	NULL	NULL	NULL	NULL	NULL	NULL	NULL	NULL	NULL	NULL
74679	year2013	2013-2014	1	118	9071	1	39	1	178	99.9	31.5	108.7	1	NULL	9.23	NULL	NULL	NULL	NULL	NULL	NULL	NULL	NULL	NULL	NULL	NULL	2	2	2	2	2	2	2	2	2	2	2	2	2	2	73.75	0	100	100	100	30	60	100	100
74687	year2013	2013-2014	1	116	3220	1	16	4	169.8	59.1	20.5	67.9	NULL	NULL	8.4	0.37	0.17	0.351	9.22	0.092	87.6	0.12	0.05	0.77	0.4	0.318	2	2	2	2	NULL	NULL	NULL	NULL	NULL	NULL	NULL	NULL	NULL	NULL	NULL	NULL	NULL	NULL	NULL	NULL	NULL	NULL	NULL
74701	year2013	2013-2014	2	107	16010	1	15	3	176.3	127.4	41	127.6	NULL	NULL	11.01	NULL	NULL	NULL	NULL	NULL	NULL	NULL	NULL	NULL	NULL	NULL	NULL	2	2	NULL	NULL	NULL	NULL	NULL	NULL	NULL	NULL	NULL	NULL	NULL	NULL	NULL	NULL	NULL	NULL	NULL	NULL	NULL	NULL
74709	year2013	2013-2014	1	117	2024	1	18	5	170.1	64.2	22.2	79.2	NULL	NULL	7.11	NULL	NULL	NULL	NULL	NULL	NULL	NULL	NULL	NULL	NULL	NULL	2	2	2	2	NULL	NULL	NULL	NULL	NULL	NULL	NULL	NULL	NULL	NULL	NULL	NULL	NULL	NULL	NULL	NULL	NULL	NULL	NULL
74722	year2013	2013-2014	1	116	2910	1	12	4	169.2	58.7	20.5	73.7	NULL	NULL	7.67	6.68	0.025	0.523	4.44	1.18	78.2	0.62	0.099	2.57	0.176	0.15	NULL	2	2	NULL	NULL	NULL	NULL	NULL	NULL	NULL	NULL	NULL	NULL	NULL	NULL	NULL	NULL	NULL	NULL	NULL	NULL	NULL	NULL
74730	year2013	2013-2014	2	113	2424	1	13	5	153.2	52.4	22.3	79.6	NULL	NULL	5.93	NULL	NULL	NULL	NULL	NULL	NULL	NULL	NULL	NULL	NULL	NULL	NULL	2	2	NULL	NULL	NULL	NULL	NULL	NULL	NULL	NULL	NULL	NULL	NULL	NULL	NULL	NULL	NULL	NULL	NULL	NULL	NULL	NULL
74744	year2013	2013-2014	1	115	6868	1	22	4	177.2	108.7	34.6	111.5	4	NULL	10.62	NULL	NULL	NULL	NULL	NULL	NULL	NULL	NULL	NULL	NULL	NULL	2	2	2	2	2	2	2	2	2	2	2	2	2	2	70	0	100	100	70	30	60	100	100
74760	year2013	2013-2014	1	106	5103	1	53	1	171.5	102.2	34.7	106.1	1	NULL	11.07	NULL	NULL	NULL	NULL	NULL	NULL	NULL	NULL	NULL	NULL	NULL	1	2	2	2	2	2	2	2	2	2	2	2	2	2	52.5	80	0	100	20	30	60	100	30
74763	year2013	2013-2014	1	113	7412	1	33	4	178.1	85	26.8	96	3	1	9.02	NULL	NULL	NULL	NULL	NULL	NULL	NULL	NULL	NULL	NULL	NULL	2	2	2	2	2	2	2	2	2	2	2	2	2	2	72.5	50	60	0	100	70	100	100	100
74788	year2013	2013-2014	1	112	2566	1	13	4	158	42.6	17.1	64.7	NULL	NULL	6.6	NULL	NULL	NULL	NULL	NULL	NULL	NULL	NULL	NULL	NULL	NULL	NULL	2	2	NULL	NULL	NULL	NULL	NULL	NULL	NULL	NULL	NULL	NULL	NULL	NULL	NULL	NULL	NULL	NULL	NULL	NULL	NULL	NULL
74801	year2013	2013-2014	2	107	19517	1	36	3	186.2	95.9	27.7	103.6	5	NULL	7.85	6.04	0.091	0.485	4.79	0.16	53.6	0.19	0.045	1.73	0.11	0.169	2	2	2	2	2	2	2	2	2	2	2	2	2	2	NULL	NULL	NULL	NULL	NULL	NULL	NULL	NULL	NULL
74818	year2013	2013-2014	1	105	28039	1	26	3	174.4	90.9	29.9	99.9	5	3	8.46	NULL	NULL	NULL	NULL	NULL	NULL	NULL	NULL	NULL	NULL	NULL	2	2	2	1	2	2	2	2	2	2	2	2	2	2	75.63	50	100	50	100	70	60	100	75
74825	year2013	2013-2014	2	110	3282	1	16	1	180.3	98.5	30.3	100.8	NULL	NULL	8.76	NULL	NULL	NULL	NULL	NULL	NULL	NULL	NULL	NULL	NULL	NULL	2	2	2	2	NULL	NULL	NULL	NULL	NULL	NULL	NULL	NULL	NULL	NULL	NULL	NULL	NULL	NULL	NULL	NULL	NULL	NULL	NULL
74826	year2013	2013-2014	2	115	22073	1	47	3	176.4	88.6	28.5	95.4	5	NULL	10.28	4.45	0.117	0.521	4.966	0.092	28.25	0.93	0.23	0.26	0.209	0.074	1	2	2	2	1	2	2	2	2	2	2	2	2	2	NULL	NULL	NULL	NULL	NULL	NULL	NULL	NULL	NULL
74830	year2013	2013-2014	1	108	5985	1	12	3	148.7	41.2	18.6	66.9	NULL	NULL	6.58	1.13	0.025	0.355	3.01	0.092	24	0.23	0.032	0.35	0.17	0.044	NULL	2	2	NULL	NULL	NULL	NULL	NULL	NULL	NULL	NULL	NULL	NULL	NULL	NULL	NULL	NULL	NULL	NULL	NULL	NULL	NULL	NULL
74832	year2013	2013-2014	1	105	28039	1	21	3	178.2	75	23.6	91.6	3	NULL	7.13	NULL	NULL	NULL	NULL	NULL	NULL	NULL	NULL	NULL	NULL	NULL	1	2	2	2	2	2	2	2	2	2	2	2	2	2	76.88	0	60	100	100	100	100	100	55
74839	year2013	2013-2014	2	112	18323	1	47	3	181.9	106.2	32.1	106.6	5	3	10.03	NULL	NULL	NULL	NULL	NULL	NULL	NULL	NULL	NULL	NULL	NULL	2	2	2	1	2	2	2	2	2	2	2	2	2	2	69.38	80	100	75	100	30	20	100	50
74844	year2013	2013-2014	2	108	8072	1	20	4	161.4	66.8	25.6	83	3	NULL	9.8	NULL	NULL	NULL	NULL	NULL	NULL	NULL	NULL	NULL	NULL	NULL	2	2	2	2	2	2	2	2	2	2	2	1	2	2	83.13	25	100	100	70	70	100	100	100
74865	year2013	2013-2014	2	110	25183	1	58	3	173.1	75.5	25.2	97.3	5	NULL	7.38	NULL	NULL	NULL	NULL	NULL	NULL	NULL	NULL	NULL	NULL	NULL	2	2	2	2	2	2	2	2	2	2	2	2	2	2	76.88	25	100	100	100	70	60	60	100
74866	year2013	2013-2014	2	107	5009	1	40	3	170.6	97.2	33.4	113.6	4	NULL	8.88	NULL	NULL	NULL	NULL	NULL	NULL	NULL	NULL	NULL	NULL	NULL	1	2	1	1	2	2	2	2	2	2	2	2	2	2	61.25	0	100	100	40	30	40	100	80
74872	year2013	2013-2014	1	118	4533	1	50	1	180.6	93.3	28.6	104.6	4	NULL	8.42	0.5	0.131	0.116	1.46	0.092	14.5	0.1	0.022	0.18	0.096	0.02	1	2	2	1	2	2	2	2	2	2	2	2	2	2	85	50	100	100	100	70	60	100	100
74874	year2013	2013-2014	2	113	21487	1	36	3	177.4	77.1	24.5	91.9	5	NULL	8.46	NULL	NULL	NULL	NULL	NULL	NULL	NULL	NULL	NULL	NULL	NULL	2	2	2	2	2	2	2	2	2	2	2	2	2	2	70	0	0	100	100	100	60	100	100
74880	year2013	2013-2014	1	116	3451	1	39	3	179.6	102.6	31.8	103.4	4	NULL	9.47	0.94	0.148	0.125	3.88	0.092	38.7	0.12	0.016	1.18	0.171	0.036	1	2	2	1	1	2	2	2	2	2	2	2	2	2	82.5	80	100	100	90	30	60	100	100
74887	year2013	2013-2014	1	111	3541	1	13	4	175.4	62.6	20.3	70.3	NULL	NULL	8.02	NULL	NULL	NULL	NULL	NULL	NULL	NULL	NULL	NULL	NULL	NULL	NULL	2	2	NULL	NULL	NULL	NULL	NULL	NULL	NULL	NULL	NULL	NULL	NULL	NULL	NULL	NULL	NULL	NULL	NULL	NULL	NULL	NULL
74889	year2013	2013-2014	2	115	7125	1	50	3	184.4	61	17.9	74.2	2	1	7.03	0.83	0.261	0.139	8.136	0.092	24.83	0.31	0.016	0.11	0.275	0.048	2	2	2	2	2	2	2	2	2	2	2	2	2	2	74.38	25	100	0	70	100	100	100	100
74927	year2013	2013-2014	2	108	3717	1	17	4	167.3	118	42.2	116.4	NULL	NULL	13.04	NULL	NULL	NULL	NULL	NULL	NULL	NULL	NULL	NULL	NULL	NULL	2	2	2	2	NULL	NULL	NULL	NULL	NULL	NULL	NULL	NULL	NULL	NULL	NULL	NULL	NULL	NULL	NULL	NULL	NULL	NULL	NULL
74928	year2013	2013-2014	1	117	4447	1	50	1	167.8	87.6	31.1	104.5	2	NULL	8.92	NULL	NULL	NULL	NULL	NULL	NULL	NULL	NULL	NULL	NULL	NULL	2	3	2	1	1	2	2	2	2	2	2	2	2	2	71.25	50	100	100	100	30	40	100	50
74931	year2013	2013-2014	2	116	7570	1	53	3	179.1	86.1	26.8	105.1	4	NULL	7.08	0.42	0.123	0.182	2.39	0.092	39.8	0.18	0.069	0.57	0.079	0.03	1	2	2	2	2	2	1	2	2	1	2	2	2	2	73.13	25	80	100	100	70	80	100	30
74932	year2013	2013-2014	2	111	6597	1	32	5	175.6	83.5	27.1	93.9	4	1	9.03	NULL	NULL	NULL	NULL	NULL	NULL	NULL	NULL	NULL	NULL	NULL	2	2	2	2	1	2	2	2	2	2	2	2	2	2	51.88	0	0	0	70	70	100	100	75
74943	year2013	2013-2014	2	104	2753	1	19	5	183.8	88.5	26.2	81.8	NULL	NULL	10.91	2.18	0.069	0.862	3.897	0.14	144.48	0.44	0.066	3.06	0.177	0.228	2	2	2	2	NULL	NULL	NULL	NULL	NULL	NULL	NULL	NULL	NULL	NULL	NULL	NULL	NULL	NULL	NULL	NULL	NULL	NULL	NULL
74962	year2013	2013-2014	1	117	3510	1	15	1	189.2	68.3	19.1	77.7	NULL	NULL	6.68	1.46	0.141	1.01	6.71	0.13	55.7	0.33	0.04	0.79	0.243	0.198	NULL	2	2	NULL	NULL	NULL	NULL	NULL	NULL	NULL	NULL	NULL	NULL	NULL	NULL	NULL	NULL	NULL	NULL	NULL	NULL	NULL	NULL
74969	year2013	2013-2014	2	106	8733	1	22	1	171	74.4	25.4	85.2	5	NULL	8.32	NULL	NULL	NULL	NULL	NULL	NULL	NULL	NULL	NULL	NULL	NULL	2	2	2	2	2	2	2	2	2	2	2	2	2	2	67.5	0	0	100	70	70	100	100	100
74990	year2013	2013-2014	2	108	7498	1	47	3	176.7	82.1	26.3	93.7	4	3	8.93	NULL	NULL	NULL	NULL	NULL	NULL	NULL	NULL	NULL	NULL	NULL	2	2	2	2	2	2	2	2	2	2	2	2	2	2	71.43	0	100	30	100	70	100	100	NULL
75023	year2013	2013-2014	1	108	9713	1	27	2	176.5	81.2	26.1	90.2	4	NULL	8.88	NULL	NULL	NULL	NULL	NULL	NULL	NULL	NULL	NULL	NULL	NULL	2	2	2	2	2	2	2	2	2	2	2	2	2	2	80	25	100	100	70	70	100	100	75
75050	year2013	2013-2014	2	118	2463	1	15	4	179.9	117.8	36.4	106.2	NULL	NULL	12.3	NULL	NULL	NULL	NULL	NULL	NULL	NULL	NULL	NULL	NULL	NULL	NULL	2	2	NULL	NULL	NULL	NULL	NULL	NULL	NULL	NULL	NULL	NULL	NULL	NULL	NULL	NULL	NULL	NULL	NULL	NULL	NULL	NULL
75098	year2013	2013-2014	1	106	15552	1	25	2	170.1	95.2	32.9	109.4	5	NULL	10.26	NULL	NULL	NULL	NULL	NULL	NULL	NULL	NULL	NULL	NULL	NULL	2	2	2	1	2	2	2	2	2	2	2	2	1	2	85	50	100	100	100	30	100	100	100
75100	year2013	2013-2014	1	107	3937	1	15	5	167.7	63.7	22.7	74.6	NULL	NULL	7.64	NULL	NULL	NULL	NULL	NULL	NULL	NULL	NULL	NULL	NULL	NULL	NULL	2	2	NULL	NULL	NULL	NULL	NULL	NULL	NULL	NULL	NULL	NULL	NULL	NULL	NULL	NULL	NULL	NULL	NULL	NULL	NULL	NULL
75105	year2013	2013-2014	1	104	26976	1	55	3	179	109.8	34.3	106.8	5	NULL	10.85	NULL	NULL	NULL	NULL	NULL	NULL	NULL	NULL	NULL	NULL	NULL	2	2	2	1	2	2	2	2	2	2	2	2	2	2	71.25	80	100	100	70	30	80	60	50
75123	year2013	2013-2014	1	115	6609	1	35	4	189.3	133.3	37.2	120.8	4	NULL	12.3	NULL	NULL	NULL	NULL	NULL	NULL	NULL	NULL	NULL	NULL	NULL	2	2	1	1	1	2	2	2	2	2	2	2	2	2	61.25	25	100	100	40	15	60	100	50
75127	year2013	2013-2014	1	112	5505	1	59	4	182.5	100.3	30.1	112.9	5	NULL	8.9	NULL	NULL	NULL	NULL	NULL	NULL	NULL	NULL	NULL	NULL	NULL	1	1	2	2	2	2	2	2	2	2	2	2	2	2	70	80	80	100	70	30	80	40	80
75128	year2013	2013-2014	1	116	16519	1	45	3	180.5	86.8	26.6	100.3	4	NULL	8.31	NULL	NULL	NULL	NULL	NULL	NULL	NULL	NULL	NULL	NULL	NULL	1	2	1	1	2	2	2	2	2	2	2	2	2	2	62.5	0	0	100	70	70	60	100	100
75132	year2013	2013-2014	2	109	24857	1	24	3	176.6	72.8	23.3	88.6	4	NULL	7.71	NULL	NULL	NULL	NULL	NULL	NULL	NULL	NULL	NULL	NULL	NULL	2	2	2	2	2	2	2	2	2	2	2	2	2	2	76.25	0	100	100	70	100	40	100	100
75136	year2013	2013-2014	1	107	28746	1	56	3	181.1	88.9	27.1	100.8	4	3	7.96	NULL	NULL	NULL	NULL	NULL	NULL	NULL	NULL	NULL	NULL	NULL	2	3	2	1	1	2	2	2	2	2	2	2	2	1	79.38	100	100	75	100	70	40	100	50
75146	year2013	2013-2014	2	114	6043	1	49	4	175.3	132.6	43.1	131.6	5	NULL	13.9	NULL	NULL	NULL	NULL	NULL	NULL	NULL	NULL	NULL	NULL	NULL	1	1	2	1	2	2	2	2	2	2	2	2	2	2	38.75	50	40	100	70	0	40	10	0
75156	year2013	2013-2014	2	108	27683	1	42	3	184.9	123.3	36.1	130	4	3	10.67	NULL	NULL	NULL	NULL	NULL	NULL	NULL	NULL	NULL	NULL	NULL	2	2	2	2	2	2	2	2	2	2	2	1	2	2	56.25	50	100	75	20	15	40	100	50
75157	year2013	2013-2014	1	108	7007	1	56	4	188.6	110.5	31.1	109.7	4	NULL	10.16	NULL	NULL	NULL	NULL	NULL	NULL	NULL	NULL	NULL	NULL	NULL	2	3	2	2	2	2	2	2	2	2	2	2	2	2	82.5	100	100	80	100	30	100	100	50
75176	year2013	2013-2014	1	112	5870	1	43	4	184.1	127.6	37.6	130	4	NULL	10.64	0.042	0.15	0.162	11.1	0.092	75.3	0.4	0.057	7.94	0.34	0.45	2	1	2	1	2	1	1	1	2	1	2	2	2	1	56.88	0	100	100	40	15	80	40	80
75185	year2013	2013-2014	2	112	3922	1	18	4	173.9	74.7	24.7	78	NULL	NULL	9.7	NULL	NULL	NULL	NULL	NULL	NULL	NULL	NULL	NULL	NULL	NULL	2	2	1	2	NULL	NULL	NULL	NULL	NULL	NULL	NULL	NULL	NULL	NULL	NULL	NULL	NULL	NULL	NULL	NULL	NULL	NULL	NULL
75189	year2013	2013-2014	2	104	4108	1	59	5	174.7	74.6	24.4	95.2	5	NULL	7.49	NULL	NULL	NULL	NULL	NULL	NULL	NULL	NULL	NULL	NULL	NULL	2	2	2	2	2	2	2	2	2	2	2	2	2	2	92.5	80	100	100	100	100	60	100	100
75190	year2013	2013-2014	1	114	24748	1	41	3	181.2	93.1	28.4	107.8	4	1	8.01	0.64	0.124	0.159	1.98	0.092	16.9	0.21	0.016	0.064	0.136	0.013	2	2	1	2	2	2	2	2	2	2	2	2	2	2	59.38	25	60	0	100	70	20	100	100
75212	year2013	2013-2014	2	107	22578	1	55	3	177.4	83.7	26.6	93.3	4	NULL	8.74	NULL	NULL	NULL	NULL	NULL	NULL	NULL	NULL	NULL	NULL	NULL	2	2	1	2	2	2	2	2	2	2	2	2	2	2	82.5	50	100	100	100	70	40	100	100
75225	year2013	2013-2014	1	116	3546	1	14	1	166.3	73.8	26.7	88.7	NULL	NULL	7.75	NULL	NULL	NULL	NULL	NULL	NULL	NULL	NULL	NULL	NULL	NULL	NULL	2	2	NULL	NULL	NULL	NULL	NULL	NULL	NULL	NULL	NULL	NULL	NULL	NULL	NULL	NULL	NULL	NULL	NULL	NULL	NULL	NULL
75248	year2013	2013-2014	2	108	3982	1	15	4	177.9	63.3	20	75	NULL	NULL	7.29	1.53	0.132	1.609	3.695	0.13	41.84	0.1	0.041	0.14	0.114	0.059	NULL	2	2	NULL	NULL	NULL	NULL	NULL	NULL	NULL	NULL	NULL	NULL	NULL	NULL	NULL	NULL	NULL	NULL	NULL	NULL	NULL	NULL
75253	year2013	2013-2014	2	118	2344	1	15	1	177.3	133.3	42.4	132.2	NULL	NULL	11.63	0.54	0.036	0.407	4.09	0.22	43.9	0.18	0.091	0.3	0.235	0.092	NULL	2	2	NULL	NULL	NULL	NULL	NULL	NULL	NULL	NULL	NULL	NULL	NULL	NULL	NULL	NULL	NULL	NULL	NULL	NULL	NULL	NULL
75256	year2013	2013-2014	1	106	8881	1	44	2	171.8	89	30.2	108.2	2	2	8.39	1.92	0.307	0.506	6.29	0.19	46.5	0.71	0.047	0.18	0.204	0.066	2	2	2	2	2	2	2	2	2	2	2	2	2	2	43.75	25	0	0	100	30	20	100	75
75257	year2013	2013-2014	1	112	5137	1	21	4	169.3	61.1	21.3	71.1	3	1	8.31	0.18	0.146	0.061	1.28	0.092	3.76	0.11	0.016	0.17	0.093	0.013	2	2	2	2	2	2	2	2	2	2	2	2	2	2	66.88	25	90	0	70	100	100	100	50
75278	year2013	2013-2014	2	118	3683	1	22	5	177.2	65.1	20.7	75.5	5	NULL	7	NULL	NULL	NULL	NULL	NULL	NULL	NULL	NULL	NULL	NULL	NULL	2	2	9	2	2	2	2	2	2	2	2	2	2	2	93.75	50	100	100	100	100	100	100	100
75290	year2013	2013-2014	1	118	3870	1	21	5	167.2	87.3	31.2	106.5	4	NULL	8.66	1.17	0.044	0.159	3.8	0.092	22.3	0.09	0.029	1.52	0.153	0.048	2	2	2	1	2	2	2	2	2	2	2	2	2	2	71.25	25	100	100	100	30	40	100	75
75301	year2013	2013-2014	1	113	7585	1	48	3	169.3	49.7	17.3	74.6	3	1	5.56	NULL	NULL	NULL	NULL	NULL	NULL	NULL	NULL	NULL	NULL	NULL	1	2	1	2	1	1	1	1	1	2	1	1	2	2	NULL	NULL	NULL	NULL	NULL	NULL	NULL	NULL	NULL
75306	year2013	2013-2014	1	106	4525	1	59	5	168.2	60.5	21.4	87.2	4	NULL	6.38	0.4	0.305	0.226	2.46	0.092	12.2	0.23	0.024	0.064	0.073	0.048	1	2	2	2	1	2	2	2	2	2	2	2	2	2	65.63	25	80	100	70	100	20	100	30
75307	year2013	2013-2014	2	113	17340	1	26	3	176.3	111.9	36	115.1	4	NULL	11.43	NULL	NULL	NULL	NULL	NULL	NULL	NULL	NULL	NULL	NULL	NULL	2	2	1	2	2	2	2	2	2	2	2	2	2	2	NULL	NULL	NULL	NULL	NULL	NULL	NULL	NULL	NULL
75312	year2013	2013-2014	2	115	4061	1	14	4	185.9	76.1	22	79.8	NULL	NULL	8.12	NULL	NULL	NULL	NULL	NULL	NULL	NULL	NULL	NULL	NULL	NULL	NULL	2	1	NULL	NULL	NULL	NULL	NULL	NULL	NULL	NULL	NULL	NULL	NULL	NULL	NULL	NULL	NULL	NULL	NULL	NULL	NULL	NULL
75321	year2013	2013-2014	2	109	8964	1	25	2	177.1	91	29	107.5	4	3	8.3	NULL	NULL	NULL	NULL	NULL	NULL	NULL	NULL	NULL	NULL	NULL	2	2	2	1	2	2	2	2	2	2	2	2	2	2	79.38	100	100	25	100	70	40	100	100
75327	year2013	2013-2014	2	110	8629	1	34	1	178.1	96.4	30.4	103.9	3	NULL	8.35	NULL	NULL	NULL	NULL	NULL	NULL	NULL	NULL	NULL	NULL	NULL	2	2	2	2	2	2	2	2	2	2	2	2	2	2	76.88	25	100	100	100	30	60	100	100
75328	year2013	2013-2014	2	113	22561	1	24	3	179.4	68.6	21.3	75.7	4	3	7.97	NULL	NULL	NULL	NULL	NULL	NULL	NULL	NULL	NULL	NULL	NULL	2	2	2	2	2	2	2	2	2	2	2	2	2	2	84.38	50	100	25	100	100	100	100	100
75333	year2013	2013-2014	1	111	8968	1	44	1	163.2	78.8	29.6	101.1	4	3	8.6	NULL	NULL	NULL	NULL	NULL	NULL	NULL	NULL	NULL	NULL	NULL	2	2	2	1	2	2	2	2	2	2	2	2	2	2	71.88	0	100	75	70	70	60	100	100
75339	year2013	2013-2014	1	111	17081	1	34	3	176.3	115	37	119	3	1	10.24	5.96	0.307	0.713	4.4	0.14	81.7	0.5	0.061	0.53	0.254	0.135	2	3	1	1	2	2	2	2	2	2	2	1	2	2	48.13	0	100	0	70	15	40	60	100
75346	year2013	2013-2014	1	110	24677	1	41	3	188.7	101.9	28.6	100.8	5	NULL	8.4	NULL	NULL	NULL	NULL	NULL	NULL	NULL	NULL	NULL	NULL	NULL	2	2	2	2	2	2	2	2	2	2	2	2	2	2	78.75	50	100	100	100	70	60	100	50
75370	year2013	2013-2014	2	105	22609	1	25	3	181.1	70.7	21.6	83.8	5	2	7.4	NULL	NULL	NULL	NULL	NULL	NULL	NULL	NULL	NULL	NULL	NULL	2	2	2	2	2	2	2	2	2	2	2	2	2	2	NULL	NULL	NULL	NULL	NULL	NULL	NULL	NULL	NULL
75375	year2013	2013-2014	1	104	6240	1	52	3	169	126.9	44.4	140.7	3	NULL	12.03	NULL	NULL	NULL	NULL	NULL	NULL	NULL	NULL	NULL	NULL	NULL	1	1	2	1	1	2	2	2	2	2	2	2	2	2	48.13	0	100	80	100	0	60	40	5
75382	year2013	2013-2014	2	115	6392	1	54	4	178.6	91.4	28.7	104.1	3	1	8.94	NULL	NULL	NULL	NULL	NULL	NULL	NULL	NULL	NULL	NULL	NULL	2	2	2	2	1	2	2	2	2	2	2	2	2	2	55	25	100	0	100	70	80	60	5
75390	year2013	2013-2014	2	111	7197	1	36	5	176.3	88.9	28.6	94.5	5	NULL	10.05	NULL	NULL	NULL	NULL	NULL	NULL	NULL	NULL	NULL	NULL	NULL	2	2	2	1	2	2	2	2	2	2	2	2	2	2	55	50	0	100	100	70	40	NULL	25
75392	year2013	2013-2014	1	111	5655	1	13	2	171.9	66.6	22.5	82.3	NULL	NULL	6.63	NULL	NULL	NULL	NULL	NULL	NULL	NULL	NULL	NULL	NULL	NULL	NULL	2	2	NULL	NULL	NULL	NULL	NULL	NULL	NULL	NULL	NULL	NULL	NULL	NULL	NULL	NULL	NULL	NULL	NULL	NULL	NULL	NULL
75451	year2013	2013-2014	2	108	8293	1	56	4	164.3	69.8	25.9	82.5	4	NULL	9.97	NULL	NULL	NULL	NULL	NULL	NULL	NULL	NULL	NULL	NULL	NULL	1	1	2	2	2	2	2	2	2	2	2	2	2	2	NULL	NULL	NULL	NULL	NULL	NULL	NULL	NULL	NULL
75491	year2013	2013-2014	2	106	3802	1	57	5	170.2	78.7	27.2	100.2	5	NULL	7.56	NULL	NULL	NULL	NULL	NULL	NULL	NULL	NULL	NULL	NULL	NULL	1	2	2	1	1	2	2	2	2	2	2	2	2	2	76.25	50	100	100	70	70	80	60	80
75492	year2013	2013-2014	1	118	8963	1	27	1	183.2	98.2	29.3	101	5	3	8.94	NULL	NULL	NULL	NULL	NULL	NULL	NULL	NULL	NULL	NULL	NULL	2	2	2	1	2	2	2	2	2	2	2	2	2	2	78.75	50	100	50	100	70	60	100	100
75502	year2013	2013-2014	2	105	3282	1	17	5	176.9	63.8	20.4	70	NULL	NULL	7.07	NULL	NULL	NULL	NULL	NULL	NULL	NULL	NULL	NULL	NULL	NULL	2	2	2	2	NULL	NULL	NULL	NULL	NULL	NULL	NULL	NULL	NULL	NULL	NULL	NULL	NULL	NULL	NULL	NULL	NULL	NULL	NULL
75508	year2013	2013-2014	2	112	6504	1	14	3	181.1	69.4	21.2	75.4	NULL	NULL	7.55	1.91	0.175	0.895	5.096	0.14	100.84	0.34	0.115	0.38	0.241	0.159	NULL	2	1	NULL	NULL	NULL	NULL	NULL	NULL	NULL	NULL	NULL	NULL	NULL	NULL	NULL	NULL	NULL	NULL	NULL	NULL	NULL	NULL
75533	year2013	2013-2014	2	111	7637	1	21	5	172.8	61.9	20.7	76.4	3	NULL	6.53	NULL	NULL	NULL	NULL	NULL	NULL	NULL	NULL	NULL	NULL	NULL	2	2	2	2	2	2	2	2	2	2	2	2	2	2	94.38	80	100	100	100	100	100	100	75
75571	year2013	2013-2014	1	117	3023	1	57	5	162.6	71.4	27	93.8	5	NULL	7.65	NULL	NULL	NULL	NULL	NULL	NULL	NULL	NULL	NULL	NULL	NULL	2	2	2	2	2	2	2	2	2	2	2	2	2	2	77.5	80	0	100	70	70	100	100	100
75576	year2013	2013-2014	1	116	5910	1	47	4	186.4	93.5	26.9	102.7	4	NULL	8.68	NULL	NULL	NULL	NULL	NULL	NULL	NULL	NULL	NULL	NULL	NULL	2	1	2	2	2	2	2	2	2	2	2	2	2	2	66.25	80	100	100	70	70	60	0	50
75578	year2013	2013-2014	2	114	3564	1	16	2	175.8	64	20.7	77.2	NULL	NULL	7.57	NULL	NULL	NULL	NULL	NULL	NULL	NULL	NULL	NULL	NULL	NULL	2	2	2	2	NULL	NULL	NULL	NULL	NULL	NULL	NULL	NULL	NULL	NULL	NULL	NULL	NULL	NULL	NULL	NULL	NULL	NULL	NULL
75583	year2013	2013-2014	1	106	4104	1	12	1	152.6	74.3	31.9	94.6	NULL	NULL	6.85	NULL	NULL	NULL	NULL	NULL	NULL	NULL	NULL	NULL	NULL	NULL	NULL	2	1	NULL	NULL	NULL	NULL	NULL	NULL	NULL	NULL	NULL	NULL	NULL	NULL	NULL	NULL	NULL	NULL	NULL	NULL	NULL	NULL
75587	year2013	2013-2014	1	104	3319	1	16	3	175.7	79.1	25.6	91.5	NULL	NULL	8.36	NULL	NULL	NULL	NULL	NULL	NULL	NULL	NULL	NULL	NULL	NULL	2	2	2	2	NULL	NULL	NULL	NULL	NULL	NULL	NULL	NULL	NULL	NULL	NULL	NULL	NULL	NULL	NULL	NULL	NULL	NULL	NULL
75602	year2013	2013-2014	1	106	4104	1	14	1	171.1	74.3	25.4	92.2	NULL	NULL	7.63	NULL	NULL	NULL	NULL	NULL	NULL	NULL	NULL	NULL	NULL	NULL	NULL	2	2	NULL	NULL	NULL	NULL	NULL	NULL	NULL	NULL	NULL	NULL	NULL	NULL	NULL	NULL	NULL	NULL	NULL	NULL	NULL	NULL
75610	year2013	2013-2014	1	113	30604	1	56	3	179.7	94.4	29.2	113.1	3	3	8.5	1.62	0.406	0.637	4.635	0.092	65.14	0.29	0.057	2.26	0.117	0.05	1	1	2	1	1	1	1	2	1	1	1	1	1	2	NULL	NULL	NULL	NULL	NULL	NULL	NULL	NULL	NULL
75616	year2013	2013-2014	1	105	6092	1	30	3	186.1	110.2	31.8	118.5	3	NULL	9.38	NULL	NULL	NULL	NULL	NULL	NULL	NULL	NULL	NULL	NULL	NULL	1	2	2	2	2	2	2	2	2	2	2	2	2	2	78.75	0	100	100	100	30	100	100	100
75618	year2013	2013-2014	2	110	3748	1	13	1	171.4	79.3	27	96.8	NULL	NULL	7.2	NULL	NULL	NULL	NULL	NULL	NULL	NULL	NULL	NULL	NULL	NULL	NULL	2	2	NULL	NULL	NULL	NULL	NULL	NULL	NULL	NULL	NULL	NULL	NULL	NULL	NULL	NULL	NULL	NULL	NULL	NULL	NULL	NULL
75647	year2013	2013-2014	2	109	13376	1	28	1	176.2	66.2	21.3	82.4	5	NULL	6.38	NULL	NULL	NULL	NULL	NULL	NULL	NULL	NULL	NULL	NULL	NULL	2	2	2	2	2	2	2	2	2	2	2	2	2	2	85.63	25	100	100	100	100	60	100	100
75659	year2013	2013-2014	2	116	3076	1	15	4	181.9	95	28.7	87.7	NULL	NULL	10.55	5.17	0.255	2.083	4.677	0.13	81.52	1.17	0.158	0.26	0.207	0.354	NULL	2	2	NULL	NULL	NULL	NULL	NULL	NULL	NULL	NULL	NULL	NULL	NULL	NULL	NULL	NULL	NULL	NULL	NULL	NULL	NULL	NULL
75683	year2013	2013-2014	1	109	11539	1	23	1	172.1	60.4	20.4	82.5	4	NULL	6.39	NULL	NULL	NULL	NULL	NULL	NULL	NULL	NULL	NULL	NULL	NULL	2	2	2	2	2	2	2	2	2	2	2	2	2	2	62.5	0	0	100	40	100	60	100	100
75689	year2013	2013-2014	2	117	4254	1	58	4	181.5	80	24.3	97.9	2	3	7.02	NULL	NULL	NULL	NULL	NULL	NULL	NULL	NULL	NULL	NULL	NULL	1	2	2	2	2	2	2	2	2	2	2	2	2	2	63.75	0	100	25	100	100	60	100	25
75690	year2013	2013-2014	1	110	11762	1	34	1	167.6	63.1	22.5	76.7	1	NULL	7.63	NULL	NULL	NULL	NULL	NULL	NULL	NULL	NULL	NULL	NULL	NULL	1	2	2	2	2	2	2	2	2	2	2	2	2	2	87.5	50	100	100	100	100	100	100	50
75698	year2013	2013-2014	2	107	17199	1	22	3	184.8	118.8	34.8	111.8	4	NULL	12.61	NULL	NULL	NULL	NULL	NULL	NULL	NULL	NULL	NULL	NULL	NULL	1	2	2	2	2	2	2	2	2	2	2	2	2	2	70.63	25	60	100	100	30	100	100	50
75710	year2013	2013-2014	1	104	20462	1	35	3	170.9	119.9	41.1	117.9	5	NULL	12.43	NULL	NULL	NULL	NULL	NULL	NULL	NULL	NULL	NULL	NULL	NULL	1	2	1	1	2	2	2	2	2	2	2	2	2	2	NULL	NULL	NULL	NULL	NULL	NULL	NULL	NULL	NULL
75714	year2013	2013-2014	1	105	5875	1	54	5	168.2	67.5	23.9	88.8	5	3	7.37	NULL	NULL	NULL	NULL	NULL	NULL	NULL	NULL	NULL	NULL	NULL	2	2	2	2	2	2	2	2	2	2	2	2	2	2	68.57	25	100	50	70	100	60	NULL	75
75721	year2013	2013-2014	1	118	2072	1	32	3	172.9	97.6	32.6	100.2	3	3	11.72	NULL	NULL	NULL	NULL	NULL	NULL	NULL	NULL	NULL	NULL	NULL	2	2	2	1	2	2	2	2	2	2	2	2	2	2	59.38	25	100	75	70	30	0	100	75
75722	year2013	2013-2014	1	115	4423	1	15	4	182.1	64.9	19.6	70.5	NULL	NULL	7.59	0.14	0.047	0.081	0.869	0.092	17.2	0.05	0.016	0.064	0.065	0.013	NULL	2	2	NULL	NULL	NULL	NULL	NULL	NULL	NULL	NULL	NULL	NULL	NULL	NULL	NULL	NULL	NULL	NULL	NULL	NULL	NULL	NULL
75735	year2013	2013-2014	1	110	3505	1	19	5	165	77.5	28.5	90.5	NULL	NULL	8.49	NULL	NULL	NULL	NULL	NULL	NULL	NULL	NULL	NULL	NULL	NULL	2	2	2	2	NULL	NULL	NULL	NULL	NULL	NULL	NULL	NULL	NULL	NULL	NULL	NULL	NULL	NULL	NULL	NULL	NULL	NULL	NULL
75747	year2013	2013-2014	1	110	2882	1	18	5	182.3	96.3	29	104.6	NULL	NULL	8.15	2.54	0.225	0.5	3.85	0.2	42.8	0.25	0.035	0.44	0.234	0.097	2	2	2	2	NULL	NULL	NULL	NULL	NULL	NULL	NULL	NULL	NULL	NULL	NULL	NULL	NULL	NULL	NULL	NULL	NULL	NULL	NULL
75753	year2013	2013-2014	1	116	3831	1	19	1	164.2	52.8	19.6	72.9	NULL	NULL	6.57	0.17	0.025	0.062	0.69	0.092	10.4	0.02	0.016	0.064	0.034	0.013	2	2	2	2	NULL	NULL	NULL	NULL	NULL	NULL	NULL	NULL	NULL	NULL	NULL	NULL	NULL	NULL	NULL	NULL	NULL	NULL	NULL
75754	year2013	2013-2014	1	109	5515	1	55	3	168.8	81.7	28.7	104.6	4	3	8.23	3.43	0.486	0.708	8.64	0.092	53.1	0.54	0.119	0.52	0.226	0.033	2	1	2	2	1	2	2	2	2	2	2	2	2	2	71.25	25	100	75	100	70	60	40	100
75758	year2013	2013-2014	1	105	6593	1	47	5	179.3	66.1	20.6	86.2	5	NULL	6.33	NULL	NULL	NULL	NULL	NULL	NULL	NULL	NULL	NULL	NULL	NULL	2	2	2	2	2	2	2	2	2	2	2	2	2	2	92.5	80	100	100	100	100	60	100	100
75775	year2013	2013-2014	2	110	3588	1	41	3	178.3	75.9	23.9	86.6	2	1	7.2	NULL	NULL	NULL	NULL	NULL	NULL	NULL	NULL	NULL	NULL	NULL	2	2	2	2	2	2	2	2	2	2	2	2	2	2	NULL	NULL	NULL	NULL	NULL	NULL	NULL	NULL	NULL
75789	year2013	2013-2014	1	110	28235	1	58	3	191	100.4	27.5	109.9	3	3	7.31	0.61	0.273	1.09	5.96	0.092	23.7	0.28	0.057	0.18	0.34	0.055	1	1	2	1	2	2	2	2	2	2	2	2	1	2	76.88	80	90	75	100	70	80	40	80
75809	year2013	2013-2014	1	113	16519	1	13	3	163.5	68.7	25.7	91.5	NULL	NULL	7.99	NULL	NULL	NULL	NULL	NULL	NULL	NULL	NULL	NULL	NULL	NULL	NULL	2	2	NULL	NULL	NULL	NULL	NULL	NULL	NULL	NULL	NULL	NULL	NULL	NULL	NULL	NULL	NULL	NULL	NULL	NULL	NULL	NULL
75814	year2013	2013-2014	1	109	7031	1	28	3	171.4	122	41.5	123.5	4	NULL	10.42	NULL	NULL	NULL	NULL	NULL	NULL	NULL	NULL	NULL	NULL	NULL	2	2	1	2	2	2	2	2	2	2	2	1	2	2	51.25	0	100	100	40	0	20	100	50
75837	year2013	2013-2014	1	105	19148	1	55	3	174.7	74.9	24.5	92.2	3	NULL	7.69	NULL	NULL	NULL	NULL	NULL	NULL	NULL	NULL	NULL	NULL	NULL	2	2	2	2	1	2	2	2	2	2	2	2	2	2	68.75	25	90	80	70	100	60	100	25
75842	year2013	2013-2014	2	115	7565	1	23	5	168.3	76.1	26.9	94.6	3	NULL	8.38	NULL	NULL	NULL	NULL	NULL	NULL	NULL	NULL	NULL	NULL	NULL	2	2	2	2	2	2	2	2	2	2	2	2	2	2	76.88	0	90	80	100	70	100	100	75
75854	year2013	2013-2014	1	110	14780	1	18	3	185.9	79.4	23	82.5	NULL	NULL	7.61	NULL	NULL	NULL	NULL	NULL	NULL	NULL	NULL	NULL	NULL	NULL	2	2	1	2	NULL	NULL	NULL	NULL	NULL	NULL	NULL	NULL	NULL	NULL	NULL	NULL	NULL	NULL	NULL	NULL	NULL	NULL	NULL
75866	year2013	2013-2014	2	109	7512	1	12	1	156	49	20.1	69	NULL	NULL	6.72	1.05	0.044	0.61	3.64	0.092	45.3	0.35	0.073	0.76	0.175	0.094	NULL	2	2	NULL	NULL	NULL	NULL	NULL	NULL	NULL	NULL	NULL	NULL	NULL	NULL	NULL	NULL	NULL	NULL	NULL	NULL	NULL	NULL
75875	year2013	2013-2014	2	114	2811	1	14	4	167.4	61.5	21.9	76.2	NULL	NULL	7.71	NULL	NULL	NULL	NULL	NULL	NULL	NULL	NULL	NULL	NULL	NULL	NULL	2	2	NULL	NULL	NULL	NULL	NULL	NULL	NULL	NULL	NULL	NULL	NULL	NULL	NULL	NULL	NULL	NULL	NULL	NULL	NULL	NULL
75896	year2013	2013-2014	1	115	23070	1	26	3	181.3	94	28.6	101.2	4	1	7.98	NULL	NULL	NULL	NULL	NULL	NULL	NULL	NULL	NULL	NULL	NULL	2	2	2	1	2	2	2	2	2	2	2	2	2	2	65.63	25	90	0	40	70	100	100	100
75900	year2013	2013-2014	2	110	4935	1	21	5	180.3	78.8	24.2	78.8	3	NULL	9.61	NULL	NULL	NULL	NULL	NULL	NULL	NULL	NULL	NULL	NULL	NULL	2	2	2	2	2	2	2	2	2	2	2	2	2	2	NULL	NULL	NULL	NULL	NULL	NULL	NULL	NULL	NULL
75906	year2013	2013-2014	2	109	8324	1	17	3	168.1	91.7	32.5	105.8	NULL	NULL	9.21	27.5	0.139	1.62	2.91	1.36	174	0.56	0.104	0.72	0.175	0.177	1	2	1	1	NULL	NULL	NULL	NULL	NULL	NULL	NULL	NULL	NULL	NULL	NULL	NULL	NULL	NULL	NULL	NULL	NULL	NULL	NULL
75927	year2013	2013-2014	1	105	8147	1	30	4	177.1	64.6	20.6	73.8	4	1	8.18	NULL	NULL	NULL	NULL	NULL	NULL	NULL	NULL	NULL	NULL	NULL	2	2	2	2	2	2	2	2	2	2	2	2	2	2	NULL	NULL	NULL	NULL	NULL	NULL	NULL	NULL	NULL
75931	year2013	2013-2014	2	110	3017	1	18	5	180.9	68.3	20.9	77.2	NULL	NULL	7.9	1.43	0.205	0.335	2.039	0.092	66.22	0.14	0.034	0.46	0.107	0.114	2	2	2	2	NULL	NULL	NULL	NULL	NULL	NULL	NULL	NULL	NULL	NULL	NULL	NULL	NULL	NULL	NULL	NULL	NULL	NULL	NULL
75934	year2013	2013-2014	1	113	25585	1	46	3	177.3	82.9	26.4	101	2	1	7.73	NULL	NULL	NULL	NULL	NULL	NULL	NULL	NULL	NULL	NULL	NULL	2	2	2	2	2	2	2	2	2	2	2	2	2	2	58.75	0	100	0	100	70	0	100	100
75970	year2013	2013-2014	1	109	4143	1	30	3	171.2	86.6	29.5	101.1	2	1	8.86	NULL	NULL	NULL	NULL	NULL	NULL	NULL	NULL	NULL	NULL	NULL	2	2	2	2	2	2	2	2	2	2	2	2	2	2	66.88	25	100	0	100	70	40	100	100
75975	year2013	2013-2014	2	109	4592	1	31	3	183.8	84.2	24.9	90.2	3	1	8.9	0.94	0.304	0.451	4.94	0.092	34.1	0.31	0.048	0.41	0.013	0.133	2	2	2	2	2	2	2	2	2	2	2	1	2	1	NULL	NULL	NULL	NULL	NULL	NULL	NULL	NULL	NULL
75989	year2013	2013-2014	2	114	5381	1	32	4	164.9	57.1	21	72.9	2	1	7.15	0.33	0.202	0.216	2.79	0.22	38.3	0.22	0.075	0.64	0.122	0.086	2	2	2	2	2	2	2	2	2	2	2	2	2	2	NULL	NULL	NULL	NULL	NULL	NULL	NULL	NULL	NULL
76018	year2013	2013-2014	1	114	4439	1	31	3	180.8	120	36.7	119.4	4	NULL	10.68	NULL	NULL	NULL	NULL	NULL	NULL	NULL	NULL	NULL	NULL	NULL	2	2	2	1	2	2	2	2	2	2	2	2	2	2	68.13	0	100	100	70	15	60	100	100
76025	year2013	2013-2014	2	104	22700	1	51	3	179.4	81.4	25.3	95.5	5	3	8.47	NULL	NULL	NULL	NULL	NULL	NULL	NULL	NULL	NULL	NULL	NULL	1	2	2	2	2	2	2	2	2	2	2	2	2	2	74.38	80	100	25	100	70	40	100	80
76032	year2013	2013-2014	1	115	4357	1	18	1	183.8	80.2	23.7	92.7	NULL	NULL	6.57	NULL	NULL	NULL	NULL	NULL	NULL	NULL	NULL	NULL	NULL	NULL	2	2	2	2	NULL	NULL	NULL	NULL	NULL	NULL	NULL	NULL	NULL	NULL	NULL	NULL	NULL	NULL	NULL	NULL	NULL	NULL	NULL
76049	year2013	2013-2014	2	106	14308	1	54	3	181.5	88.6	26.9	103.4	2	1	7.77	NULL	NULL	NULL	NULL	NULL	NULL	NULL	NULL	NULL	NULL	NULL	2	2	2	2	2	2	2	2	2	2	2	2	2	2	NULL	NULL	NULL	NULL	NULL	NULL	NULL	NULL	NULL
76051	year2013	2013-2014	2	115	24534	1	50	3	167	79.4	28.5	100.2	4	3	8.46	NULL	NULL	NULL	NULL	NULL	NULL	NULL	NULL	NULL	NULL	NULL	2	2	1	1	2	2	2	2	2	2	2	2	2	2	NULL	NULL	NULL	NULL	NULL	NULL	NULL	NULL	NULL
76056	year2013	2013-2014	2	114	3110	1	17	4	174.6	105.5	34.6	105.6	NULL	NULL	10.42	NULL	NULL	NULL	NULL	NULL	NULL	NULL	NULL	NULL	NULL	NULL	1	2	1	2	NULL	NULL	NULL	NULL	NULL	NULL	NULL	NULL	NULL	NULL	NULL	NULL	NULL	NULL	NULL	NULL	NULL	NULL	NULL
76057	year2013	2013-2014	1	116	12461	1	18	3	173.5	58.6	19.5	73.6	NULL	NULL	7.33	NULL	NULL	NULL	NULL	NULL	NULL	NULL	NULL	NULL	NULL	NULL	2	2	2	2	NULL	NULL	NULL	NULL	NULL	NULL	NULL	NULL	NULL	NULL	NULL	NULL	NULL	NULL	NULL	NULL	NULL	NULL	NULL
76062	year2013	2013-2014	2	115	22290	1	30	3	169.6	111.4	38.7	120.5	4	3	11.11	NULL	NULL	NULL	NULL	NULL	NULL	NULL	NULL	NULL	NULL	NULL	1	2	2	1	2	2	2	2	2	2	2	2	2	2	41.88	50	100	25	20	15	0	100	25
76067	year2013	2013-2014	1	114	19397	1	26	3	171.3	66.8	22.8	82.2	3	NULL	7.17	NULL	NULL	NULL	NULL	NULL	NULL	NULL	NULL	NULL	NULL	NULL	2	2	2	2	1	2	2	2	2	2	2	2	2	2	76.25	0	100	80	70	100	60	100	100
76069	year2013	2013-2014	1	116	5892	1	44	4	175.6	94.6	30.7	95	5	NULL	10.42	1.15	0.256	0.232	3.15	0.092	32.5	0.15	0.029	0.24	0.17	0.061	1	2	2	2	2	2	2	2	2	2	2	2	2	2	54.38	25	20	100	70	30	60	100	30
76073	year2013	2013-2014	2	114	15576	1	21	3	180	65.3	20.2	74.4	4	NULL	8.02	4.78	0.045	0.696	2.45	0.092	63.2	0.12	0.098	0.09	0.201	0.12	2	2	2	2	2	2	2	2	2	2	2	2	2	2	93.75	50	100	100	100	100	100	100	100
76081	year2013	2013-2014	1	111	16535	1	35	3	176.6	84.6	27.1	95.7	4	3	8.59	NULL	NULL	NULL	NULL	NULL	NULL	NULL	NULL	NULL	NULL	NULL	2	2	1	2	2	2	2	2	2	2	2	2	2	2	NULL	NULL	NULL	NULL	NULL	NULL	NULL	NULL	NULL
76084	year2013	2013-2014	1	108	6712	1	48	2	171.9	91.2	30.9	104.7	5	NULL	8.94	NULL	NULL	NULL	NULL	NULL	NULL	NULL	NULL	NULL	NULL	NULL	2	2	1	1	1	2	2	2	2	2	2	2	2	2	58.75	25	0	100	100	30	40	100	75
76094	year2013	2013-2014	2	111	4447	1	18	2	161	59.2	22.8	75.5	NULL	NULL	8.19	2.17	0.341	0.821	5.45	0.13	85.04	0.56	0.099	0.37	0.226	0.094	2	2	2	2	NULL	NULL	NULL	NULL	NULL	NULL	NULL	NULL	NULL	NULL	NULL	NULL	NULL	NULL	NULL	NULL	NULL	NULL	NULL
76106	year2013	2013-2014	1	111	11909	1	39	1	161.1	84	32.4	103.8	2	3	9.27	0.5	0.137	0.205	3.85	0.092	8.43	0.17	0.016	0.064	0.164	0.013	2	2	2	1	2	2	2	2	2	2	2	2	2	2	61.88	50	0	75	100	30	40	100	100
76110	year2013	2013-2014	1	109	6723	1	22	3	187.5	59.8	17	76.6	2	1	5.74	NULL	NULL	NULL	NULL	NULL	NULL	NULL	NULL	NULL	NULL	NULL	2	1	1	2	1	2	2	2	2	2	2	2	2	2	50	0	0	0	70	100	100	30	100
76114	year2013	2013-2014	2	108	21750	1	18	3	175.3	57.9	18.8	67.3	NULL	1	6.87	1.5	0.038	0.321	2.216	0.092	11.62	0.13	0.016	0.33	0.061	0.013	2	2	2	2	NULL	NULL	NULL	NULL	NULL	NULL	NULL	NULL	NULL	NULL	NULL	NULL	NULL	NULL	NULL	NULL	NULL	NULL	NULL
76120	year2013	2013-2014	1	116	5892	1	40	4	178.1	86.4	27.2	92.1	5	NULL	9.53	NULL	NULL	NULL	NULL	NULL	NULL	NULL	NULL	NULL	NULL	NULL	2	2	2	2	2	2	2	2	2	2	2	2	2	2	91.25	80	100	100	100	70	100	100	80
76125	year2013	2013-2014	1	116	12286	1	12	3	164.7	64	23.6	91	NULL	NULL	6.65	NULL	NULL	NULL	NULL	NULL	NULL	NULL	NULL	NULL	NULL	NULL	NULL	1	2	NULL	NULL	NULL	NULL	NULL	NULL	NULL	NULL	NULL	NULL	NULL	NULL	NULL	NULL	NULL	NULL	NULL	NULL	NULL	NULL
76137	year2013	2013-2014	1	118	3803	1	56	1	169.7	74.8	26	93.5	4	NULL	8.42	NULL	NULL	NULL	NULL	NULL	NULL	NULL	NULL	NULL	NULL	NULL	2	2	2	2	2	2	2	2	2	2	2	2	2	2	74.38	25	100	100	100	70	40	60	100
76151	year2013	2013-2014	2	115	7731	1	55	3	170.2	69.1	23.9	95.3	1	1	7.33	NULL	NULL	NULL	NULL	NULL	NULL	NULL	NULL	NULL	NULL	NULL	2	2	2	2	2	2	2	2	2	2	2	2	1	2	60.63	50	0	0	100	100	60	100	75
76153	year2013	2013-2014	1	109	4856	1	16	2	170	82.9	28.7	102.5	NULL	NULL	7.69	NULL	NULL	NULL	NULL	NULL	NULL	NULL	NULL	NULL	NULL	NULL	2	2	2	2	NULL	NULL	NULL	NULL	NULL	NULL	NULL	NULL	NULL	NULL	NULL	NULL	NULL	NULL	NULL	NULL	NULL	NULL	NULL
76161	year2013	2013-2014	1	109	4583	1	34	3	174.4	121.9	40.1	131.9	4	NULL	9.91	5.82	0.303	0.633	8.33	0.14	77	0.62	0.162	1.31	0.323	0.085	2	2	2	1	2	2	2	2	2	2	2	2	2	2	70.63	50	100	100	100	0	40	100	75
76172	year2013	2013-2014	1	106	4104	1	13	1	162.5	49.6	18.8	69.3	NULL	NULL	7.08	NULL	NULL	NULL	NULL	NULL	NULL	NULL	NULL	NULL	NULL	NULL	NULL	2	2	NULL	NULL	NULL	NULL	NULL	NULL	NULL	NULL	NULL	NULL	NULL	NULL	NULL	NULL	NULL	NULL	NULL	NULL	NULL	NULL
76174	year2013	2013-2014	1	105	28039	1	21	3	184.6	68.8	20.2	77.8	3	NULL	6.56	NULL	NULL	NULL	NULL	NULL	NULL	NULL	NULL	NULL	NULL	NULL	2	2	2	2	2	2	2	2	2	2	2	2	2	2	71.25	0	0	100	70	100	100	100	100
76190	year2013	2013-2014	2	108	7498	1	48	3	184.1	93.1	27.5	100.2	3	1	8.56	NULL	NULL	NULL	NULL	NULL	NULL	NULL	NULL	NULL	NULL	NULL	2	2	1	2	2	2	2	2	2	2	2	2	2	2	58.57	0	100	0	100	70	40	100	NULL
76220	year2013	2013-2014	2	113	28025	1	56	3	174	78	25.8	92	4	NULL	8.25	NULL	NULL	NULL	NULL	NULL	NULL	NULL	NULL	NULL	NULL	NULL	2	2	2	2	1	2	2	2	2	2	2	2	2	2	66.88	80	0	100	100	70	60	100	25
76226	year2013	2013-2014	1	104	6283	1	43	5	189.1	93.2	26.1	99.6	4	1	8.37	2.22	0.345	0.462	6.11	0.092	90.8	2.16	0.097	0.16	0.139	0.166	2	3	2	2	2	2	2	2	2	2	2	2	2	2	NULL	NULL	NULL	NULL	NULL	NULL	NULL	NULL	NULL
76248	year2013	2013-2014	2	114	6435	1	50	4	178.2	99.8	31.4	99.3	5	NULL	10.57	NULL	NULL	NULL	NULL	NULL	NULL	NULL	NULL	NULL	NULL	NULL	2	2	2	2	2	2	2	2	2	2	2	2	2	2	78.75	80	100	100	20	30	100	100	100
76260	year2013	2013-2014	1	116	5294	1	15	3	162.4	89.7	34	111.2	NULL	NULL	8.45	NULL	NULL	NULL	NULL	NULL	NULL	NULL	NULL	NULL	NULL	NULL	NULL	2	2	NULL	NULL	NULL	NULL	NULL	NULL	NULL	NULL	NULL	NULL	NULL	NULL	NULL	NULL	NULL	NULL	NULL	NULL	NULL	NULL
76261	year2013	2013-2014	2	105	5473	1	20	5	167.9	64	22.7	77.4	4	NULL	7.96	NULL	NULL	NULL	NULL	NULL	NULL	NULL	NULL	NULL	NULL	NULL	2	2	2	2	2	2	2	2	2	2	2	2	2	2	86.88	50	100	100	70	100	100	100	75
76284	year2013	2013-2014	2	114	8792	1	29	2	174.6	88.8	29.1	102.4	1	NULL	8.77	NULL	NULL	NULL	NULL	NULL	NULL	NULL	NULL	NULL	NULL	NULL	2	2	2	2	2	2	2	2	2	2	2	2	2	2	NULL	NULL	NULL	NULL	NULL	NULL	NULL	NULL	NULL
76285	year2013	2013-2014	1	116	17051	1	40	3	175.9	72.9	23.6	85.7	5	NULL	7.82	NULL	NULL	NULL	NULL	NULL	NULL	NULL	NULL	NULL	NULL	NULL	2	2	2	2	2	2	2	2	2	2	2	2	2	2	87.5	80	100	100	100	100	20	100	100
76349	year2013	2013-2014	1	113	6636	1	38	3	183.2	140	41.7	147.2	2	NULL	10.77	NULL	NULL	NULL	NULL	NULL	NULL	NULL	NULL	NULL	NULL	NULL	2	1	2	1	2	2	2	2	2	2	2	2	2	2	NULL	NULL	NULL	NULL	NULL	NULL	NULL	NULL	NULL
76367	year2013	2013-2014	2	105	25267	1	42	3	167.6	83.2	29.6	100.8	5	NULL	8.96	NULL	NULL	NULL	NULL	NULL	NULL	NULL	NULL	NULL	NULL	NULL	2	2	2	2	2	2	2	2	2	2	2	2	2	2	NULL	NULL	NULL	NULL	NULL	NULL	NULL	NULL	NULL
76373	year2013	2013-2014	2	113	22561	1	20	3	183.4	73.6	21.9	82.7	4	NULL	7.9	NULL	NULL	NULL	NULL	NULL	NULL	NULL	NULL	NULL	NULL	NULL	2	2	2	2	2	2	2	2	2	2	2	2	2	2	NULL	NULL	NULL	NULL	NULL	NULL	NULL	NULL	NULL
76377	year2013	2013-2014	2	109	4802	1	36	3	172.3	73.4	24.7	92.3	3	3	8.02	NULL	NULL	NULL	NULL	NULL	NULL	NULL	NULL	NULL	NULL	NULL	2	2	2	2	2	2	2	2	2	2	2	2	2	2	69.38	0	100	25	70	100	60	100	100
76385	year2013	2013-2014	2	104	3624	1	57	5	158	69.9	28	93.8	4	NULL	8	NULL	NULL	NULL	NULL	NULL	NULL	NULL	NULL	NULL	NULL	NULL	2	2	2	2	2	2	2	2	2	2	2	2	2	2	81.25	80	100	100	100	70	40	60	100
76390	year2013	2013-2014	1	104	8505	1	23	2	172.3	55.8	18.8	74.8	5	3	6.83	NULL	NULL	NULL	NULL	NULL	NULL	NULL	NULL	NULL	NULL	NULL	2	2	2	2	2	2	2	2	2	2	2	2	2	2	86.25	50	90	50	100	100	100	100	100
76408	year2013	2013-2014	1	115	6588	1	48	4	182.3	77.8	23.4	84.2	2	1	8.6	NULL	NULL	NULL	NULL	NULL	NULL	NULL	NULL	NULL	NULL	NULL	2	2	2	2	2	2	2	2	2	2	2	2	2	2	61.88	0	100	0	70	100	100	100	25
76431	year2013	2013-2014	1	106	4345	1	13	1	163.2	87	32.7	115	NULL	NULL	7.38	NULL	NULL	NULL	NULL	NULL	NULL	NULL	NULL	NULL	NULL	NULL	NULL	2	2	NULL	NULL	NULL	NULL	NULL	NULL	NULL	NULL	NULL	NULL	NULL	NULL	NULL	NULL	NULL	NULL	NULL	NULL	NULL	NULL
76432	year2013	2013-2014	1	108	5413	1	18	3	183.3	90.2	26.8	96.6	NULL	NULL	7.77	NULL	NULL	NULL	NULL	NULL	NULL	NULL	NULL	NULL	NULL	NULL	2	2	2	2	NULL	NULL	NULL	NULL	NULL	NULL	NULL	NULL	NULL	NULL	NULL	NULL	NULL	NULL	NULL	NULL	NULL	NULL	NULL
76433	year2013	2013-2014	1	113	7788	1	44	3	179.3	87.3	27.2	104.6	2	1	8.53	NULL	NULL	NULL	NULL	NULL	NULL	NULL	NULL	NULL	NULL	NULL	1	2	2	2	1	2	2	2	2	2	2	2	2	2	NULL	NULL	NULL	NULL	NULL	NULL	NULL	NULL	NULL
76505	year2013	2013-2014	2	105	2559	1	14	4	184.8	117.9	34.5	111.3	NULL	NULL	11.4	NULL	NULL	NULL	NULL	NULL	NULL	NULL	NULL	NULL	NULL	NULL	NULL	2	1	NULL	NULL	NULL	NULL	NULL	NULL	NULL	NULL	NULL	NULL	NULL	NULL	NULL	NULL	NULL	NULL	NULL	NULL	NULL	NULL
76509	year2013	2013-2014	1	117	5301	1	24	5	169.4	60.9	21.2	76.7	5	NULL	7.15	NULL	NULL	NULL	NULL	NULL	NULL	NULL	NULL	NULL	NULL	NULL	2	2	2	2	2	2	2	2	2	2	2	2	2	2	83.75	0	100	100	70	100	100	100	100
76513	year2013	2013-2014	1	107	3853	1	15	1	163.4	46.8	17.5	65	NULL	NULL	6.1	1.23	0.116	0.575	3.99	0.13	114	0.28	0.162	0.2	0.101	0.21	NULL	2	2	NULL	NULL	NULL	NULL	NULL	NULL	NULL	NULL	NULL	NULL	NULL	NULL	NULL	NULL	NULL	NULL	NULL	NULL	NULL	NULL
76524	year2013	2013-2014	1	104	3470	1	18	2	186	72	20.8	86.2	NULL	NULL	7.23	2.4	0.123	0.645	7.29	0.13	42.9	0.17	0.016	0.22	0.605	0.046	2	2	1	2	NULL	NULL	NULL	NULL	NULL	NULL	NULL	NULL	NULL	NULL	NULL	NULL	NULL	NULL	NULL	NULL	NULL	NULL	NULL
76534	year2013	2013-2014	1	118	3645	1	52	3	178.5	105.4	33.1	112.7	4	1	9.78	1.69	0.434	0.494	6.88	0.092	84.8	0.3	0.099	0.53	0.211	0.225	1	2	1	1	1	2	2	2	2	2	1	2	2	1	49.38	25	100	0	70	30	40	100	30
76541	year2013	2013-2014	1	108	9785	1	26	2	168.3	77.5	27.4	91.3	2	1	8.56	NULL	NULL	NULL	NULL	NULL	NULL	NULL	NULL	NULL	NULL	NULL	2	2	2	2	2	2	2	2	2	2	2	2	2	2	61.25	0	100	0	100	70	20	100	100
76553	year2013	2013-2014	2	107	17199	1	22	3	166.6	59	21.3	78.1	3	NULL	7.1	NULL	NULL	NULL	NULL	NULL	NULL	NULL	NULL	NULL	NULL	NULL	2	2	2	2	2	2	2	2	2	2	2	2	2	2	62.5	0	0	100	40	100	60	100	100
76557	year2013	2013-2014	1	109	6469	1	54	1	161.2	72.2	27.8	95.5	1	3	8.11	3.37	0.025	0.674	4.51	0.092	50.7	0.82	0.177	46.85	0.168	0.083	2	2	2	2	2	2	2	2	2	2	2	2	2	2	51.88	25	40	50	100	70	20	60	50
76571	year2013	2013-2014	1	106	7865	1	57	2	177.4	76.4	24.3	89.9	3	NULL	8.35	NULL	NULL	NULL	NULL	NULL	NULL	NULL	NULL	NULL	NULL	NULL	1	3	2	2	2	2	2	2	2	2	2	2	2	2	NULL	NULL	NULL	NULL	NULL	NULL	NULL	NULL	NULL
76589	year2013	2013-2014	2	112	4355	1	38	3	184.6	72.1	21.2	84.5	3	3	7.65	2.65	1.04	0.882	9.74	0.14	227	0.71	0.102	0.72	0.21	0.494	2	2	2	2	2	2	2	2	2	2	2	2	2	2	85	50	100	50	100	100	100	100	80
76601	year2013	2013-2014	2	106	10829	1	39	3	180	80.3	24.8	97.8	4	3	8.53	NULL	NULL	NULL	NULL	NULL	NULL	NULL	NULL	NULL	NULL	NULL	2	2	1	2	2	2	2	2	2	2	2	2	2	2	83.75	25	100	75	70	100	100	100	100
76605	year2013	2013-2014	2	117	2873	1	12	2	153.3	49.7	21.1	75.7	NULL	NULL	5.84	0.88	0.077	0.569	4.768	0.092	78.75	0.25	0.06	0.35	0.349	0.061	NULL	2	2	NULL	NULL	NULL	NULL	NULL	NULL	NULL	NULL	NULL	NULL	NULL	NULL	NULL	NULL	NULL	NULL	NULL	NULL	NULL	NULL
76611	year2013	2013-2014	2	115	4473	1	16	1	169.3	61.3	21.4	75.4	NULL	NULL	8.05	NULL	NULL	NULL	NULL	NULL	NULL	NULL	NULL	NULL	NULL	NULL	2	2	2	2	NULL	NULL	NULL	NULL	NULL	NULL	NULL	NULL	NULL	NULL	NULL	NULL	NULL	NULL	NULL	NULL	NULL	NULL	NULL
76617	year2013	2013-2014	1	108	3312	1	18	4	182.2	84.9	25.6	83.6	NULL	NULL	9.56	NULL	NULL	NULL	NULL	NULL	NULL	NULL	NULL	NULL	NULL	NULL	2	2	2	2	NULL	NULL	NULL	NULL	NULL	NULL	NULL	NULL	NULL	NULL	NULL	NULL	NULL	NULL	NULL	NULL	NULL	NULL	NULL
76633	year2013	2013-2014	2	107	5112	1	48	5	175.2	74.9	24.4	90.4	5	NULL	8.26	NULL	NULL	NULL	NULL	NULL	NULL	NULL	NULL	NULL	NULL	NULL	2	2	2	2	2	2	2	2	2	2	2	2	2	2	69.38	100	0	100	40	100	40	100	75
76649	year2013	2013-2014	2	104	4138	1	59	4	175.6	71.4	23.2	89.3	4	NULL	8.11	NULL	NULL	NULL	NULL	NULL	NULL	NULL	NULL	NULL	NULL	NULL	2	2	2	2	2	2	2	2	2	1	2	2	2	2	NULL	NULL	NULL	NULL	NULL	NULL	NULL	NULL	NULL
76662	year2013	2013-2014	1	106	4505	1	12	1	167.8	64.9	23	82	NULL	NULL	7.81	NULL	NULL	NULL	NULL	NULL	NULL	NULL	NULL	NULL	NULL	NULL	NULL	2	1	NULL	NULL	NULL	NULL	NULL	NULL	NULL	NULL	NULL	NULL	NULL	NULL	NULL	NULL	NULL	NULL	NULL	NULL	NULL	NULL
76691	year2013	2013-2014	1	118	11888	1	38	2	171.1	76.3	26.1	95.9	4	3	7.84	1.39	0.287	0.358	4.73	0.23	150	0.63	0.115	0.52	0.281	0.346	2	2	2	2	2	2	2	2	2	2	2	2	2	2	NULL	NULL	NULL	NULL	NULL	NULL	NULL	NULL	NULL
76703	year2013	2013-2014	2	109	4802	1	36	3	186.3	96.4	27.8	102.8	3	3	9.33	3.31	0.312	0.517	6.34	0.32	43.5	0.72	0.09	1.71	0.302	0.25	2	2	1	2	2	2	2	2	2	2	2	2	2	2	NULL	NULL	NULL	NULL	NULL	NULL	NULL	NULL	NULL
76725	year2013	2013-2014	1	104	4230	1	14	3	165.9	66.5	24.2	84.3	NULL	NULL	7.95	NULL	NULL	NULL	NULL	NULL	NULL	NULL	NULL	NULL	NULL	NULL	NULL	2	2	NULL	NULL	NULL	NULL	NULL	NULL	NULL	NULL	NULL	NULL	NULL	NULL	NULL	NULL	NULL	NULL	NULL	NULL	NULL	NULL
76746	year2013	2013-2014	1	112	2764	1	55	5	176.5	87.1	28	104.6	5	1	8.56	NULL	NULL	NULL	NULL	NULL	NULL	NULL	NULL	NULL	NULL	NULL	2	2	2	2	2	2	2	2	2	2	2	2	2	2	50	50	0	0	100	70	20	60	100
76756	year2013	2013-2014	2	117	5221	1	44	4	181.7	91.7	27.8	104	1	NULL	8.48	0.92	1.591	0.486	8.741	0.092	80.04	0.69	0.056	0.22	0.304	0.013	1	2	2	1	2	2	2	2	2	2	2	2	2	2	NULL	NULL	NULL	NULL	NULL	NULL	NULL	NULL	NULL
76799	year2013	2013-2014	2	118	14184	1	36	3	170.1	76.8	26.5	96	3	3	8.5	5.69	0.229	0.547	6.86	0.13	86.6	0.43	0.129	2.22	0.416	0.203	1	2	1	2	2	2	2	2	2	2	2	2	2	2	75.63	50	100	75	70	70	60	100	80
76800	year2013	2013-2014	1	113	5875	1	18	3	169.8	69.5	24.1	77.5	NULL	NULL	7.37	0.38	0.042	0.105	3.4	0.092	14	0.23	0.029	0.35	0.154	0.013	2	2	2	2	NULL	NULL	NULL	NULL	NULL	NULL	NULL	NULL	NULL	NULL	NULL	NULL	NULL	NULL	NULL	NULL	NULL	NULL	NULL
76817	year2013	2013-2014	2	108	6427	1	54	4	175.1	60.2	19.6	75.3	2	1	6.93	NULL	NULL	NULL	NULL	NULL	NULL	NULL	NULL	NULL	NULL	NULL	2	2	2	2	2	2	2	2	2	2	2	2	2	2	75	50	100	0	100	100	100	100	50
76821	year2013	2013-2014	1	118	3446	1	18	1	185.8	89.6	26	86.9	NULL	NULL	9.43	NULL	NULL	NULL	NULL	NULL	NULL	NULL	NULL	NULL	NULL	NULL	2	2	2	2	NULL	NULL	NULL	NULL	NULL	NULL	NULL	NULL	NULL	NULL	NULL	NULL	NULL	NULL	NULL	NULL	NULL	NULL	NULL
76826	year2013	2013-2014	2	113	22561	1	23	3	176.3	65.3	21	79.1	3	NULL	7.62	0.83	0.135	0.412	3.515	0.092	78.66	0.43	0.756	1.83	0.166	0.07	2	2	2	2	2	2	2	2	2	2	2	2	2	2	NULL	NULL	NULL	NULL	NULL	NULL	NULL	NULL	NULL
76837	year2013	2013-2014	1	107	4143	1	40	5	167.5	63.6	22.7	79.5	2	NULL	7.72	NULL	NULL	NULL	NULL	NULL	NULL	NULL	NULL	NULL	NULL	NULL	2	2	2	2	2	2	2	2	2	2	2	2	2	2	91.25	100	100	100	70	100	60	100	100
76854	year2013	2013-2014	2	109	20903	1	36	3	179.6	108	33.5	112.9	5	NULL	10.92	1.8	0.327	0.496	9.8	0.13	79.2	0.2	0.041	0.26	0.809	0.243	2	2	2	2	2	2	2	2	2	2	2	2	2	2	83.75	80	100	100	100	30	60	100	100
76856	year2013	2013-2014	2	116	22317	1	20	3	172.1	81.6	27.6	97	4	1	8.1	10	0.104	0.565	4.66	0.16	60.3	0.59	0.112	1.12	0.161	0.126	2	2	1	2	2	2	2	2	2	2	2	2	2	2	73.75	50	100	0	70	70	100	100	100
76857	year2013	2013-2014	2	113	12693	1	13	3	163.9	46.1	17.2	67	NULL	NULL	6.18	NULL	NULL	NULL	NULL	NULL	NULL	NULL	NULL	NULL	NULL	NULL	NULL	2	2	NULL	NULL	NULL	NULL	NULL	NULL	NULL	NULL	NULL	NULL	NULL	NULL	NULL	NULL	NULL	NULL	NULL	NULL	NULL	NULL
76859	year2013	2013-2014	2	115	6473	1	32	5	161	75	28.9	96.2	3	1	8.73	1.47	0.581	0.585	5.59	0.092	45.26	0.78	1.79	0.71	0.31	0.102	2	2	2	2	2	2	2	2	2	2	2	2	2	2	59.38	25	100	0	20	70	60	100	100
76865	year2013	2013-2014	2	114	3553	1	18	4	184.9	90	26.3	92	NULL	NULL	7.93	NULL	NULL	NULL	NULL	NULL	NULL	NULL	NULL	NULL	NULL	NULL	1	2	2	2	NULL	NULL	NULL	NULL	NULL	NULL	NULL	NULL	NULL	NULL	NULL	NULL	NULL	NULL	NULL	NULL	NULL	NULL	NULL
76878	year2013	2013-2014	2	111	27224	1	30	3	188.2	131.8	37.2	124.8	4	NULL	10.43	0.51	0.094	0.259	3.418	0.092	17.93	0.16	0.043	0.29	0.097	0.013	1	2	2	2	2	2	2	2	2	2	2	2	2	2	60.63	25	100	100	100	15	20	100	25
76885	year2013	2013-2014	1	115	22384	1	51	3	170	90.6	31.3	105.7	4	3	9	2.51	0.23	0.41	3.86	0.52	37.2	0.39	0.016	1.4	0.176	0.095	2	2	2	1	2	2	2	2	2	2	2	2	2	2	61.88	50	20	75	100	30	20	100	100
76916	year2013	2013-2014	1	106	4104	1	15	1	164.1	62.8	23.3	79.8	NULL	NULL	7.29	NULL	NULL	NULL	NULL	NULL	NULL	NULL	NULL	NULL	NULL	NULL	NULL	2	2	NULL	NULL	NULL	NULL	NULL	NULL	NULL	NULL	NULL	NULL	NULL	NULL	NULL	NULL	NULL	NULL	NULL	NULL	NULL	NULL
76919	year2013	2013-2014	1	105	26704	1	37	3	173.2	77.2	25.7	90.4	5	3	9.17	NULL	NULL	NULL	NULL	NULL	NULL	NULL	NULL	NULL	NULL	NULL	2	2	2	2	2	2	2	2	2	2	2	2	2	2	NULL	NULL	NULL	NULL	NULL	NULL	NULL	NULL	NULL
76934	year2013	2013-2014	1	106	23541	1	41	5	172.8	74.7	25	93.4	5	NULL	8.01	0.23	0.137	0.194	2.75	0.092	35.1	0.07	0.016	0.16	0.07	0.025	2	2	2	2	2	2	2	2	2	2	2	2	2	2	82.5	0	90	100	100	70	100	100	100
76954	year2013	2013-2014	2	111	8997	1	48	5	171.2	88	30	95.1	4	NULL	9.62	NULL	NULL	NULL	NULL	NULL	NULL	NULL	NULL	NULL	NULL	NULL	2	2	2	2	1	2	2	2	2	2	2	2	2	2	58.75	50	0	100	100	30	40	100	50
76963	year2013	2013-2014	1	105	7329	1	39	5	178	76.3	24.1	89.1	5	NULL	8.49	1.47	0.165	0.323	9.11	0.092	39.9	0.54	0.016	0.23	0.295	0.013	2	2	2	2	2	2	2	2	2	2	2	2	2	2	88.75	50	100	100	100	100	60	100	100
76964	year2013	2013-2014	1	112	13307	1	16	3	170.9	62.7	21.5	78.6	NULL	NULL	7.09	1.88	0.107	0.566	4.27	0.092	89.5	0.16	0.026	0.064	0.186	0.149	2	2	2	2	NULL	NULL	NULL	NULL	NULL	NULL	NULL	NULL	NULL	NULL	NULL	NULL	NULL	NULL	NULL	NULL	NULL	NULL	NULL
76965	year2013	2013-2014	1	109	4953	1	35	5	157	74.2	30.1	98.5	5	3	9.78	0.62	0.075	0.107	3.52	0.092	31.2	0.12	0.016	0.064	0.135	0.013	2	2	2	2	2	2	2	2	2	2	2	2	2	2	77.5	80	100	50	100	30	60	100	100
76968	year2013	2013-2014	2	109	14153	1	34	1	178.5	124.8	39.2	118.9	2	NULL	10.43	NULL	NULL	NULL	NULL	NULL	NULL	NULL	NULL	NULL	NULL	NULL	2	2	2	1	2	2	2	2	2	2	2	2	2	2	66.88	50	90	100	70	15	100	60	50
76969	year2013	2013-2014	2	113	25231	1	52	3	185	77.7	22.7	97.2	4	1	7.16	1.47	1.036	0.695	5.701	0.092	38.53	1.06	0.056	0.39	0.178	0.013	2	2	2	2	1	2	2	2	2	2	2	2	2	2	60	0	100	0	70	100	100	60	50
76972	year2013	2013-2014	2	107	5256	1	57	1	167.2	78	27.9	92.8	3	NULL	8.97	0.68	0.025	0.123	1.54	0.092	4.69	0.11	0.022	0.22	0.08	0.013	2	1	2	1	2	2	2	2	2	1	2	2	2	2	72.5	50	100	100	70	70	100	40	50
76990	year2013	2013-2014	1	112	19691	1	21	3	181.4	70.2	21.3	82.7	3	2	7.42	3.37	0.144	0.798	3.3	0.092	54.2	0.29	0.126	0.48	0.23	0.111	2	2	2	2	2	2	2	2	2	2	2	2	2	2	75	0	100	0	100	100	100	100	100
77002	year2013	2013-2014	1	111	5711	1	16	1	169.5	74	25.8	85.2	NULL	NULL	7.68	NULL	NULL	NULL	NULL	NULL	NULL	NULL	NULL	NULL	NULL	NULL	2	2	1	2	NULL	NULL	NULL	NULL	NULL	NULL	NULL	NULL	NULL	NULL	NULL	NULL	NULL	NULL	NULL	NULL	NULL	NULL	NULL
77010	year2013	2013-2014	1	111	8470	1	44	1	163.8	68.7	25.6	87.6	3	2	7.98	0.68	0.174	0.382	4.04	0.092	62.5	0.44	0.057	0.74	0.093	0.068	1	1	2	2	2	2	2	2	2	2	2	2	2	2	NULL	NULL	NULL	NULL	NULL	NULL	NULL	NULL	NULL
77013	year2013	2013-2014	2	106	11371	1	25	3	176.8	65	20.8	83.8	5	NULL	6.7	NULL	NULL	NULL	NULL	NULL	NULL	NULL	NULL	NULL	NULL	NULL	2	2	2	2	2	2	2	2	2	2	2	2	2	2	85	80	0	100	100	100	100	100	100
77017	year2013	2013-2014	1	110	21030	1	34	3	172.2	95.6	32.2	104.5	4	NULL	9.18	NULL	NULL	NULL	NULL	NULL	NULL	NULL	NULL	NULL	NULL	NULL	1	2	2	1	2	2	2	2	2	2	2	2	2	2	56.25	0	100	100	70	30	20	100	30
77020	year2013	2013-2014	1	116	16519	1	47	3	172.3	92.5	31.2	100	2	3	10.85	7.28	0.615	0.771	8.35	0.13	47.9	0.84	0.083	0.85	0.308	0.143	2	2	2	2	2	2	2	2	2	2	2	2	2	2	NULL	NULL	NULL	NULL	NULL	NULL	NULL	NULL	NULL
77021	year2013	2013-2014	2	116	7112	1	43	4	188.8	104.1	29.2	101.8	4	NULL	10.56	2.69	0.165	1.17	5.74	0.15	55.8	0.48	0.059	0.1	0.204	0.082	2	2	2	1	2	2	2	2	2	2	2	2	2	2	79.38	50	100	100	40	70	100	100	75
77025	year2013	2013-2014	2	112	5254	1	55	5	154.8	52.8	22	79.5	3	1	7	NULL	NULL	NULL	NULL	NULL	NULL	NULL	NULL	NULL	NULL	NULL	2	2	2	2	2	2	2	2	2	2	2	2	2	2	NULL	NULL	NULL	NULL	NULL	NULL	NULL	NULL	NULL
77029	year2013	2013-2014	1	109	7803	1	48	2	171.2	76.8	26.2	93.5	3	NULL	8.6	NULL	NULL	NULL	NULL	NULL	NULL	NULL	NULL	NULL	NULL	NULL	2	2	2	2	2	2	2	2	2	2	2	2	2	2	81.88	25	100	100	100	70	60	100	100
77047	year2013	2013-2014	2	104	6816	1	28	2	163.6	70.6	26.4	84.1	3	3	8.92	0.62	0.06	0.19	1.749	0.092	20.44	0.27	0.03	0.89	0.056	0.024	2	2	2	2	2	2	2	2	2	2	2	2	2	2	83.75	50	100	50	100	70	100	100	100
77050	year2013	2013-2014	2	111	6034	1	31	3	177.8	113.4	35.9	118.7	4	NULL	10.31	NULL	NULL	NULL	NULL	NULL	NULL	NULL	NULL	NULL	NULL	NULL	2	2	2	1	1	2	2	2	2	2	2	2	2	2	61.25	25	100	100	40	15	60	100	50
77095	year2013	2013-2014	2	109	25520	1	46	3	180	83.3	25.7	90.5	4	NULL	8.55	0.81	0.207	0.365	6.76	0.092	78.9	0.25	0.04	0.33	0.088	0.029	1	1	2	1	2	2	2	2	2	2	2	2	2	2	77.5	50	100	100	100	70	80	40	80
77099	year2013	2013-2014	1	106	4104	1	14	1	174	105.2	34.7	111	NULL	NULL	8.81	NULL	NULL	NULL	NULL	NULL	NULL	NULL	NULL	NULL	NULL	NULL	NULL	2	2	NULL	NULL	NULL	NULL	NULL	NULL	NULL	NULL	NULL	NULL	NULL	NULL	NULL	NULL	NULL	NULL	NULL	NULL	NULL	NULL
77102	year2013	2013-2014	2	110	4546	1	12	4	152.3	46.6	20.1	70.6	NULL	NULL	7.01	NULL	NULL	NULL	NULL	NULL	NULL	NULL	NULL	NULL	NULL	NULL	NULL	2	2	NULL	NULL	NULL	NULL	NULL	NULL	NULL	NULL	NULL	NULL	NULL	NULL	NULL	NULL	NULL	NULL	NULL	NULL	NULL	NULL
77116	year2013	2013-2014	1	105	23760	1	21	3	168.5	54.8	19.3	69.5	2	1	6.95	4.47	0.083	0.321	3.12	0.092	30.3	0.9	0.046	0.19	0.154	0.049	2	2	1	2	2	2	2	2	2	2	2	2	2	2	62.5	25	100	0	40	100	60	100	75
77119	year2013	2013-2014	1	108	3339	1	15	2	167.9	59.4	21.1	73.8	NULL	NULL	7.16	NULL	NULL	NULL	NULL	NULL	NULL	NULL	NULL	NULL	NULL	NULL	NULL	2	2	NULL	NULL	NULL	NULL	NULL	NULL	NULL	NULL	NULL	NULL	NULL	NULL	NULL	NULL	NULL	NULL	NULL	NULL	NULL	NULL
77128	year2013	2013-2014	2	114	16663	1	19	3	162.6	79.5	30.1	102.3	NULL	NULL	8.1	NULL	NULL	NULL	NULL	NULL	NULL	NULL	NULL	NULL	NULL	NULL	2	2	2	2	NULL	NULL	NULL	NULL	NULL	NULL	NULL	NULL	NULL	NULL	NULL	NULL	NULL	NULL	NULL	NULL	NULL	NULL	NULL
77132	year2013	2013-2014	2	115	7565	1	25	5	159.2	58.7	23.2	83	4	NULL	6.93	NULL	NULL	NULL	NULL	NULL	NULL	NULL	NULL	NULL	NULL	NULL	2	2	2	2	2	2	2	2	2	2	2	2	2	2	85	0	80	100	100	100	100	100	100
77147	year2013	2013-2014	1	118	3992	1	45	5	174.8	83.8	27.4	97.6	3	1	7.51	NULL	NULL	NULL	NULL	NULL	NULL	NULL	NULL	NULL	NULL	NULL	1	2	2	1	2	2	2	2	2	2	2	2	2	2	NULL	NULL	NULL	NULL	NULL	NULL	NULL	NULL	NULL
77151	year2013	2013-2014	1	113	5552	1	34	3	185	71.8	21	82.2	5	NULL	6.44	0.27	0.041	0.071	2.08	0.092	11.3	3.27	0.464	0.27	0.065	0.013	2	2	2	2	1	2	2	2	2	2	2	2	2	2	76.25	25	100	100	70	100	40	100	75
77207	year2013	2013-2014	2	118	2794	1	14	1	169.9	54.2	18.8	68.1	NULL	NULL	6.16	NULL	NULL	NULL	NULL	NULL	NULL	NULL	NULL	NULL	NULL	NULL	NULL	2	2	NULL	NULL	NULL	NULL	NULL	NULL	NULL	NULL	NULL	NULL	NULL	NULL	NULL	NULL	NULL	NULL	NULL	NULL	NULL	NULL
77210	year2013	2013-2014	1	111	4921	1	13	1	159.5	52.7	20.7	78.7	NULL	NULL	6.22	1.17	0.044	0.368	3.36	0.092	69.3	0.69	0.016	0.17	0.263	0.103	NULL	2	2	NULL	NULL	NULL	NULL	NULL	NULL	NULL	NULL	NULL	NULL	NULL	NULL	NULL	NULL	NULL	NULL	NULL	NULL	NULL	NULL
77214	year2013	2013-2014	2	108	5913	1	12	3	156.7	39.5	16.1	61.8	NULL	NULL	5.53	NULL	NULL	NULL	NULL	NULL	NULL	NULL	NULL	NULL	NULL	NULL	NULL	2	1	NULL	NULL	NULL	NULL	NULL	NULL	NULL	NULL	NULL	NULL	NULL	NULL	NULL	NULL	NULL	NULL	NULL	NULL	NULL	NULL
77228	year2013	2013-2014	2	113	23381	1	27	3	189.9	110.7	30.7	97	2	NULL	11.29	NULL	NULL	NULL	NULL	NULL	NULL	NULL	NULL	NULL	NULL	NULL	2	2	1	2	1	2	2	2	2	2	2	2	2	2	NULL	NULL	NULL	NULL	NULL	NULL	NULL	NULL	NULL
77241	year2013	2013-2014	2	110	9085	1	27	2	166.9	71.4	25.6	84.3	5	NULL	9.54	4.25	0.194	0.452	12.037	0.092	112.56	0.51	0.082	0.63	0.744	0.073	2	2	2	2	2	2	2	2	2	2	2	2	2	2	86.88	50	100	100	100	70	100	100	75
77254	year2013	2013-2014	2	110	5110	1	36	5	176	70.5	22.8	79.2	5	2	7.51	NULL	NULL	NULL	NULL	NULL	NULL	NULL	NULL	NULL	NULL	NULL	1	2	2	2	2	2	2	2	2	2	2	2	2	2	80	80	90	0	70	100	100	100	100
77256	year2013	2013-2014	2	105	3358	1	30	3	188.9	101.9	28.6	110.2	4	NULL	8.67	NULL	NULL	NULL	NULL	NULL	NULL	NULL	NULL	NULL	NULL	NULL	1	2	2	2	2	2	2	2	2	2	2	2	2	2	93.75	80	100	100	100	70	100	100	100
77269	year2013	2013-2014	1	108	14612	1	19	5	172	119.4	40.4	122.2	NULL	NULL	11.81	0.54	0.025	0.212	2.62	0.092	14.7	0.1	0.016	0.064	0.217	0.013	2	2	2	1	NULL	NULL	NULL	NULL	NULL	NULL	NULL	NULL	NULL	NULL	NULL	NULL	NULL	NULL	NULL	NULL	NULL	NULL	NULL
77300	year2013	2013-2014	1	108	9808	1	24	2	176.9	99.9	31.9	99	4	NULL	9.56	2.29	0.074	0.56	3.39	0.092	24.2	0.6	0.047	0.35	0.154	0.055	2	2	1	1	2	2	2	2	2	2	2	2	2	2	78.13	25	100	100	70	30	100	100	100
77302	year2013	2013-2014	2	105	18732	1	23	3	170.2	66.5	23	90.4	4	NULL	6.74	3.03	0.041	0.765	7.057	0.14	44.45	0.2	0.029	0.43	0.232	0.073	2	2	2	2	2	2	2	2	2	2	2	2	2	2	NULL	NULL	NULL	NULL	NULL	NULL	NULL	NULL	NULL
77331	year2013	2013-2014	2	112	20366	1	54	3	185.9	91.2	26.4	96.4	5	NULL	8.04	NULL	NULL	NULL	NULL	NULL	NULL	NULL	NULL	NULL	NULL	NULL	2	2	2	2	2	2	2	2	2	2	2	2	1	2	91.25	80	100	100	100	70	80	100	100
77332	year2013	2013-2014	2	112	4175	1	36	3	174.4	136.3	44.8	139.5	3	NULL	11.78	3.42	0.068	0.45	3.47	0.18	44.3	0.41	0.181	0.16	0.115	0.06	1	2	1	1	2	2	2	2	2	2	2	2	2	2	57.5	0	100	80	70	0	60	100	50
77346	year2013	2013-2014	2	104	7675	1	30	2	181	130.7	39.9	133.3	5	NULL	10.26	3.15	0.158	0.799	6.06	0.092	96.88	0.39	0.038	0.53	0.251	0.113	2	2	2	1	2	2	2	2	2	2	2	2	2	2	73.75	25	100	100	100	15	100	100	50
77365	year2013	2013-2014	1	107	5383	1	23	5	166.4	60.3	21.8	72.6	4	NULL	8.16	NULL	NULL	NULL	NULL	NULL	NULL	NULL	NULL	NULL	NULL	NULL	2	2	1	2	2	2	2	2	2	2	2	2	2	2	97.5	80	100	100	100	100	100	100	100
77370	year2013	2013-2014	2	115	3760	1	14	4	167.7	63.1	22.4	85.2	NULL	NULL	7.54	NULL	NULL	NULL	NULL	NULL	NULL	NULL	NULL	NULL	NULL	NULL	NULL	2	1	NULL	NULL	NULL	NULL	NULL	NULL	NULL	NULL	NULL	NULL	NULL	NULL	NULL	NULL	NULL	NULL	NULL	NULL	NULL	NULL
77379	year2013	2013-2014	2	111	5099	1	12	4	160.6	39.7	15.4	64.8	NULL	NULL	5.69	1.59	0.137	0.916	4.108	0.13	149.95	0.24	0.059	1.11	0.107	0.174	NULL	2	2	NULL	NULL	NULL	NULL	NULL	NULL	NULL	NULL	NULL	NULL	NULL	NULL	NULL	NULL	NULL	NULL	NULL	NULL	NULL	NULL
77380	year2013	2013-2014	1	110	24677	1	46	3	184.7	94.3	27.6	94.3	5	NULL	9.29	NULL	NULL	NULL	NULL	NULL	NULL	NULL	NULL	NULL	NULL	NULL	2	2	2	1	2	2	2	2	2	2	2	2	2	2	86.25	80	100	100	100	70	40	100	100
77387	year2013	2013-2014	2	112	26275	1	44	3	186.2	96.8	27.9	102.1	2	1	8.78	NULL	NULL	NULL	NULL	NULL	NULL	NULL	NULL	NULL	NULL	NULL	2	2	2	1	1	2	2	2	2	2	2	2	2	2	NULL	NULL	NULL	NULL	NULL	NULL	NULL	NULL	NULL
77391	year2013	2013-2014	1	115	5012	1	36	3	171.9	107.6	36.4	118.8	3	1	10.62	NULL	NULL	NULL	NULL	NULL	NULL	NULL	NULL	NULL	NULL	NULL	1	2	2	1	1	2	2	2	2	2	2	2	2	2	54.38	25	100	0	100	15	40	100	55
77426	year2013	2013-2014	1	111	5711	1	14	2	174.7	88.3	28.9	102	NULL	NULL	8.23	NULL	NULL	NULL	NULL	NULL	NULL	NULL	NULL	NULL	NULL	NULL	NULL	2	2	NULL	NULL	NULL	NULL	NULL	NULL	NULL	NULL	NULL	NULL	NULL	NULL	NULL	NULL	NULL	NULL	NULL	NULL	NULL	NULL
77440	year2013	2013-2014	1	117	3437	1	19	1	162.9	73.1	27.5	84.4	NULL	NULL	9.05	NULL	NULL	NULL	NULL	NULL	NULL	NULL	NULL	NULL	NULL	NULL	2	2	1	1	NULL	NULL	NULL	NULL	NULL	NULL	NULL	NULL	NULL	NULL	NULL	NULL	NULL	NULL	NULL	NULL	NULL	NULL	NULL
77448	year2013	2013-2014	1	108	7159	1	26	4	180.4	62.9	19.3	73.8	5	NULL	7.26	NULL	NULL	NULL	NULL	NULL	NULL	NULL	NULL	NULL	NULL	NULL	2	2	2	2	2	2	2	2	2	2	2	2	2	2	NULL	NULL	NULL	NULL	NULL	NULL	NULL	NULL	NULL
77452	year2013	2013-2014	2	110	9085	1	27	1	170.7	84.9	29.1	98.2	2	3	9.65	NULL	NULL	NULL	NULL	NULL	NULL	NULL	NULL	NULL	NULL	NULL	2	2	2	2	2	2	2	2	2	2	2	2	2	2	68.75	25	100	25	70	70	60	100	100
77457	year2013	2013-2014	1	112	13307	1	12	3	162.6	52.2	19.7	73.8	NULL	NULL	5.83	NULL	NULL	NULL	NULL	NULL	NULL	NULL	NULL	NULL	NULL	NULL	NULL	2	2	NULL	NULL	NULL	NULL	NULL	NULL	NULL	NULL	NULL	NULL	NULL	NULL	NULL	NULL	NULL	NULL	NULL	NULL	NULL	NULL
77468	year2013	2013-2014	1	115	8651	1	54	4	163.7	78.6	29.3	92.7	4	3	10.36	NULL	NULL	NULL	NULL	NULL	NULL	NULL	NULL	NULL	NULL	NULL	2	2	2	2	2	2	2	2	2	2	2	2	2	2	78.75	25	100	75	100	70	60	100	100
77475	year2013	2013-2014	1	116	21830	1	48	3	184.8	100.7	29.5	112.5	4	NULL	9.34	0.19	0.025	0.039	0.507	0.092	3.74	0.04	0.016	0.064	0.027	0.013	1	2	2	2	1	2	2	2	2	2	2	2	2	2	65.63	80	100	100	20	70	0	100	55
77477	year2013	2013-2014	2	104	3844	1	59	5	165.1	81.7	30	94.1	5	3	9.6	NULL	NULL	NULL	NULL	NULL	NULL	NULL	NULL	NULL	NULL	NULL	2	2	2	2	2	2	2	2	2	2	2	2	2	2	55	80	0	50	100	30	20	60	100
77483	year2013	2013-2014	2	108	4661	1	45	3	186.9	89.4	25.6	94	3	1	7.83	NULL	NULL	NULL	NULL	NULL	NULL	NULL	NULL	NULL	NULL	NULL	2	2	2	2	2	2	2	2	2	2	2	2	2	2	69.38	25	100	0	100	70	60	100	100
77484	year2013	2013-2014	2	111	5651	1	40	5	176.2	74.8	24.1	86.6	1	1	7.75	NULL	NULL	NULL	NULL	NULL	NULL	NULL	NULL	NULL	NULL	NULL	2	2	2	2	2	2	2	2	2	2	2	2	2	2	NULL	NULL	NULL	NULL	NULL	NULL	NULL	NULL	NULL
77499	year2013	2013-2014	2	113	16515	1	31	3	178.4	101.3	31.8	111.2	4	NULL	8.47	NULL	NULL	NULL	NULL	NULL	NULL	NULL	NULL	NULL	NULL	NULL	2	2	2	1	2	2	2	2	2	2	2	2	2	2	NULL	NULL	NULL	NULL	NULL	NULL	NULL	NULL	NULL
77507	year2013	2013-2014	1	110	4966	1	43	5	177.4	88.8	28.2	103.7	5	NULL	7.66	NULL	NULL	NULL	NULL	NULL	NULL	NULL	NULL	NULL	NULL	NULL	1	2	2	2	2	2	2	2	2	2	2	2	2	2	78.75	80	100	100	70	70	80	100	30
77509	year2013	2013-2014	1	116	5514	1	53	4	187.1	110.2	31.5	107.2	3	3	10.07	1.85	0.691	0.207	4.24	0.092	35	0.34	0.091	0.35	0.189	0.422	1	2	2	2	2	2	2	2	2	2	2	2	2	2	54.38	0	100	75	100	30	20	60	50
77527	year2013	2013-2014	1	108	6728	1	47	2	167.8	68.8	24.4	83.4	1	3	8.33	NULL	NULL	NULL	NULL	NULL	NULL	NULL	NULL	NULL	NULL	NULL	2	2	2	2	2	2	2	2	2	2	2	2	2	2	80.63	0	100	75	70	100	100	100	100
77540	year2013	2013-2014	1	117	3315	1	43	5	163.7	69.5	25.9	94	5	NULL	7.86	NULL	NULL	NULL	NULL	NULL	NULL	NULL	NULL	NULL	NULL	NULL	1	2	2	2	2	2	2	2	2	2	2	2	2	2	85.63	80	100	100	100	70	80	100	55
77579	year2013	2013-2014	1	112	4291	1	15	2	161.5	60.8	23.3	73.4	NULL	NULL	8.08	0.59	0.025	0.241	2.23	0.092	15.5	0.06	0.042	0.064	0.112	0.035	NULL	2	2	NULL	NULL	NULL	NULL	NULL	NULL	NULL	NULL	NULL	NULL	NULL	NULL	NULL	NULL	NULL	NULL	NULL	NULL	NULL	NULL
77585	year2013	2013-2014	1	116	9821	1	36	1	179.1	128.6	40.1	119.9	3	3	12.03	0.54	0.044	0.149	3.12	0.092	21.6	0.31	0.052	0.17	0.206	0.013	2	2	2	1	2	2	2	2	2	2	2	2	2	2	NULL	NULL	NULL	NULL	NULL	NULL	NULL	NULL	NULL
77596	year2013	2013-2014	2	107	8749	1	49	2	169.4	68.2	23.8	89.6	2	NULL	7.65	NULL	NULL	NULL	NULL	NULL	NULL	NULL	NULL	NULL	NULL	NULL	2	1	2	2	2	2	2	2	2	2	2	2	2	2	55.63	0	0	100	70	100	100	0	75
77601	year2013	2013-2014	2	110	14401	1	42	3	174.7	107.6	35.3	114.4	5	NULL	9.9	1.94	0.025	0.331	3.071	0.092	13.46	0.14	0.159	0.89	0.226	0.066	2	1	1	1	2	2	2	2	2	2	2	2	1	2	51.25	25	0	100	100	15	80	40	50
77612	year2013	2013-2014	1	106	13164	1	22	2	176.5	176.5	56.7	148.5	4	NULL	12.96	1.69	0.074	0.501	11.6	0.092	86.4	0.45	0.043	0.37	0.426	0.21	2	2	2	1	2	2	2	2	2	2	2	2	2	2	56.25	0	100	100	40	0	60	100	50
77675	year2013	2013-2014	2	104	5471	1	33	5	168.9	58.8	20.6	80.7	5	NULL	6.54	2.09	0.048	0.242	1.37	0.092	18.05	0.29	0.016	0.064	0.061	0.018	2	2	2	2	2	2	2	2	2	2	2	2	2	2	90	80	100	100	100	100	40	100	100
77679	year2013	2013-2014	2	115	9857	1	29	3	170.4	156.8	54	142.3	3	NULL	14.24	NULL	NULL	NULL	NULL	NULL	NULL	NULL	NULL	NULL	NULL	NULL	2	2	2	1	2	2	2	2	2	2	2	2	2	2	66.25	0	100	80	100	0	100	100	50
77682	year2013	2013-2014	1	115	6227	1	50	4	176.9	95.3	30.5	104.7	5	NULL	10.56	NULL	NULL	NULL	NULL	NULL	NULL	NULL	NULL	NULL	NULL	NULL	1	1	2	2	2	2	2	2	2	2	2	2	2	2	42.5	0	40	100	40	30	100	0	30
77688	year2013	2013-2014	1	110	4907	1	16	1	178.1	96.1	30.3	104	NULL	NULL	8.23	NULL	NULL	NULL	NULL	NULL	NULL	NULL	NULL	NULL	NULL	NULL	2	2	1	2	NULL	NULL	NULL	NULL	NULL	NULL	NULL	NULL	NULL	NULL	NULL	NULL	NULL	NULL	NULL	NULL	NULL	NULL	NULL
77696	year2013	2013-2014	1	110	12219	1	37	1	185.3	92.3	26.9	99.5	5	NULL	8.71	NULL	NULL	NULL	NULL	NULL	NULL	NULL	NULL	NULL	NULL	NULL	2	2	2	2	2	2	2	2	2	2	2	2	2	2	67.5	80	0	100	70	70	20	100	100
77711	year2013	2013-2014	1	111	5655	1	12	2	157.3	58.7	23.7	87.5	NULL	NULL	6.63	NULL	NULL	NULL	NULL	NULL	NULL	NULL	NULL	NULL	NULL	NULL	NULL	2	2	NULL	NULL	NULL	NULL	NULL	NULL	NULL	NULL	NULL	NULL	NULL	NULL	NULL	NULL	NULL	NULL	NULL	NULL	NULL	NULL
77717	year2013	2013-2014	1	114	15714	1	48	5	185.7	131.7	38.2	128.8	4	NULL	9.98	NULL	NULL	NULL	NULL	NULL	NULL	NULL	NULL	NULL	NULL	NULL	1	1	2	1	2	2	2	2	2	2	2	2	2	2	40.63	0	0	100	100	15	80	0	30
77736	year2013	2013-2014	1	115	6372	1	58	4	178.9	89.4	27.9	104.7	3	1	9.31	1.86	0.856	0.513	4.02	0.092	37.8	0.4	0.016	0.56	0.189	0.045	1	2	2	2	2	2	2	2	2	2	2	2	2	2	33.13	0	90	0	20	70	20	60	5
77746	year2013	2013-2014	2	112	3534	1	36	3	183.6	79.4	23.6	85	4	1	8.12	NULL	NULL	NULL	NULL	NULL	NULL	NULL	NULL	NULL	NULL	NULL	2	2	1	2	2	2	2	2	2	2	2	2	2	2	65	0	100	0	70	100	100	100	50
77780	year2013	2013-2014	2	108	5427	1	50	4	170.6	70.9	24.4	88.8	4	NULL	7.66	0.32	0.443	0.221	6.182	0.092	13.79	0.73	0.109	0.55	0.125	0.069	2	2	2	2	2	2	2	2	2	2	2	2	2	2	71.88	25	100	100	0	100	100	100	50
77801	year2013	2013-2014	1	118	6470	1	33	2	165.7	67.5	24.6	82.4	1	NULL	8.58	0.21	0.093	0.196	5.17	0.14	69.7	0.41	0.051	0.83	0.153	0.102	2	2	2	2	2	2	2	2	2	2	2	2	2	2	83.75	0	100	100	70	100	100	100	100
77811	year2013	2013-2014	2	111	5360	1	55	5	173.9	74.5	24.6	92.1	5	1	7.01	3.5	1.248	0.618	5.132	0.092	72.12	1.08	0.032	0.21	0.362	0.028	2	2	2	2	2	2	2	2	2	2	2	2	2	2	49.38	25	0	0	100	100	60	60	50
77820	year2013	2013-2014	1	117	5094	1	53	4	185.1	118.3	34.5	118	5	NULL	10.1	NULL	NULL	NULL	NULL	NULL	NULL	NULL	NULL	NULL	NULL	NULL	1	2	2	1	2	2	2	2	2	2	2	2	2	2	NULL	NULL	NULL	NULL	NULL	NULL	NULL	NULL	NULL
77821	year2013	2013-2014	1	108	9159	1	23	2	159.7	56.8	22.3	74.3	4	NULL	7.86	NULL	NULL	NULL	NULL	NULL	NULL	NULL	NULL	NULL	NULL	NULL	2	2	2	2	2	2	2	2	2	2	2	2	2	2	94.38	80	100	100	100	100	100	100	75
77840	year2013	2013-2014	1	104	3431	1	53	2	170.3	67.1	23.1	86.1	3	3	8.13	NULL	NULL	NULL	NULL	NULL	NULL	NULL	NULL	NULL	NULL	NULL	2	2	2	2	2	2	2	2	2	2	2	2	2	2	76.88	100	100	75	40	100	40	60	100
77841	year2013	2013-2014	1	107	5558	1	56	1	177.4	89.3	28.4	102	4	3	9.06	NULL	NULL	NULL	NULL	NULL	NULL	NULL	NULL	NULL	NULL	NULL	2	2	2	2	2	2	2	2	2	2	2	2	2	2	62.14	50	100	75	20	70	60	60	NULL
77843	year2013	2013-2014	2	111	8099	1	42	1	169.1	106.6	37.3	119.6	4	NULL	9.67	NULL	NULL	NULL	NULL	NULL	NULL	NULL	NULL	NULL	NULL	NULL	2	2	2	1	2	2	2	2	2	2	2	2	2	2	62.14	25	100	100	100	15	20	NULL	75
77851	year2013	2013-2014	1	109	9470	1	45	1	182.5	99.1	29.8	106.6	4	1	8.85	NULL	NULL	NULL	NULL	NULL	NULL	NULL	NULL	NULL	NULL	NULL	2	2	2	1	1	2	2	2	2	2	2	2	2	2	66.25	25	100	0	100	70	60	100	75
77855	year2013	2013-2014	2	111	8692	1	23	5	169.7	68.9	23.9	81.8	5	NULL	8.59	0.4	0.052	0.258	2.445	0.092	23.05	0.07	0.016	0.09	0.134	0.022	2	2	2	2	2	2	2	2	2	2	2	2	2	2	87.5	0	100	100	100	100	100	100	100
77864	year2013	2013-2014	2	110	7105	1	40	4	179.8	101.5	31.4	94.6	3	1	11.49	NULL	NULL	NULL	NULL	NULL	NULL	NULL	NULL	NULL	NULL	NULL	2	2	2	2	2	2	2	2	2	2	2	2	2	2	72.5	50	100	0	100	30	100	100	100
77871	year2013	2013-2014	1	104	4149	1	16	3	185.6	59.7	17.3	72.5	NULL	NULL	5.91	4.48	0.025	0.856	6.08	0.17	56.1	0.32	0.025	0.43	0.396	0.029	2	2	2	2	NULL	NULL	NULL	NULL	NULL	NULL	NULL	NULL	NULL	NULL	NULL	NULL	NULL	NULL	NULL	NULL	NULL	NULL	NULL
77889	year2013	2013-2014	2	114	5456	1	38	4	179	66	20.6	82.8	3	NULL	6.99	NULL	NULL	NULL	NULL	NULL	NULL	NULL	NULL	NULL	NULL	NULL	1	2	2	2	2	2	2	2	2	2	2	2	2	2	NULL	NULL	NULL	NULL	NULL	NULL	NULL	NULL	NULL
77900	year2013	2013-2014	2	112	29204	1	56	3	183	96.2	28.7	107.7	3	3	8.06	NULL	NULL	NULL	NULL	NULL	NULL	NULL	NULL	NULL	NULL	NULL	1	2	2	1	2	2	2	2	2	2	2	2	2	2	81.88	80	100	75	70	70	80	100	80
77910	year2013	2013-2014	1	110	4330	1	58	3	168.3	84.8	29.9	110.2	5	1	7.95	1.12	1.56	0.457	6.61	0.092	43.2	0.3	0.027	0.57	0.138	0.066	1	2	2	1	1	2	1	2	2	2	2	2	2	2	66.88	50	100	0	100	70	60	100	55
77914	year2013	2013-2014	1	107	3223	1	13	5	178.9	51.7	16.2	68.2	NULL	NULL	5.35	NULL	NULL	NULL	NULL	NULL	NULL	NULL	NULL	NULL	NULL	NULL	NULL	2	2	NULL	NULL	NULL	NULL	NULL	NULL	NULL	NULL	NULL	NULL	NULL	NULL	NULL	NULL	NULL	NULL	NULL	NULL	NULL	NULL
77924	year2013	2013-2014	1	110	4907	1	13	1	171.5	59	20.1	73.8	NULL	NULL	6.2	NULL	NULL	NULL	NULL	NULL	NULL	NULL	NULL	NULL	NULL	NULL	NULL	2	2	NULL	NULL	NULL	NULL	NULL	NULL	NULL	NULL	NULL	NULL	NULL	NULL	NULL	NULL	NULL	NULL	NULL	NULL	NULL	NULL
77931	year2013	2013-2014	1	108	10451	1	36	2	167.6	86.6	30.8	91.7	3	1	10.64	NULL	NULL	NULL	NULL	NULL	NULL	NULL	NULL	NULL	NULL	NULL	2	2	1	2	1	2	2	2	2	2	2	2	2	2	60.63	25	100	0	70	30	60	100	100
77932	year2013	2013-2014	2	117	4716	1	28	5	173.6	65.5	21.7	78.5	5	NULL	7.46	NULL	NULL	NULL	NULL	NULL	NULL	NULL	NULL	NULL	NULL	NULL	2	2	2	2	2	2	2	2	2	2	2	2	2	2	NULL	NULL	NULL	NULL	NULL	NULL	NULL	NULL	NULL
77940	year2013	2013-2014	1	111	4946	1	16	1	171	62.4	21.3	78.2	NULL	NULL	7.72	2.37	0.115	2.03	8.19	0.092	110	0.26	0.089	0.86	0.272	0.224	2	2	2	2	NULL	NULL	NULL	NULL	NULL	NULL	NULL	NULL	NULL	NULL	NULL	NULL	NULL	NULL	NULL	NULL	NULL	NULL	NULL
77943	year2013	2013-2014	1	105	7010	1	38	5	172.4	90.1	30.3	104.4	5	NULL	9.15	NULL	NULL	NULL	NULL	NULL	NULL	NULL	NULL	NULL	NULL	NULL	2	2	2	2	2	2	2	2	2	2	2	2	2	2	70.63	50	100	100	100	30	60	100	25
77947	year2013	2013-2014	2	115	3760	1	12	4	164.2	74.2	27.5	90	NULL	NULL	9.02	4.02	0.115	0.623	3.874	0.092	54.96	0.35	0.123	0.6	0.325	0.066	NULL	2	2	NULL	NULL	NULL	NULL	NULL	NULL	NULL	NULL	NULL	NULL	NULL	NULL	NULL	NULL	NULL	NULL	NULL	NULL	NULL	NULL
77963	year2013	2013-2014	1	107	14115	1	32	3	179.2	106.7	33.2	109.6	5	NULL	9.02	NULL	NULL	NULL	NULL	NULL	NULL	NULL	NULL	NULL	NULL	NULL	2	2	1	1	2	2	2	2	2	2	2	2	2	2	63.13	0	100	100	100	30	0	100	75
77965	year2013	2013-2014	1	114	6539	1	47	4	171.9	118	39.9	119	4	NULL	14.04	1.01	0.19	0.34	8.3	0.092	32.1	0.38	0.134	1.25	0.223	0.092	1	1	2	1	2	2	2	2	2	2	2	2	2	2	62.5	25	100	100	40	15	100	40	80
77972	year2013	2013-2014	1	104	21160	1	35	3	180.7	86.7	26.6	96.3	4	3	8.09	3.12	0.143	0.631	5.35	0.18	34.2	0.49	0.031	0.68	0.222	0.09	2	2	2	2	2	2	2	2	2	2	2	2	2	2	NULL	NULL	NULL	NULL	NULL	NULL	NULL	NULL	NULL
77993	year2013	2013-2014	1	111	6452	1	21	4	179.6	162.1	50.3	156.6	3	2	12.29	NULL	NULL	NULL	NULL	NULL	NULL	NULL	NULL	NULL	NULL	NULL	2	2	2	1	2	2	2	2	2	2	2	2	2	2	48.13	50	100	0	0	0	60	100	75
77999	year2013	2013-2014	1	115	7552	1	51	2	171.2	66.2	22.6	89.7	2	3	7.27	2.62	0.676	1.26	5.42	0.19	96.3	0.85	0.04	0.35	0.113	0.461	2	1	2	2	1	2	2	2	2	2	2	2	2	2	44.38	0	100	25	40	100	40	0	50
78015	year2013	2013-2014	1	118	6094	1	47	1	167.1	85	30.4	99.8	3	2	9.72	0.46	0.11	0.409	3.73	0.21	35.7	1.01	0.096	0.33	0.161	0.247	2	2	2	1	2	2	2	2	2	2	2	2	2	2	45	0	100	0	100	30	20	60	50
78016	year2013	2013-2014	2	113	22962	1	12	3	155	45	18.7	70.2	NULL	NULL	5.99	1	0.025	0.168	1.352	0.092	23.62	0.07	0.036	0.45	0.068	0.054	NULL	2	2	NULL	NULL	NULL	NULL	NULL	NULL	NULL	NULL	NULL	NULL	NULL	NULL	NULL	NULL	NULL	NULL	NULL	NULL	NULL	NULL
78061	year2013	2013-2014	2	109	12708	1	47	3	174.17	83.6	27.6	93.6	5	NULL	9.02	NULL	NULL	NULL	NULL	NULL	NULL	NULL	NULL	NULL	NULL	NULL	2	2	2	2	2	2	2	2	2	2	2	2	2	2	73.13	25	100	100	100	70	40	100	50
78068	year2013	2013-2014	2	112	12715	1	19	3	172	63	21.3	74	NULL	1	7.43	2.83	0.049	0.772	4.423	0.13	12.63	0.75	0.046	0.52	0.1	0.042	2	2	2	2	NULL	NULL	NULL	NULL	NULL	NULL	NULL	NULL	NULL	NULL	NULL	NULL	NULL	NULL	NULL	NULL	NULL	NULL	NULL
78073	year2013	2013-2014	1	104	16325	1	14	3	183.3	66.4	19.8	75.4	NULL	NULL	7.21	2.2	0.094	0.733	5.62	0.092	49	0.26	0.037	0.63	0.435	0.057	NULL	2	1	NULL	NULL	NULL	NULL	NULL	NULL	NULL	NULL	NULL	NULL	NULL	NULL	NULL	NULL	NULL	NULL	NULL	NULL	NULL	NULL
78080	year2013	2013-2014	2	109	3082	1	58	5	160.8	73.3	28.3	93.4	5	NULL	9.59	1.59	0.138	0.154	7.55	0.092	15	0.11	0.016	0.16	0.167	0.013	1	2	2	2	2	2	2	2	2	2	2	2	2	2	65.63	100	40	100	0	70	60	100	55
78082	year2013	2013-2014	1	108	22660	1	40	3	172.6	66.4	22.3	83.1	5	NULL	7.2	0.42	0.069	0.299	3.16	0.092	12.6	0.08	0.016	0.14	0.123	0.013	2	2	2	2	2	2	2	2	2	2	2	2	2	2	83.13	25	100	100	100	100	40	100	100
78083	year2013	2013-2014	1	113	28437	1	53	3	168.9	59.1	20.7	79.3	3	1	6.65	NULL	NULL	NULL	NULL	NULL	NULL	NULL	NULL	NULL	NULL	NULL	2	2	2	2	2	2	2	2	2	2	2	2	2	2	56.88	0	40	0	40	100	100	100	75
78085	year2013	2013-2014	2	106	5232	1	32	4	191.1	110.6	30.3	107.2	3	NULL	10.44	NULL	NULL	NULL	NULL	NULL	NULL	NULL	NULL	NULL	NULL	NULL	2	2	2	2	2	2	2	2	2	2	2	2	2	2	74.38	25	100	80	100	30	60	100	100
78108	year2013	2013-2014	2	117	5221	1	49	4	180.9	78.3	23.9	90.1	1	NULL	8.2	NULL	NULL	NULL	NULL	NULL	NULL	NULL	NULL	NULL	NULL	NULL	2	2	2	2	2	2	2	2	2	2	2	2	2	2	NULL	NULL	NULL	NULL	NULL	NULL	NULL	NULL	NULL
78124	year2013	2013-2014	1	116	16519	1	46	3	166	97.4	35.3	117.8	2	NULL	9.15	NULL	NULL	NULL	NULL	NULL	NULL	NULL	NULL	NULL	NULL	NULL	2	2	2	1	1	2	2	2	2	2	2	2	2	2	NULL	NULL	NULL	NULL	NULL	NULL	NULL	NULL	NULL
78146	year2013	2013-2014	1	117	3203	1	33	3	169.1	137.8	48.2	138.8	3	1	11.31	NULL	NULL	NULL	NULL	NULL	NULL	NULL	NULL	NULL	NULL	NULL	2	2	2	1	1	2	2	2	2	2	2	1	2	2	31.25	0	0	0	40	0	60	100	50
78211	year2013	2013-2014	2	110	18479	1	34	3	182.1	109.4	33	117.8	5	3	9.23	NULL	NULL	NULL	NULL	NULL	NULL	NULL	NULL	NULL	NULL	NULL	1	2	2	1	2	2	2	2	2	2	2	2	2	2	66.88	25	100	50	100	30	100	100	30
78213	year2013	2013-2014	2	108	5507	1	38	4	168.9	59.6	20.9	81.5	2	1	7.91	0.4	0.639	0.296	4.052	0.092	68.15	0.48	0.06	0.29	0.337	0.047	2	2	1	2	2	2	2	2	2	2	2	2	1	2	68.13	25	100	0	20	100	100	100	100
78214	year2013	2013-2014	1	104	4230	1	16	3	170.4	52.9	18.2	67.5	NULL	NULL	6.34	NULL	NULL	NULL	NULL	NULL	NULL	NULL	NULL	NULL	NULL	NULL	2	2	1	2	NULL	NULL	NULL	NULL	NULL	NULL	NULL	NULL	NULL	NULL	NULL	NULL	NULL	NULL	NULL	NULL	NULL	NULL	NULL
78220	year2013	2013-2014	1	110	5521	1	30	5	174.7	65.7	21.5	74.3	5	NULL	7.83	NULL	NULL	NULL	NULL	NULL	NULL	NULL	NULL	NULL	NULL	NULL	2	2	2	2	2	2	2	2	2	2	2	2	2	2	88.75	50	100	100	100	100	60	100	100
78234	year2013	2013-2014	2	107	5720	1	15	3	171.2	70.2	24	79.8	NULL	NULL	8.04	NULL	NULL	NULL	NULL	NULL	NULL	NULL	NULL	NULL	NULL	NULL	NULL	2	2	NULL	NULL	NULL	NULL	NULL	NULL	NULL	NULL	NULL	NULL	NULL	NULL	NULL	NULL	NULL	NULL	NULL	NULL	NULL	NULL
78237	year2013	2013-2014	1	118	9071	1	39	1	174.8	102.1	33.4	107.6	2	NULL	9.94	0.45	0.373	0.557	4.32	0.14	87.5	0.31	0.054	0.26	0.19	0.042	2	2	2	1	2	2	2	2	2	2	2	2	2	2	68.13	25	100	100	90	30	40	60	100
78255	year2013	2013-2014	1	117	4845	1	17	3	174.9	80.3	26.3	87.9	NULL	NULL	8.6	1	0.056	1.74	8.16	0.092	95.3	0.18	0.058	0.064	0.333	0.148	2	2	2	2	NULL	NULL	NULL	NULL	NULL	NULL	NULL	NULL	NULL	NULL	NULL	NULL	NULL	NULL	NULL	NULL	NULL	NULL	NULL
78296	year2013	2013-2014	1	107	6982	1	59	2	174	88.6	29.3	110.2	5	3	8.19	0.6	0.174	0.154	2.15	0.092	19.1	0.38	0.027	0.064	0.068	0.038	1	1	2	1	2	2	2	2	2	2	2	2	2	2	61.88	25	100	75	100	70	60	40	25
78327	year2013	2013-2014	1	105	26704	1	39	3	173.1	74.9	25	83.8	5	3	9.27	NULL	NULL	NULL	NULL	NULL	NULL	NULL	NULL	NULL	NULL	NULL	2	2	2	2	2	2	2	2	2	2	2	2	2	2	93.13	100	100	75	100	70	100	100	100
78332	year2013	2013-2014	2	106	2530	1	12	5	155.2	51.7	21.5	80.4	NULL	NULL	5.89	NULL	NULL	NULL	NULL	NULL	NULL	NULL	NULL	NULL	NULL	NULL	NULL	2	2	NULL	NULL	NULL	NULL	NULL	NULL	NULL	NULL	NULL	NULL	NULL	NULL	NULL	NULL	NULL	NULL	NULL	NULL	NULL	NULL
78352	year2013	2013-2014	1	118	4358	1	25	5	180.8	77.2	23.6	85.3	4	NULL	8.53	0.4	0.061	0.141	2.47	0.092	17.5	0.14	0.016	0.52	0.077	0.064	2	2	2	2	2	2	2	2	2	2	2	2	2	2	NULL	NULL	NULL	NULL	NULL	NULL	NULL	NULL	NULL
78364	year2013	2013-2014	1	117	2024	1	18	5	174.4	61.5	20.2	74.8	NULL	NULL	7	1.69	0.224	3.34	8.8	0.49	240	0.51	0.088	6.18	0.495	0.766	2	2	2	2	NULL	NULL	NULL	NULL	NULL	NULL	NULL	NULL	NULL	NULL	NULL	NULL	NULL	NULL	NULL	NULL	NULL	NULL	NULL
78373	year2013	2013-2014	2	114	3110	1	12	4	168.7	98.3	34.5	100.7	NULL	NULL	10.4	1.18	0.069	0.402	4.99	0.092	64.1	0.4	0.031	0.76	0.476	0.166	NULL	2	1	NULL	NULL	NULL	NULL	NULL	NULL	NULL	NULL	NULL	NULL	NULL	NULL	NULL	NULL	NULL	NULL	NULL	NULL	NULL	NULL
78380	year2013	2013-2014	1	110	3602	1	12	1	145.9	47.3	22.2	78.6	NULL	NULL	5.88	NULL	NULL	NULL	NULL	NULL	NULL	NULL	NULL	NULL	NULL	NULL	NULL	2	2	NULL	NULL	NULL	NULL	NULL	NULL	NULL	NULL	NULL	NULL	NULL	NULL	NULL	NULL	NULL	NULL	NULL	NULL	NULL	NULL
78386	year2013	2013-2014	2	104	4110	1	44	5	172.4	68.1	22.9	84	5	3	8.3	NULL	NULL	NULL	NULL	NULL	NULL	NULL	NULL	NULL	NULL	NULL	2	1	2	2	2	2	2	2	2	2	2	2	2	2	NULL	NULL	NULL	NULL	NULL	NULL	NULL	NULL	NULL
78404	year2013	2013-2014	2	111	29210	1	44	3	167.1	96.2	34.5	109	3	3	9.89	2.81	0.095	0.107	1.559	0.092	49.31	0.24	0.016	1.92	0.053	0.037	2	2	2	1	2	2	2	2	2	2	2	2	2	2	73.75	25	100	75	100	30	60	100	100
78412	year2013	2013-2014	2	105	3282	1	12	5	136.7	30.1	16.1	59.9	NULL	NULL	4.33	3.29	0.156	0.675	4.811	0.14	73.7	0.98	0.054	0.71	0.313	0.109	NULL	2	2	NULL	NULL	NULL	NULL	NULL	NULL	NULL	NULL	NULL	NULL	NULL	NULL	NULL	NULL	NULL	NULL	NULL	NULL	NULL	NULL
78440	year2013	2013-2014	2	109	27457	1	57	3	187.9	102.4	29	117.5	4	3	8.42	NULL	NULL	NULL	NULL	NULL	NULL	NULL	NULL	NULL	NULL	NULL	1	2	2	2	2	2	2	2	2	2	2	2	2	2	63.13	0	0	75	100	70	60	100	100
78441	year2013	2013-2014	1	111	7656	1	27	5	178.5	89.7	28.2	96	4	NULL	9.23	NULL	NULL	NULL	NULL	NULL	NULL	NULL	NULL	NULL	NULL	NULL	2	2	2	2	2	2	2	2	2	2	2	2	2	2	80	0	100	100	70	70	100	100	100
78460	year2013	2013-2014	2	112	7200	1	32	4	183.3	85.8	25.5	95.8	4	NULL	8.2	NULL	NULL	NULL	NULL	NULL	NULL	NULL	NULL	NULL	NULL	NULL	2	2	2	2	2	2	2	2	2	2	2	2	2	2	77.5	50	90	100	70	70	40	100	100
78462	year2013	2013-2014	2	105	6473	1	58	4	178.2	98.5	31	106.9	5	3	9.48	0.84	0.692	0.786	11.299	0.092	116.03	1.51	0.072	0.95	0.213	0.088	2	2	2	1	1	2	2	2	2	2	2	2	2	2	68.75	25	100	75	70	30	100	100	50
78474	year2013	2013-2014	1	110	7188	1	45	1	158.7	70.8	28.1	92.5	1	3	7.9	NULL	NULL	NULL	NULL	NULL	NULL	NULL	NULL	NULL	NULL	NULL	1	3	1	2	2	2	2	2	2	2	2	2	2	2	61.25	25	100	75	40	70	40	60	80
78478	year2013	2013-2014	2	115	22392	1	47	3	173.4	91.9	30.6	107.4	4	NULL	8.48	4.38	0.097	0.526	4.904	0.092	4.72	0.34	0.036	1.09	0.238	0.013	2	2	2	2	2	2	2	2	2	2	2	2	2	2	64.38	50	100	100	40	30	20	100	75
78500	year2013	2013-2014	1	108	5708	1	36	4	176.8	96	30.7	100.2	4	NULL	10.3	NULL	NULL	NULL	NULL	NULL	NULL	NULL	NULL	NULL	NULL	NULL	2	2	2	2	2	2	2	2	2	2	2	2	2	2	85.63	80	100	100	100	30	100	100	75
78511	year2013	2013-2014	2	112	3922	1	15	4	180.9	92.9	28.4	91.7	NULL	NULL	10.44	NULL	NULL	NULL	NULL	NULL	NULL	NULL	NULL	NULL	NULL	NULL	NULL	2	2	NULL	NULL	NULL	NULL	NULL	NULL	NULL	NULL	NULL	NULL	NULL	NULL	NULL	NULL	NULL	NULL	NULL	NULL	NULL	NULL
78512	year2013	2013-2014	1	113	29090	1	31	3	181.7	72.7	22	84.7	2	1	6.79	NULL	NULL	NULL	NULL	NULL	NULL	NULL	NULL	NULL	NULL	NULL	1	2	2	2	2	2	2	2	2	2	2	2	2	2	60.63	0	60	0	70	100	100	100	55
78514	year2013	2013-2014	2	115	6981	1	45	4	173.2	69.8	23.3	81.1	3	1	8.78	0.53	0.456	1.425	2.193	0.092	10.42	0.41	0.056	0.88	0.117	0.013	1	2	2	2	2	2	1	2	2	2	2	2	2	2	54.38	0	100	0	70	100	40	100	25
78518	year2013	2013-2014	1	110	21412	1	38	3	183.5	119.7	35.5	124	5	NULL	10.13	NULL	NULL	NULL	NULL	NULL	NULL	NULL	NULL	NULL	NULL	NULL	1	2	2	1	2	2	2	2	2	2	2	2	2	2	79.38	80	90	100	100	15	100	100	50
78526	year2013	2013-2014	2	104	17774	1	30	3	173.7	97.8	32.4	101.5	5	NULL	10.67	NULL	NULL	NULL	NULL	NULL	NULL	NULL	NULL	NULL	NULL	NULL	2	2	2	1	2	2	2	2	2	2	2	2	2	2	63.13	25	100	80	100	30	20	100	50
78560	year2013	2013-2014	1	114	5359	1	22	4	188.6	72.5	20.4	75.7	4	1	7.93	NULL	NULL	NULL	NULL	NULL	NULL	NULL	NULL	NULL	NULL	NULL	2	2	2	2	2	2	2	2	2	2	2	2	2	2	NULL	NULL	NULL	NULL	NULL	NULL	NULL	NULL	NULL
78562	year2013	2013-2014	2	106	3499	1	48	3	175.5	108.8	35.3	119.4	3	2	9.94	4.66	0.821	0.677	9.26	0.092	51.6	0.68	0.053	1.35	0.258	0.143	2	2	2	2	2	2	2	2	2	2	2	2	2	2	62.5	25	100	0	100	15	60	100	100
78572	year2013	2013-2014	2	108	29808	1	51	3	185.2	97.2	28.3	113	5	NULL	8.28	NULL	NULL	NULL	NULL	NULL	NULL	NULL	NULL	NULL	NULL	NULL	2	2	2	2	2	2	2	2	2	2	2	2	2	2	69.38	25	60	100	100	70	40	60	100
78575	year2013	2013-2014	2	105	22609	1	22	3	171.3	83.6	28.5	96	5	2	8.39	0.57	0.025	0.099	0.75	0.092	26.12	0.1	0.016	0.064	0.053	0.05	1	2	2	2	2	2	2	2	2	2	2	2	2	2	64.38	50	60	0	100	70	60	100	75
78588	year2013	2013-2014	1	108	6728	1	49	2	174.3	80.6	26.5	95.5	4	NULL	7.53	2.64	0.501	0.642	6.65	0.092	13.2	1.11	0.054	6.14	0.178	0.03	2	2	2	2	2	2	2	2	2	2	2	2	2	2	53.75	50	0	100	100	70	0	60	50
78595	year2013	2013-2014	1	113	4811	1	31	5	173.1	115.8	38.6	114.4	4	1	11.52	NULL	NULL	NULL	NULL	NULL	NULL	NULL	NULL	NULL	NULL	NULL	1	2	2	2	2	2	2	2	2	2	2	2	2	2	NULL	NULL	NULL	NULL	NULL	NULL	NULL	NULL	NULL
78599	year2013	2013-2014	2	105	21532	1	36	3	187.6	125.8	35.7	131.4	4	1	9.41	60.11	0.683	0.922	10.409	0.092	79.15	0.51	0.172	0.32	0.294	0.111	2	2	2	1	2	2	2	2	2	2	2	2	2	2	66.88	50	100	0	70	15	100	100	100
78603	year2013	2013-2014	1	118	4750	1	33	4	174.7	92	30.1	101.3	3	3	9.81	NULL	NULL	NULL	NULL	NULL	NULL	NULL	NULL	NULL	NULL	NULL	1	2	2	2	2	2	2	2	2	2	2	2	2	2	NULL	NULL	NULL	NULL	NULL	NULL	NULL	NULL	NULL
78621	year2013	2013-2014	2	104	3564	1	50	5	165.7	72.4	26.4	96.4	5	NULL	7.08	NULL	NULL	NULL	NULL	NULL	NULL	NULL	NULL	NULL	NULL	NULL	1	2	2	2	2	2	2	2	2	2	2	2	2	2	76.25	100	0	100	100	70	40	100	100
78633	year2013	2013-2014	2	110	4935	1	24	5	183.8	62.2	18.4	76.1	5	NULL	6.05	NULL	NULL	NULL	NULL	NULL	NULL	NULL	NULL	NULL	NULL	NULL	2	2	2	2	2	2	2	2	2	2	2	2	2	2	87.5	50	100	80	70	100	100	100	100
78645	year2013	2013-2014	1	105	26704	1	37	3	162.9	81.6	30.8	97	4	NULL	10.26	NULL	NULL	NULL	NULL	NULL	NULL	NULL	NULL	NULL	NULL	NULL	2	2	2	2	2	2	2	2	2	2	2	2	2	2	NULL	NULL	NULL	NULL	NULL	NULL	NULL	NULL	NULL
78649	year2013	2013-2014	1	111	5489	1	50	1	172.1	90.1	30.4	107.2	2	NULL	8.9	NULL	NULL	NULL	NULL	NULL	NULL	NULL	NULL	NULL	NULL	NULL	1	1	2	1	2	2	2	2	2	2	2	2	2	2	51.25	0	100	80	40	30	100	10	50
78650	year2013	2013-2014	2	117	5067	1	21	5	180	68.8	21.2	76.6	5	1	7.78	NULL	NULL	NULL	NULL	NULL	NULL	NULL	NULL	NULL	NULL	NULL	2	2	2	2	2	2	2	2	2	2	2	2	2	2	74.38	25	100	0	70	100	100	100	100
78655	year2013	2013-2014	2	112	11958	1	28	1	177.8	92.2	29.2	101	4	2	9.03	1.08	0.056	0.359	4.21	0.092	62.41	0.93	0.069	0.5	0.146	0.019	2	2	2	1	2	2	2	2	2	2	2	2	2	2	66.25	25	100	0	100	70	60	100	75
78660	year2013	2013-2014	2	107	20565	1	35	3	150.8	131.7	57.9	135.6	3	NULL	12.61	NULL	NULL	NULL	NULL	NULL	NULL	NULL	NULL	NULL	NULL	NULL	1	2	2	1	2	2	2	2	2	2	2	2	2	2	55.63	50	100	100	70	0	40	60	25
78664	year2013	2013-2014	2	115	23464	1	37	3	166.2	70.9	25.7	88.5	3	NULL	8.14	NULL	NULL	NULL	NULL	NULL	NULL	NULL	NULL	NULL	NULL	NULL	2	2	1	2	2	2	2	2	2	2	2	2	2	2	72.5	50	100	100	20	70	40	100	100
78693	year2013	2013-2014	1	108	3312	1	14	4	176.2	54.5	17.6	68	NULL	NULL	7.2	0.72	0.051	0.23	2.21	0.092	23.9	1.21	0.016	1.44	0.049	0.048	NULL	2	2	NULL	NULL	NULL	NULL	NULL	NULL	NULL	NULL	NULL	NULL	NULL	NULL	NULL	NULL	NULL	NULL	NULL	NULL	NULL	NULL
78695	year2013	2013-2014	1	112	7505	1	23	4	171.7	83.8	28.4	89.5	5	NULL	10.7	1.71	0.089	0.42	4.83	0.092	64.9	0.52	0.071	0.11	0.266	0.083	1	2	1	2	2	2	2	2	2	2	2	2	2	2	NULL	NULL	NULL	NULL	NULL	NULL	NULL	NULL	NULL
78703	year2013	2013-2014	2	114	19348	1	59	3	175.6	72.5	23.5	88	5	NULL	7.42	2.51	0.064	0.165	2.29	0.092	5.78	0.41	0.028	0.18	0.09	0.101	1	2	2	2	2	2	2	2	2	2	2	2	2	2	63.75	25	40	100	100	100	20	100	25
78707	year2013	2013-2014	2	115	6392	1	56	4	174.4	59.5	19.6	73.7	2	1	7.58	NULL	NULL	NULL	NULL	NULL	NULL	NULL	NULL	NULL	NULL	NULL	1	2	2	2	1	2	2	2	2	2	2	2	2	2	69.38	25	100	0	100	100	80	100	50
78724	year2013	2013-2014	2	105	8535	1	23	3	178.7	80	25.1	89.5	3	1	8.2	NULL	NULL	NULL	NULL	NULL	NULL	NULL	NULL	NULL	NULL	NULL	2	2	2	2	2	2	2	2	2	2	2	2	2	2	74.38	25	100	0	100	70	100	100	100
78735	year2013	2013-2014	2	113	25214	1	44	3	177.6	95.1	30.2	101	4	NULL	9.93	NULL	NULL	NULL	NULL	NULL	NULL	NULL	NULL	NULL	NULL	NULL	2	2	2	2	2	2	2	2	2	2	2	2	2	2	64.38	25	0	100	100	30	60	100	100
78736	year2013	2013-2014	2	107	20313	1	41	3	172.7	151.8	50.9	152.4	4	1	14.55	NULL	NULL	NULL	NULL	NULL	NULL	NULL	NULL	NULL	NULL	NULL	2	2	1	1	2	2	2	2	2	2	2	2	2	2	49.29	25	100	0	100	0	20	NULL	100
78739	year2013	2013-2014	1	105	34830	1	53	3	173.7	79.2	26.2	89.9	5	3	8.24	NULL	NULL	NULL	NULL	NULL	NULL	NULL	NULL	NULL	NULL	NULL	2	2	2	2	2	2	2	2	2	2	2	2	2	1	66.25	25	100	75	70	70	40	100	50
78742	year2013	2013-2014	1	112	26038	1	53	3	170	73.7	25.5	95.5	4	1	8.08	NULL	NULL	NULL	NULL	NULL	NULL	NULL	NULL	NULL	NULL	NULL	2	2	2	2	1	2	2	2	2	2	2	2	2	2	74.38	100	100	0	70	70	80	100	75
78766	year2013	2013-2014	2	104	19361	1	46	3	179.7	86.6	26.8	97.7	4	NULL	8.04	0.43	0.155	0.145	4.897	0.092	25.33	0.23	0.016	0.15	0.108	0.049	2	2	2	2	2	2	2	2	2	2	2	2	2	2	80	25	100	100	70	70	100	100	75
78769	year2013	2013-2014	2	109	7512	1	19	1	176.5	69.7	22.4	80.5	NULL	NULL	8.06	0.91	0.108	0.368	5.53	0.092	97	0.16	0.218	1.05	0.183	0.515	2	2	2	2	NULL	NULL	NULL	NULL	NULL	NULL	NULL	NULL	NULL	NULL	NULL	NULL	NULL	NULL	NULL	NULL	NULL	NULL	NULL
78781	year2013	2013-2014	1	106	8166	1	29	4	182.9	98.2	29.4	102.7	3	NULL	9.74	11.5	0.716	1.04	5.62	0.33	109	1.34	0.289	0.58	0.381	0.162	2	2	2	2	2	2	2	2	2	2	2	2	2	2	NULL	NULL	NULL	NULL	NULL	NULL	NULL	NULL	NULL
78787	year2013	2013-2014	2	111	4862	1	17	5	180.5	72.8	22.3	82.5	NULL	NULL	7.02	NULL	NULL	NULL	NULL	NULL	NULL	NULL	NULL	NULL	NULL	NULL	2	2	2	2	NULL	NULL	NULL	NULL	NULL	NULL	NULL	NULL	NULL	NULL	NULL	NULL	NULL	NULL	NULL	NULL	NULL	NULL	NULL
78791	year2013	2013-2014	1	108	6404	1	43	4	171	104	35.6	103.8	4	NULL	11.71	NULL	NULL	NULL	NULL	NULL	NULL	NULL	NULL	NULL	NULL	NULL	2	2	1	2	2	2	2	2	2	2	2	2	2	2	78.13	80	100	100	70	15	60	100	100
78798	year2013	2013-2014	1	114	3087	1	19	4	169.5	74.3	25.9	78.3	NULL	NULL	9.58	1.31	0.025	0.386	8.86	0.32	8.46	0.28	0.059	0.42	0.124	0.266	2	2	2	2	NULL	NULL	NULL	NULL	NULL	NULL	NULL	NULL	NULL	NULL	NULL	NULL	NULL	NULL	NULL	NULL	NULL	NULL	NULL
78811	year2013	2013-2014	2	118	2344	1	12	1	152	54.1	23.4	80	NULL	NULL	6.3	NULL	NULL	NULL	NULL	NULL	NULL	NULL	NULL	NULL	NULL	NULL	NULL	2	1	NULL	NULL	NULL	NULL	NULL	NULL	NULL	NULL	NULL	NULL	NULL	NULL	NULL	NULL	NULL	NULL	NULL	NULL	NULL	NULL
78815	year2013	2013-2014	1	105	20874	1	17	3	180.4	69.7	21.4	74	NULL	NULL	8.24	NULL	NULL	NULL	NULL	NULL	NULL	NULL	NULL	NULL	NULL	NULL	2	2	1	2	NULL	NULL	NULL	NULL	NULL	NULL	NULL	NULL	NULL	NULL	NULL	NULL	NULL	NULL	NULL	NULL	NULL	NULL	NULL
78832	year2013	2013-2014	2	108	8415	1	32	4	177.2	85.9	27.4	85.7	5	NULL	10.21	0.17	0.191	0.157	7.385	0.092	80.97	0.6	0.064	0.14	0.061	0.028	2	2	2	2	2	2	2	2	2	2	2	2	2	2	76.25	0	100	100	40	70	100	100	100
78852	year2013	2013-2014	1	118	7264	1	40	1	170	89.7	31	106.9	2	3	9.48	NULL	NULL	NULL	NULL	NULL	NULL	NULL	NULL	NULL	NULL	NULL	2	2	2	2	2	2	2	2	2	2	2	2	2	2	70.63	50	80	75	70	30	60	100	100
78880	year2013	2013-2014	2	109	20739	1	33	3	179.7	94	29.1	97.8	4	NULL	10.09	NULL	NULL	NULL	NULL	NULL	NULL	NULL	NULL	NULL	NULL	NULL	2	2	2	2	2	2	2	2	2	2	2	2	2	2	86.88	25	100	100	100	70	100	100	100
78906	year2013	2013-2014	2	114	2811	1	15	4	174.2	103.1	34	112	NULL	NULL	11.4	2.44	0.07	0.79	4.32	0.33	98	0.39	0.138	0.36	0.186	0.094	NULL	2	1	NULL	NULL	NULL	NULL	NULL	NULL	NULL	NULL	NULL	NULL	NULL	NULL	NULL	NULL	NULL	NULL	NULL	NULL	NULL	NULL
78910	year2013	2013-2014	1	108	4740	1	46	3	177.6	87.9	27.9	109.3	4	3	7.56	NULL	NULL	NULL	NULL	NULL	NULL	NULL	NULL	NULL	NULL	NULL	2	2	1	2	2	2	2	2	2	2	2	2	2	2	65.63	50	60	75	100	70	20	100	50
78921	year2013	2013-2014	2	114	5703	1	47	4	170.9	56.5	19.3	66.8	3	1	7.24	0.06	0.547	0.667	5.08	0.092	48.7	0.81	0.113	90.97	0.117	0.339	1	2	2	2	2	2	1	1	1	2	2	2	2	1	66.25	0	100	0	70	100	80	100	80
78931	year2013	2013-2014	1	114	20321	1	28	3	177.5	106.7	33.9	119	3	2	9.74	NULL	NULL	NULL	NULL	NULL	NULL	NULL	NULL	NULL	NULL	NULL	2	2	2	2	2	2	2	2	2	2	2	2	2	2	40	0	0	0	70	30	60	60	100
78932	year2013	2013-2014	1	117	2275	1	13	5	166.4	48.5	17.5	66	NULL	NULL	6.22	NULL	NULL	NULL	NULL	NULL	NULL	NULL	NULL	NULL	NULL	NULL	NULL	2	2	NULL	NULL	NULL	NULL	NULL	NULL	NULL	NULL	NULL	NULL	NULL	NULL	NULL	NULL	NULL	NULL	NULL	NULL	NULL	NULL
78934	year2013	2013-2014	2	112	16395	1	20	3	178.8	71.4	22.3	79.6	2	NULL	7.58	NULL	NULL	NULL	NULL	NULL	NULL	NULL	NULL	NULL	NULL	NULL	2	2	2	2	2	2	2	2	2	2	2	2	2	2	82.5	0	100	100	100	100	60	100	100
78935	year2013	2013-2014	2	111	4628	1	13	4	162.6	50.9	19.3	64.2	NULL	NULL	7.34	NULL	NULL	NULL	NULL	NULL	NULL	NULL	NULL	NULL	NULL	NULL	NULL	2	2	NULL	NULL	NULL	NULL	NULL	NULL	NULL	NULL	NULL	NULL	NULL	NULL	NULL	NULL	NULL	NULL	NULL	NULL	NULL	NULL
78937	year2013	2013-2014	1	113	28437	1	55	3	174.8	104.4	34.2	128.2	4	1	7.77	NULL	NULL	NULL	NULL	NULL	NULL	NULL	NULL	NULL	NULL	NULL	1	2	2	1	1	2	2	2	2	2	2	2	2	2	61.25	25	100	0	100	30	80	100	55
78943	year2013	2013-2014	2	105	3636	1	12	2	156	42.6	17.5	64	NULL	NULL	5.88	NULL	NULL	NULL	NULL	NULL	NULL	NULL	NULL	NULL	NULL	NULL	NULL	2	2	NULL	NULL	NULL	NULL	NULL	NULL	NULL	NULL	NULL	NULL	NULL	NULL	NULL	NULL	NULL	NULL	NULL	NULL	NULL	NULL
78949	year2013	2013-2014	1	113	25585	1	43	3	177.4	73.2	23.3	88.5	3	NULL	7.25	NULL	NULL	NULL	NULL	NULL	NULL	NULL	NULL	NULL	NULL	NULL	2	2	2	2	2	2	2	2	2	2	2	2	2	2	NULL	NULL	NULL	NULL	NULL	NULL	NULL	NULL	NULL
78964	year2013	2013-2014	1	110	9895	1	35	1	187	106.2	30.4	109.3	2	3	9.71	NULL	NULL	NULL	NULL	NULL	NULL	NULL	NULL	NULL	NULL	NULL	2	2	2	2	2	2	2	2	2	2	2	2	2	2	62.5	25	100	75	100	30	20	100	50
79000	year2013	2013-2014	1	106	11327	1	36	1	163.5	71.6	26.8	94.7	1	3	8.11	0.09	0.058	0.074	1.32	0.092	16	0.11	0.025	0.064	0.062	0.013	2	2	2	2	2	2	2	2	2	2	2	2	2	2	NULL	NULL	NULL	NULL	NULL	NULL	NULL	NULL	NULL
79005	year2013	2013-2014	1	116	5892	1	44	4	182.3	92.9	28	93.4	5	NULL	9.26	NULL	NULL	NULL	NULL	NULL	NULL	NULL	NULL	NULL	NULL	NULL	2	2	2	1	2	2	2	2	2	2	2	2	2	2	75	50	40	100	40	70	100	100	100
79022	year2013	2013-2014	2	111	6323	1	44	4	170	90.1	31.2	98.4	2	3	10	NULL	NULL	NULL	NULL	NULL	NULL	NULL	NULL	NULL	NULL	NULL	2	2	1	1	2	2	2	2	2	2	2	2	2	2	58.75	0	100	75	100	30	40	100	25
79026	year2013	2013-2014	1	115	23070	1	23	3	179	68.3	21.3	78.5	4	NULL	7.23	1.41	0.077	0.399	4.89	0.092	54.5	0.4	0.062	0.12	0.254	0.225	2	2	2	2	2	2	2	2	2	2	2	2	2	2	87.5	0	100	100	100	100	100	100	100
79028	year2013	2013-2014	2	118	2946	1	12	1	166.4	45.8	16.5	64.9	NULL	NULL	5.56	NULL	NULL	NULL	NULL	NULL	NULL	NULL	NULL	NULL	NULL	NULL	NULL	2	2	NULL	NULL	NULL	NULL	NULL	NULL	NULL	NULL	NULL	NULL	NULL	NULL	NULL	NULL	NULL	NULL	NULL	NULL	NULL	NULL
79032	year2013	2013-2014	2	116	6351	1	33	4	162.3	86.6	32.9	106.2	2	1	10.56	NULL	NULL	NULL	NULL	NULL	NULL	NULL	NULL	NULL	NULL	NULL	2	2	2	2	2	2	2	2	2	2	2	2	2	2	NULL	NULL	NULL	NULL	NULL	NULL	NULL	NULL	NULL
79033	year2013	2013-2014	2	108	19251	1	41	3	168.6	71	25	87.1	3	1	8.86	NULL	NULL	NULL	NULL	NULL	NULL	NULL	NULL	NULL	NULL	NULL	2	2	2	2	2	2	2	2	2	2	2	2	2	2	81.25	80	100	0	100	70	100	100	100
79044	year2013	2013-2014	2	104	4666	1	31	5	173	81.1	27.1	93.4	5	NULL	8.53	NULL	NULL	NULL	NULL	NULL	NULL	NULL	NULL	NULL	NULL	NULL	2	2	2	2	2	2	2	2	2	2	2	2	2	2	88.75	80	100	100	100	70	60	100	100
79054	year2013	2013-2014	2	108	4817	1	14	5	174.2	57	18.8	69.2	NULL	NULL	7.63	NULL	NULL	NULL	NULL	NULL	NULL	NULL	NULL	NULL	NULL	NULL	NULL	2	2	NULL	NULL	NULL	NULL	NULL	NULL	NULL	NULL	NULL	NULL	NULL	NULL	NULL	NULL	NULL	NULL	NULL	NULL	NULL	NULL
79066	year2013	2013-2014	2	116	3594	1	14	4	169.1	82	28.7	84.5	NULL	NULL	10.74	1.73	0.097	1.05	4.41	0.092	173	0.43	0.08	0.97	0.148	0.938	NULL	2	2	NULL	NULL	NULL	NULL	NULL	NULL	NULL	NULL	NULL	NULL	NULL	NULL	NULL	NULL	NULL	NULL	NULL	NULL	NULL	NULL
79096	year2013	2013-2014	1	115	6588	1	44	4	166	57.1	20.7	70.4	3	1	7.56	0.6	0.394	0.41	3.84	0.092	22	0.98	0.076	4.85	0.239	0.048	2	2	2	2	2	2	2	2	2	2	2	2	2	2	71.88	25	100	0	100	100	100	100	50
79105	year2013	2013-2014	1	106	4505	1	15	1	174.4	52.9	17.4	66.5	NULL	NULL	6.96	NULL	NULL	NULL	NULL	NULL	NULL	NULL	NULL	NULL	NULL	NULL	NULL	2	1	NULL	NULL	NULL	NULL	NULL	NULL	NULL	NULL	NULL	NULL	NULL	NULL	NULL	NULL	NULL	NULL	NULL	NULL	NULL	NULL
79148	year2013	2013-2014	2	114	9899	1	33	1	170.6	98.4	33.8	106.4	2	NULL	10.25	NULL	NULL	NULL	NULL	NULL	NULL	NULL	NULL	NULL	NULL	NULL	2	2	2	2	2	2	2	2	2	2	2	2	2	2	55	50	0	100	100	30	0	60	100
79164	year2013	2013-2014	1	107	4897	1	33	5	176.1	155.8	50.2	153.5	5	3	13.01	1.56	0.025	0.738	12	0.22	142	0.64	0.163	2.46	0.273	0.501	1	2	1	1	2	2	2	2	2	2	2	2	2	2	NULL	NULL	NULL	NULL	NULL	NULL	NULL	NULL	NULL
79166	year2013	2013-2014	2	104	12558	1	19	3	170.9	76.7	26.3	91.4	NULL	NULL	8.18	NULL	NULL	NULL	NULL	NULL	NULL	NULL	NULL	NULL	NULL	NULL	2	2	2	2	NULL	NULL	NULL	NULL	NULL	NULL	NULL	NULL	NULL	NULL	NULL	NULL	NULL	NULL	NULL	NULL	NULL	NULL	NULL
79170	year2013	2013-2014	2	110	3748	1	14	1	165.9	77.9	28.3	94.5	NULL	NULL	8.23	NULL	NULL	NULL	NULL	NULL	NULL	NULL	NULL	NULL	NULL	NULL	NULL	2	2	NULL	NULL	NULL	NULL	NULL	NULL	NULL	NULL	NULL	NULL	NULL	NULL	NULL	NULL	NULL	NULL	NULL	NULL	NULL	NULL
79176	year2013	2013-2014	1	114	5740	1	55	4	182.2	99.8	30.1	105.7	4	1	9.41	2.09	1.06	0.691	9.69	0.25	182	0.82	0.031	0.4	0.551	0.14	2	2	2	2	2	2	2	2	2	2	2	2	2	1	55.63	50	100	0	70	30	60	60	75
79177	year2013	2013-2014	2	106	12708	1	43	3	170.55	77.8	26.7	94.2	5	NULL	8.15	7.22	0.207	0.628	7.13	0.092	58.7	0.45	0.061	0.44	0.523	0.319	2	3	2	1	2	2	2	2	2	2	2	2	2	2	68.75	80	100	100	70	70	20	60	50
79190	year2013	2013-2014	1	117	6032	1	41	1	165.5	125.6	45.9	126.4	3	NULL	13.61	3.22	0.082	0.661	10.2	0.092	56.1	1.54	0.044	0.38	0.294	0.013	2	2	2	1	2	2	2	2	2	2	2	2	2	2	50.63	25	100	100	20	0	0	60	100
79210	year2013	2013-2014	2	117	4716	1	25	5	168.8	59.1	20.7	72.1	5	NULL	7.71	NULL	NULL	NULL	NULL	NULL	NULL	NULL	NULL	NULL	NULL	NULL	2	2	2	2	2	2	2	2	2	2	2	2	2	2	87.5	0	100	100	100	100	100	100	100
79217	year2013	2013-2014	2	110	6602	1	33	4	182.2	91.7	27.6	96.7	4	NULL	8.89	NULL	NULL	NULL	NULL	NULL	NULL	NULL	NULL	NULL	NULL	NULL	2	2	2	2	2	2	2	2	2	2	2	2	2	2	74.38	50	100	100	40	70	60	100	75
79218	year2013	2013-2014	1	112	2866	1	14	4	164.1	51	18.9	67.1	NULL	NULL	6.99	0.26	0.025	0.078	0.851	0.092	10.2	0.05	0.016	0.12	0.057	0.013	NULL	2	2	NULL	NULL	NULL	NULL	NULL	NULL	NULL	NULL	NULL	NULL	NULL	NULL	NULL	NULL	NULL	NULL	NULL	NULL	NULL	NULL
79226	year2013	2013-2014	1	107	5723	1	24	5	171.4	65	22.1	77.4	5	NULL	7.68	4.75	0.192	0.798	4.52	0.21	105	0.3	0.049	0.09	0.168	1.247	2	2	2	2	2	2	2	2	2	2	2	2	2	2	93.75	80	100	100	70	100	100	100	100
79228	year2013	2013-2014	1	114	4837	1	42	3	181.2	62.3	19	79	4	NULL	6.42	NULL	NULL	NULL	NULL	NULL	NULL	NULL	NULL	NULL	NULL	NULL	2	2	2	2	2	2	2	2	2	2	2	2	2	2	81.25	80	100	80	40	100	100	100	50
79229	year2013	2013-2014	1	108	3310	1	15	2	164.2	53.3	19.8	69.1	NULL	NULL	7.49	NULL	NULL	NULL	NULL	NULL	NULL	NULL	NULL	NULL	NULL	NULL	NULL	2	2	NULL	NULL	NULL	NULL	NULL	NULL	NULL	NULL	NULL	NULL	NULL	NULL	NULL	NULL	NULL	NULL	NULL	NULL	NULL	NULL
79231	year2013	2013-2014	1	104	27598	1	52	3	190.3	103.1	28.5	106.3	5	3	8.89	NULL	NULL	NULL	NULL	NULL	NULL	NULL	NULL	NULL	NULL	NULL	2	2	2	1	2	2	2	2	2	2	2	2	2	2	75.63	50	100	75	70	70	40	100	100
79233	year2013	2013-2014	2	111	5218	1	16	5	176.7	112	35.9	102.3	NULL	NULL	11.72	NULL	NULL	NULL	NULL	NULL	NULL	NULL	NULL	NULL	NULL	NULL	2	2	2	1	NULL	NULL	NULL	NULL	NULL	NULL	NULL	NULL	NULL	NULL	NULL	NULL	NULL	NULL	NULL	NULL	NULL	NULL	NULL
79260	year2013	2013-2014	2	111	3532	1	13	4	165	53.6	19.7	69.6	NULL	NULL	7.57	NULL	NULL	NULL	NULL	NULL	NULL	NULL	NULL	NULL	NULL	NULL	NULL	2	2	NULL	NULL	NULL	NULL	NULL	NULL	NULL	NULL	NULL	NULL	NULL	NULL	NULL	NULL	NULL	NULL	NULL	NULL	NULL	NULL
79263	year2013	2013-2014	2	115	22073	1	46	3	178.1	126.8	40	126.2	5	2	11.42	NULL	NULL	NULL	NULL	NULL	NULL	NULL	NULL	NULL	NULL	NULL	1	2	1	1	2	2	2	2	2	2	2	2	2	1	NULL	NULL	NULL	NULL	NULL	NULL	NULL	NULL	NULL
79265	year2013	2013-2014	1	106	3995	1	14	4	174.4	53.3	17.5	69.5	NULL	NULL	6.75	NULL	NULL	NULL	NULL	NULL	NULL	NULL	NULL	NULL	NULL	NULL	NULL	2	2	NULL	NULL	NULL	NULL	NULL	NULL	NULL	NULL	NULL	NULL	NULL	NULL	NULL	NULL	NULL	NULL	NULL	NULL	NULL	NULL
79283	year2013	2013-2014	1	117	2024	1	18	5	166.7	64.8	23.3	78.2	NULL	NULL	7.8	NULL	NULL	NULL	NULL	NULL	NULL	NULL	NULL	NULL	NULL	NULL	2	2	2	2	NULL	NULL	NULL	NULL	NULL	NULL	NULL	NULL	NULL	NULL	NULL	NULL	NULL	NULL	NULL	NULL	NULL	NULL	NULL
79287	year2013	2013-2014	1	118	3292	1	19	1	165.2	47.9	17.6	69.9	NULL	NULL	5.91	NULL	NULL	NULL	NULL	NULL	NULL	NULL	NULL	NULL	NULL	NULL	2	2	2	2	NULL	NULL	NULL	NULL	NULL	NULL	NULL	NULL	NULL	NULL	NULL	NULL	NULL	NULL	NULL	NULL	NULL	NULL	NULL
79290	year2013	2013-2014	1	113	23897	1	18	3	164.4	78.9	29.2	101.4	NULL	1	7.92	NULL	NULL	NULL	NULL	NULL	NULL	NULL	NULL	NULL	NULL	NULL	2	2	2	2	NULL	NULL	NULL	NULL	NULL	NULL	NULL	NULL	NULL	NULL	NULL	NULL	NULL	NULL	NULL	NULL	NULL	NULL	NULL
79292	year2013	2013-2014	2	104	3624	1	58	5	170.1	77	26.6	101.3	2	1	8.12	3.68	0.949	0.363	5.234	0.092	98.95	0.92	0.045	0.5	0.36	0.018	1	2	1	2	2	2	2	2	2	2	2	2	2	2	57.5	100	80	0	100	70	20	60	30
79305	year2013	2013-2014	2	105	13871	1	46	3	177.3	91.2	29	103.4	5	NULL	8.63	NULL	NULL	NULL	NULL	NULL	NULL	NULL	NULL	NULL	NULL	NULL	1	2	2	2	1	2	2	2	2	2	2	2	2	2	61.25	25	0	100	100	70	40	100	55
79315	year2013	2013-2014	2	107	4592	1	32	3	176.2	78.4	25.3	91.1	3	1	8.19	0.69	0.253	0.176	2.02	0.092	9.85	0.27	0.031	0.064	0.097	0.013	2	2	2	2	2	2	2	2	2	2	2	2	2	2	38.75	0	0	0	20	70	20	100	100
79329	year2013	2013-2014	2	107	16010	1	18	3	183.3	122.5	36.5	107.9	NULL	3	11.95	NULL	NULL	NULL	NULL	NULL	NULL	NULL	NULL	NULL	NULL	NULL	2	2	2	2	NULL	NULL	NULL	NULL	NULL	NULL	NULL	NULL	NULL	NULL	NULL	NULL	NULL	NULL	NULL	NULL	NULL	NULL	NULL
79330	year2013	2013-2014	1	114	3764	1	35	5	178.3	71.9	22.6	88.7	4	1	7.45	2.72	0.373	0.7	6.54	0.092	73.1	0.51	0.075	0.09	0.207	0.331	2	2	2	2	2	2	2	2	2	2	2	2	2	2	NULL	NULL	NULL	NULL	NULL	NULL	NULL	NULL	NULL
79334	year2013	2013-2014	2	110	6248	1	45	1	158.4	72.4	28.9	93	2	NULL	8.67	NULL	NULL	NULL	NULL	NULL	NULL	NULL	NULL	NULL	NULL	NULL	1	2	2	1	2	2	2	2	2	2	2	2	2	2	NULL	NULL	NULL	NULL	NULL	NULL	NULL	NULL	NULL
79362	year2013	2013-2014	2	110	25645	1	59	3	179.9	88.7	27.4	101.3	3	1	7.95	0.72	0.17	0.09	2.135	0.092	7.5	0.14	0.016	0.064	0.074	0.052	2	2	2	2	2	2	2	2	2	2	2	2	2	1	NULL	NULL	NULL	NULL	NULL	NULL	NULL	NULL	NULL
79369	year2013	2013-2014	2	105	3765	1	30	5	169	67.9	23.8	91.4	3	3	7.43	NULL	NULL	NULL	NULL	NULL	NULL	NULL	NULL	NULL	NULL	NULL	2	2	2	2	2	2	2	2	2	2	2	2	1	2	85.63	80	100	75	90	100	40	100	100
79387	year2013	2013-2014	1	110	9586	1	38	1	166.6	75.7	27.3	89.6	4	3	9.02	NULL	NULL	NULL	NULL	NULL	NULL	NULL	NULL	NULL	NULL	NULL	2	2	2	2	2	2	2	2	2	2	2	2	2	2	69.38	50	100	75	40	70	20	100	100
79425	year2013	2013-2014	2	118	2585	1	53	5	170.6	66.9	23	88.2	5	NULL	6.98	NULL	NULL	NULL	NULL	NULL	NULL	NULL	NULL	NULL	NULL	NULL	1	2	2	2	2	2	2	2	2	2	2	2	2	2	NULL	NULL	NULL	NULL	NULL	NULL	NULL	NULL	NULL
79431	year2013	2013-2014	2	118	4086	1	56	1	169.5	83.8	29.2	100.3	3	NULL	8.52	NULL	NULL	NULL	NULL	NULL	NULL	NULL	NULL	NULL	NULL	NULL	2	2	2	1	2	2	2	2	2	2	2	2	2	2	75.63	80	100	100	100	70	20	60	75
79442	year2013	2013-2014	1	105	31336	1	45	3	176.2	82.3	26.5	96.5	4	NULL	7.45	NULL	NULL	NULL	NULL	NULL	NULL	NULL	NULL	NULL	NULL	NULL	2	2	2	2	2	2	2	2	2	2	2	2	2	2	76.25	0	100	80	100	70	60	100	100
79456	year2013	2013-2014	1	118	2431	1	18	1	181.7	99.5	30.1	98.8	NULL	2	10.19	1.64	0.138	0.725	6.84	0.092	131	0.62	0.152	1.34	0.451	0.213	2	2	2	1	NULL	NULL	NULL	NULL	NULL	NULL	NULL	NULL	NULL	NULL	NULL	NULL	NULL	NULL	NULL	NULL	NULL	NULL	NULL
79467	year2013	2013-2014	1	112	14198	1	26	3	174.9	81.1	26.5	98	4	NULL	7.05	NULL	NULL	NULL	NULL	NULL	NULL	NULL	NULL	NULL	NULL	NULL	2	2	1	2	2	2	2	2	2	2	2	2	2	2	66.25	25	0	100	100	70	60	100	75
79484	year2013	2013-2014	1	106	7865	1	54	1	170.4	130.3	44.9	125.9	1	2	8.75	3.07	0.667	3.26	9.01	0.2	44	0.6	0.227	0.6	0.184	0.123	1	1	1	1	1	1	2	2	1	2	2	2	2	2	48.75	0	90	0	100	0	80	40	80
79490	year2013	2013-2014	2	104	4352	1	34	3	165.2	81.3	29.8	105.6	3	NULL	8.29	9.93	0.095	0.808	3.922	0.15	50.08	0.73	0.067	0.12	0.089	0.062	1	2	1	1	1	2	2	2	2	2	2	2	2	2	74.38	0	100	100	70	70	100	100	55
79496	year2013	2013-2014	1	108	4960	1	54	2	169.7	81.8	28.4	101.8	3	NULL	9.05	0.9	0.283	0.23	3.94	0.092	8.31	0.32	0.075	1.66	0.118	0.022	1	2	2	2	2	2	2	2	2	2	2	2	2	2	77.5	50	100	100	100	70	40	60	100
79508	year2013	2013-2014	2	109	6430	1	13	1	166	52.8	19.2	78.7	NULL	NULL	5.32	0.39	0.025	0.351	2.5	0.092	14.8	0.19	0.06	0.23	0.013	0.029	NULL	2	2	NULL	NULL	NULL	NULL	NULL	NULL	NULL	NULL	NULL	NULL	NULL	NULL	NULL	NULL	NULL	NULL	NULL	NULL	NULL	NULL
79519	year2013	2013-2014	2	105	22609	1	23	3	178.3	132.9	41.8	125.3	5	NULL	11.22	NULL	NULL	NULL	NULL	NULL	NULL	NULL	NULL	NULL	NULL	NULL	1	2	1	1	2	2	2	2	2	2	2	2	2	2	NULL	NULL	NULL	NULL	NULL	NULL	NULL	NULL	NULL
79524	year2013	2013-2014	2	104	2053	1	13	4	164.7	54.2	20	71.2	NULL	NULL	7.63	NULL	NULL	NULL	NULL	NULL	NULL	NULL	NULL	NULL	NULL	NULL	NULL	2	2	NULL	NULL	NULL	NULL	NULL	NULL	NULL	NULL	NULL	NULL	NULL	NULL	NULL	NULL	NULL	NULL	NULL	NULL	NULL	NULL
79569	year2013	2013-2014	1	118	3379	1	44	5	175	83.9	27.4	96.4	4	1	8.1	NULL	NULL	NULL	NULL	NULL	NULL	NULL	NULL	NULL	NULL	NULL	2	2	2	1	2	2	2	2	2	2	2	2	1	2	51.25	0	100	0	70	70	20	100	50
79573	year2013	2013-2014	2	110	6032	1	29	5	185.7	83.7	24.3	89.6	5	3	7.5	NULL	NULL	NULL	NULL	NULL	NULL	NULL	NULL	NULL	NULL	NULL	2	2	2	2	2	2	2	2	2	2	2	2	2	2	82.5	25	100	75	100	100	60	100	100
79576	year2013	2013-2014	1	113	28437	1	53	3	178.5	84.7	26.6	93.1	3	3	8.77	NULL	NULL	NULL	NULL	NULL	NULL	NULL	NULL	NULL	NULL	NULL	1	2	1	2	2	2	2	2	2	2	2	2	2	2	72.5	25	100	75	70	70	60	100	80
79593	year2013	2013-2014	2	107	7767	1	59	3	177.8	80.7	25.5	97.2	2	1	7.54	NULL	NULL	NULL	NULL	NULL	NULL	NULL	NULL	NULL	NULL	NULL	2	2	2	2	2	2	2	2	2	2	2	1	2	2	56.25	0	40	0	40	70	100	100	100
79615	year2013	2013-2014	2	115	5386	1	17	4	184.4	80.6	23.7	80.2	NULL	NULL	8.47	NULL	NULL	NULL	NULL	NULL	NULL	NULL	NULL	NULL	NULL	NULL	2	2	2	2	NULL	NULL	NULL	NULL	NULL	NULL	NULL	NULL	NULL	NULL	NULL	NULL	NULL	NULL	NULL	NULL	NULL	NULL	NULL
79633	year2013	2013-2014	2	112	7392	1	25	3	171.6	66.2	22.5	79.8	3	NULL	7.62	1.82	0.14	0.408	3.849	0.092	29.56	0.27	0.047	1.25	0.132	0.105	2	2	2	2	2	2	2	2	2	2	2	2	2	2	NULL	NULL	NULL	NULL	NULL	NULL	NULL	NULL	NULL
79638	year2013	2013-2014	1	116	5578	1	42	4	175	89.7	29.3	88.4	5	NULL	11.72	NULL	NULL	NULL	NULL	NULL	NULL	NULL	NULL	NULL	NULL	NULL	2	2	2	1	2	2	2	2	2	2	2	2	2	2	NULL	NULL	NULL	NULL	NULL	NULL	NULL	NULL	NULL
79644	year2013	2013-2014	1	109	9005	1	47	2	187.9	119.2	33.8	128	2	NULL	9.77	NULL	NULL	NULL	NULL	NULL	NULL	NULL	NULL	NULL	NULL	NULL	2	2	2	2	2	2	2	2	2	2	2	2	2	2	85	50	100	100	100	30	100	100	100
79646	year2013	2013-2014	2	112	17621	1	25	3	178.3	85.6	26.9	85.3	5	NULL	10.27	NULL	NULL	NULL	NULL	NULL	NULL	NULL	NULL	NULL	NULL	NULL	2	2	2	2	2	2	2	2	2	2	2	2	2	2	86.88	25	100	100	100	70	100	100	100
79649	year2013	2013-2014	1	105	23772	1	20	3	174.5	77.2	25.4	84.3	4	NULL	8.94	NULL	NULL	NULL	NULL	NULL	NULL	NULL	NULL	NULL	NULL	NULL	2	2	1	2	2	2	2	2	2	2	2	2	2	2	83.75	50	100	80	70	70	100	100	100
79651	year2013	2013-2014	1	106	8493	1	42	1	169.3	90.9	31.7	101.4	2	NULL	10.37	1.57	0.12	0.482	4.25	0.23	48.7	0.41	0.053	0.15	0.218	0.043	2	2	2	1	2	2	2	2	2	2	2	2	2	2	NULL	NULL	NULL	NULL	NULL	NULL	NULL	NULL	NULL
79660	year2013	2013-2014	1	109	14359	1	36	1	181.7	160.9	48.7	149.7	4	NULL	12.31	0.72	1.07	0.891	7.75	0.15	65.7	0.46	0.134	0.8	0.269	0.585	1	2	2	1	2	2	2	2	2	2	2	2	2	2	NULL	NULL	NULL	NULL	NULL	NULL	NULL	NULL	NULL
79661	year2013	2013-2014	1	110	3602	1	52	5	174.4	71.4	23.5	98	3	NULL	6.58	NULL	NULL	NULL	NULL	NULL	NULL	NULL	NULL	NULL	NULL	NULL	2	2	2	2	2	2	2	2	2	2	2	2	2	2	65.63	25	0	100	100	100	0	100	100
79664	year2013	2013-2014	1	111	19875	1	40	3	179.8	84.1	26	95.2	4	3	8.08	3.04	0.296	0.604	7.61	0.092	78.3	0.27	0.039	0.46	0.255	0.164	2	2	1	2	2	2	2	2	2	2	2	2	2	2	66.25	0	100	75	70	70	40	100	75
79689	year2013	2013-2014	2	114	2933	1	16	5	170.8	81.2	27.8	88.8	NULL	NULL	8.83	NULL	NULL	NULL	NULL	NULL	NULL	NULL	NULL	NULL	NULL	NULL	2	2	2	2	NULL	NULL	NULL	NULL	NULL	NULL	NULL	NULL	NULL	NULL	NULL	NULL	NULL	NULL	NULL	NULL	NULL	NULL	NULL
79710	year2013	2013-2014	1	117	4845	1	13	3	172.4	75.5	25.4	92.8	NULL	NULL	8.04	2.46	0.05	0.71	5.87	0.18	55.9	0.14	0.079	0.064	0.271	0.217	NULL	2	2	NULL	NULL	NULL	NULL	NULL	NULL	NULL	NULL	NULL	NULL	NULL	NULL	NULL	NULL	NULL	NULL	NULL	NULL	NULL	NULL
79715	year2013	2013-2014	1	115	6791	1	55	4	181.8	66.3	20.1	80.2	2	NULL	7.27	NULL	NULL	NULL	NULL	NULL	NULL	NULL	NULL	NULL	NULL	NULL	2	2	2	2	2	2	2	2	2	2	2	2	2	2	66.88	0	100	100	70	100	40	100	25
79745	year2013	2013-2014	1	104	15752	1	16	3	162.7	61.2	23.1	78.7	NULL	NULL	8.14	1.04	0.228	0.625	7.41	0.092	120	0.26	0.078	0.79	0.299	0.156	2	2	2	1	NULL	NULL	NULL	NULL	NULL	NULL	NULL	NULL	NULL	NULL	NULL	NULL	NULL	NULL	NULL	NULL	NULL	NULL	NULL
79746	year2013	2013-2014	1	115	3972	1	14	5	150.6	38.5	17	61.2	NULL	NULL	5.43	0.98	0.055	0.226	1.34	0.092	10.4	0.14	0.016	0.064	0.063	0.029	NULL	2	2	NULL	NULL	NULL	NULL	NULL	NULL	NULL	NULL	NULL	NULL	NULL	NULL	NULL	NULL	NULL	NULL	NULL	NULL	NULL	NULL
79752	year2013	2013-2014	1	116	5294	1	18	3	173.4	99	32.9	95.1	NULL	2	11.27	0.33	0.025	0.112	1.08	0.092	3.74	0.05	0.016	0.22	0.055	0.013	2	2	2	1	NULL	NULL	NULL	NULL	NULL	NULL	NULL	NULL	NULL	NULL	NULL	NULL	NULL	NULL	NULL	NULL	NULL	NULL	NULL
79758	year2013	2013-2014	2	111	5921	1	38	5	178.1	107.8	34	107.6	2	NULL	11.36	NULL	NULL	NULL	NULL	NULL	NULL	NULL	NULL	NULL	NULL	NULL	2	2	2	2	2	2	2	2	2	2	2	2	2	2	68.75	80	100	100	90	30	0	100	50
79782	year2013	2013-2014	1	109	4202	1	30	3	159.5	54	21.2	84	4	3	6.11	NULL	NULL	NULL	NULL	NULL	NULL	NULL	NULL	NULL	NULL	NULL	2	2	1	2	2	2	2	2	2	2	2	2	2	2	53.75	0	0	30	40	100	60	100	100
79786	year2013	2013-2014	2	118	2410	1	12	1	166.8	70	25.2	83.4	NULL	NULL	7.07	3.68	0.048	0.454	6.21	0.22	56	0.22	0.052	1.98	0.412	0.277	NULL	2	2	NULL	NULL	NULL	NULL	NULL	NULL	NULL	NULL	NULL	NULL	NULL	NULL	NULL	NULL	NULL	NULL	NULL	NULL	NULL	NULL
79793	year2013	2013-2014	2	113	28025	1	52	3	185.5	75.5	21.9	84.9	5	NULL	7.63	NULL	NULL	NULL	NULL	NULL	NULL	NULL	NULL	NULL	NULL	NULL	2	2	2	2	2	2	2	2	2	2	2	2	2	2	NULL	NULL	NULL	NULL	NULL	NULL	NULL	NULL	NULL
79799	year2013	2013-2014	1	108	11011	1	33	2	179.3	63.9	19.9	78.9	3	2	6.16	0.31	0.066	0.263	1.46	0.092	9.81	0.13	0.016	0.09	0.063	0.013	2	2	2	2	2	2	2	2	2	2	2	2	2	2	NULL	NULL	NULL	NULL	NULL	NULL	NULL	NULL	NULL
79802	year2013	2013-2014	1	108	4758	1	22	5	174	91.9	30.4	102.5	2	NULL	9.28	1.47	0.148	0.456	7.15	0.092	61.4	0.15	0.048	0.54	0.183	0.038	2	2	1	1	2	2	2	2	2	2	2	2	2	2	75.63	25	100	100	100	30	100	100	50
79821	year2013	2013-2014	2	118	4493	1	55	1	171.1	78.3	26.7	92.1	1	3	8.72	1.25	0.513	0.446	5.58	0.092	47.6	0.77	0.424	0.6	0.187	0.081	2	2	2	1	2	2	2	2	2	2	2	2	2	2	65.63	50	40	75	70	70	20	100	100
79831	year2013	2013-2014	2	107	5009	1	44	3	176.2	73.7	23.7	80.3	4	NULL	8.58	NULL	NULL	NULL	NULL	NULL	NULL	NULL	NULL	NULL	NULL	NULL	2	2	2	2	2	2	2	2	2	2	2	2	2	2	NULL	NULL	NULL	NULL	NULL	NULL	NULL	NULL	NULL
79833	year2013	2013-2014	1	110	3602	1	54	5	167.6	71.3	25.4	96.7	5	NULL	7.25	NULL	NULL	NULL	NULL	NULL	NULL	NULL	NULL	NULL	NULL	NULL	2	1	2	2	2	2	2	2	2	2	2	2	2	2	85.63	100	100	100	100	70	100	40	75
79835	year2013	2013-2014	1	105	6219	1	37	3	180	102.2	31.5	107.3	3	NULL	9.89	0.37	0.04	0.089	1.41	0.2	5.25	0.05	0.016	0.2	0.093	0.013	2	2	1	1	2	2	2	2	2	2	2	2	2	2	NULL	NULL	NULL	NULL	NULL	NULL	NULL	NULL	NULL
79860	year2013	2013-2014	2	106	2489	1	17	4	184.5	84.2	24.7	90.3	NULL	NULL	8.86	NULL	NULL	NULL	NULL	NULL	NULL	NULL	NULL	NULL	NULL	NULL	2	2	2	1	NULL	NULL	NULL	NULL	NULL	NULL	NULL	NULL	NULL	NULL	NULL	NULL	NULL	NULL	NULL	NULL	NULL	NULL	NULL
79863	year2013	2013-2014	1	118	7264	1	45	1	167.7	76.2	27.1	93.8	3	3	7.81	2.63	0.287	0.534	10.4	0.19	92.4	6.45	0.133	0.94	0.368	0.14	2	2	2	2	2	2	2	2	2	2	2	2	2	2	60.63	0	100	75	70	70	20	100	50
79868	year2013	2013-2014	1	118	6470	1	30	1	173.3	117.8	39.2	125.3	2	NULL	10.58	NULL	NULL	NULL	NULL	NULL	NULL	NULL	NULL	NULL	NULL	NULL	2	2	2	1	2	2	2	2	2	2	2	2	2	2	63.75	0	100	100	100	15	20	100	75
79888	year2013	2013-2014	2	104	4666	1	30	5	186.3	116.4	33.5	107.5	5	NULL	10.31	NULL	NULL	NULL	NULL	NULL	NULL	NULL	NULL	NULL	NULL	NULL	2	2	2	1	2	2	2	2	2	2	2	2	2	2	66.88	0	100	100	70	30	60	100	75
79895	year2013	2013-2014	2	105	4700	1	19	4	175.1	126.3	41.2	122.4	NULL	1	12.17	NULL	NULL	NULL	NULL	NULL	NULL	NULL	NULL	NULL	NULL	NULL	2	2	2	1	NULL	NULL	NULL	NULL	NULL	NULL	NULL	NULL	NULL	NULL	NULL	NULL	NULL	NULL	NULL	NULL	NULL	NULL	NULL
79896	year2013	2013-2014	1	106	12565	1	22	1	182.4	109.2	32.8	116.3	3	NULL	9.71	NULL	NULL	NULL	NULL	NULL	NULL	NULL	NULL	NULL	NULL	NULL	2	2	2	1	2	2	2	2	2	2	2	2	2	2	62.5	50	0	100	70	30	100	100	50
79899	year2013	2013-2014	1	109	14359	1	37	1	173.1	84.2	28.1	101.2	2	NULL	8.34	0.57	0.136	0.229	2.8	0.092	25.3	0.13	0.051	0.11	0.132	0.027	2	2	2	1	2	2	2	2	2	2	2	2	2	2	NULL	NULL	NULL	NULL	NULL	NULL	NULL	NULL	NULL
79910	year2013	2013-2014	2	105	6143	1	14	3	164.3	56.8	21	72.2	NULL	NULL	6.6	NULL	NULL	NULL	NULL	NULL	NULL	NULL	NULL	NULL	NULL	NULL	NULL	2	2	NULL	NULL	NULL	NULL	NULL	NULL	NULL	NULL	NULL	NULL	NULL	NULL	NULL	NULL	NULL	NULL	NULL	NULL	NULL	NULL
79942	year2013	2013-2014	2	112	4705	1	54	3	168.2	98	34.6	124.5	2	1	8.53	1.95	1.428	0.464	3.475	0.092	41.93	0.34	0.038	1.31	0.111	0.041	1	3	1	1	1	2	2	1	2	2	1	1	2	2	25	0	0	0	40	30	40	60	30
79953	year2013	2013-2014	1	114	2790	1	19	4	181.5	98.8	30	93.7	NULL	NULL	10.13	NULL	NULL	NULL	NULL	NULL	NULL	NULL	NULL	NULL	NULL	NULL	2	2	2	2	NULL	NULL	NULL	NULL	NULL	NULL	NULL	NULL	NULL	NULL	NULL	NULL	NULL	NULL	NULL	NULL	NULL	NULL	NULL
79962	year2013	2013-2014	1	115	23070	1	24	3	165.3	68.6	25.1	84.5	4	3	6.93	0.28	0.025	0.11	1.92	0.092	19.8	0.06	0.016	0.27	0.07	0.013	2	2	2	2	2	2	2	2	2	2	2	2	2	2	80.63	50	100	50	100	70	100	100	75
79963	year2013	2013-2014	1	104	5175	1	25	4	171.8	108	36.6	107.8	3	NULL	11.93	NULL	NULL	NULL	NULL	NULL	NULL	NULL	NULL	NULL	NULL	NULL	2	2	2	1	2	2	2	2	2	2	2	2	2	2	NULL	NULL	NULL	NULL	NULL	NULL	NULL	NULL	NULL
79982	year2013	2013-2014	1	115	7926	1	45	2	176.8	73.3	23.4	83.5	3	1	8.91	NULL	NULL	NULL	NULL	NULL	NULL	NULL	NULL	NULL	NULL	NULL	2	2	2	2	2	2	2	2	2	2	2	2	2	1	68.13	25	100	0	100	100	20	100	100
80004	year2013	2013-2014	1	107	4863	1	17	3	179.7	81	25.1	90	NULL	NULL	8.09	NULL	NULL	NULL	NULL	NULL	NULL	NULL	NULL	NULL	NULL	NULL	2	2	1	2	NULL	NULL	NULL	NULL	NULL	NULL	NULL	NULL	NULL	NULL	NULL	NULL	NULL	NULL	NULL	NULL	NULL	NULL	NULL
80010	year2013	2013-2014	1	116	5183	1	39	4	174.2	75.8	25	87.8	5	NULL	9.24	NULL	NULL	NULL	NULL	NULL	NULL	NULL	NULL	NULL	NULL	NULL	2	2	1	2	2	2	2	2	2	2	2	2	2	2	70	0	100	100	100	70	20	100	NULL
80015	year2013	2013-2014	2	106	19858	1	48	3	176.3	141.5	45.5	143.8	5	NULL	11.98	NULL	NULL	NULL	NULL	NULL	NULL	NULL	NULL	NULL	NULL	NULL	2	2	2	1	1	2	2	2	2	2	2	2	2	2	70	80	60	100	100	0	60	60	100
80016	year2013	2013-2014	2	114	6190	1	40	1	165.7	83.4	30.4	104.3	3	NULL	9.55	NULL	NULL	NULL	NULL	NULL	NULL	NULL	NULL	NULL	NULL	NULL	2	2	2	2	2	2	2	2	2	2	2	2	2	2	NULL	NULL	NULL	NULL	NULL	NULL	NULL	NULL	NULL
80022	year2013	2013-2014	2	118	8884	1	21	1	175.9	62.6	20.2	76	3	NULL	6.91	NULL	NULL	NULL	NULL	NULL	NULL	NULL	NULL	NULL	NULL	NULL	2	2	2	2	2	2	2	2	2	2	2	2	2	2	85	80	0	100	100	100	100	100	100
80031	year2013	2013-2014	2	115	7766	1	33	4	183.7	89.2	26.4	93.9	2	1	9.34	NULL	NULL	NULL	NULL	NULL	NULL	NULL	NULL	NULL	NULL	NULL	1	2	2	2	2	2	2	2	2	2	2	2	2	2	55.63	25	100	0	0	70	100	100	50
80038	year2013	2013-2014	1	104	2471	1	38	3	168.5	67.6	23.8	80.2	1	1	8.56	6.26	0.576	1.03	12.4	0.14	75.9	1.12	0.053	0.76	0.397	0.118	1	2	2	2	2	2	2	2	2	2	2	2	2	2	67.5	0	100	0	40	100	100	100	100
80053	year2013	2013-2014	2	105	3288	1	16	4	166.8	100.9	36.3	102	NULL	NULL	12.67	NULL	NULL	NULL	NULL	NULL	NULL	NULL	NULL	NULL	NULL	NULL	2	2	2	1	NULL	NULL	NULL	NULL	NULL	NULL	NULL	NULL	NULL	NULL	NULL	NULL	NULL	NULL	NULL	NULL	NULL	NULL	NULL
80100	year2013	2013-2014	2	107	17311	1	30	3	183.3	145.8	43.4	138.4	4	NULL	11.24	NULL	NULL	NULL	NULL	NULL	NULL	NULL	NULL	NULL	NULL	NULL	2	2	2	2	2	2	2	2	2	2	2	2	2	2	54.38	0	0	100	100	0	60	100	75
80103	year2013	2013-2014	1	112	6805	1	53	4	171.8	121.8	41.3	129.8	4	1	13.86	NULL	NULL	NULL	NULL	NULL	NULL	NULL	NULL	NULL	NULL	NULL	2	2	2	2	2	2	2	2	2	2	2	2	2	2	46.25	0	100	0	100	0	60	60	50
80130	year2013	2013-2014	1	104	4692	1	51	5	184.3	71.8	21.1	87	5	NULL	7.21	0.5	0.053	0.077	2.42	0.092	14.6	0.07	0.016	0.064	0.051	0.013	2	2	2	2	2	2	2	2	2	2	2	2	2	2	73.13	50	0	100	100	100	60	100	75
80137	year2013	2013-2014	2	117	3391	1	30	5	170.6	51.2	17.6	66.2	3	1	5.87	0.68	0.937	0.291	6.629	0.092	18.84	0.65	0.043	0.18	0.275	0.03	2	2	2	2	2	2	2	2	2	2	2	2	2	2	NULL	NULL	NULL	NULL	NULL	NULL	NULL	NULL	NULL
80145	year2013	2013-2014	1	118	8884	1	22	1	168.6	67.7	23.8	82.9	2	3	7.85	0.73	0.042	0.374	4.31	0.17	74.7	0.6	0.071	0.18	0.28	0.648	2	2	2	2	2	2	2	2	2	2	2	2	2	2	NULL	NULL	NULL	NULL	NULL	NULL	NULL	NULL	NULL
80146	year2013	2013-2014	1	107	10054	1	33	1	181.5	92.8	28.2	110.1	5	NULL	8.3	NULL	NULL	NULL	NULL	NULL	NULL	NULL	NULL	NULL	NULL	NULL	2	2	2	2	2	2	2	2	2	2	2	2	2	2	72.5	0	100	100	70	70	40	100	100
80158	year2013	2013-2014	1	107	4659	1	35	3	188.7	132.4	37.2	125.1	2	1	11.09	NULL	NULL	NULL	NULL	NULL	NULL	NULL	NULL	NULL	NULL	NULL	1	2	2	1	2	2	2	2	2	2	2	1	2	2	50	0	100	0	70	15	40	100	75
80164	year2013	2013-2014	1	108	3312	1	19	4	174	89.6	29.6	84	NULL	NULL	9.95	1.2	0.129	0.861	5.93	0.15	78.4	0.44	0.058	1.17	0.255	0.101	2	2	2	1	NULL	NULL	NULL	NULL	NULL	NULL	NULL	NULL	NULL	NULL	NULL	NULL	NULL	NULL	NULL	NULL	NULL	NULL	NULL
80166	year2013	2013-2014	1	106	4868	1	17	2	175.6	103	33.4	110.3	NULL	NULL	9.92	NULL	NULL	NULL	NULL	NULL	NULL	NULL	NULL	NULL	NULL	NULL	2	2	2	2	NULL	NULL	NULL	NULL	NULL	NULL	NULL	NULL	NULL	NULL	NULL	NULL	NULL	NULL	NULL	NULL	NULL	NULL	NULL
80189	year2013	2013-2014	2	107	3263	1	18	5	186.3	60.7	17.5	72.6	NULL	NULL	6.62	NULL	NULL	NULL	NULL	NULL	NULL	NULL	NULL	NULL	NULL	NULL	2	2	2	2	NULL	NULL	NULL	NULL	NULL	NULL	NULL	NULL	NULL	NULL	NULL	NULL	NULL	NULL	NULL	NULL	NULL	NULL	NULL
80196	year2013	2013-2014	1	109	5455	1	13	1	152.1	35.3	15.3	61.6	NULL	NULL	5	3.17	0.061	1.36	8.77	0.19	114	0.73	0.218	1.14	0.258	0.303	NULL	2	2	NULL	NULL	NULL	NULL	NULL	NULL	NULL	NULL	NULL	NULL	NULL	NULL	NULL	NULL	NULL	NULL	NULL	NULL	NULL	NULL
80200	year2013	2013-2014	2	111	36953	1	57	3	188	102.3	28.9	111.9	5	NULL	8.04	NULL	NULL	NULL	NULL	NULL	NULL	NULL	NULL	NULL	NULL	NULL	1	2	2	2	2	2	2	2	2	2	2	2	2	2	67.5	0	100	100	40	70	80	100	50
80210	year2013	2013-2014	1	117	8899	1	37	2	165.1	80.7	29.6	100.6	5	3	8.56	NULL	NULL	NULL	NULL	NULL	NULL	NULL	NULL	NULL	NULL	NULL	2	2	2	2	2	2	2	2	2	2	2	2	2	2	NULL	NULL	NULL	NULL	NULL	NULL	NULL	NULL	NULL
80215	year2013	2013-2014	1	105	23772	1	22	3	174.4	67.8	22.3	81	4	NULL	7.59	0.59	0.025	0.294	1.34	0.23	28.3	0.07	0.016	1.5	0.061	0.049	2	2	2	2	2	2	2	2	2	2	2	2	2	2	NULL	NULL	NULL	NULL	NULL	NULL	NULL	NULL	NULL
80226	year2013	2013-2014	1	109	4659	1	30	3	182.4	73.2	22	89.8	4	1	7.26	0.43	0.078	0.19	1.43	0.092	32.8	0.07	0.029	0.1	0.067	0.084	2	2	1	2	2	2	2	2	2	2	2	2	2	2	NULL	NULL	NULL	NULL	NULL	NULL	NULL	NULL	NULL
80227	year2013	2013-2014	2	116	17249	1	37	3	178.7	89	27.9	97.2	4	3	8.74	1.46	0.045	0.157	1.26	0.092	40	0.1	0.016	0.064	0.034	0.055	1	2	2	2	2	2	2	2	2	2	2	2	2	2	NULL	NULL	NULL	NULL	NULL	NULL	NULL	NULL	NULL
80238	year2013	2013-2014	2	108	19063	1	22	3	173.3	85.9	28.6	90.8	3	NULL	7.93	NULL	NULL	NULL	NULL	NULL	NULL	NULL	NULL	NULL	NULL	NULL	2	2	2	2	2	2	2	2	2	2	2	2	2	2	78.75	25	100	100	100	70	60	100	75
80258	year2013	2013-2014	2	108	3507	1	19	4	173.2	63.4	21.1	70.7	NULL	2	9.06	NULL	NULL	NULL	NULL	NULL	NULL	NULL	NULL	NULL	NULL	NULL	2	2	2	2	NULL	NULL	NULL	NULL	NULL	NULL	NULL	NULL	NULL	NULL	NULL	NULL	NULL	NULL	NULL	NULL	NULL	NULL	NULL
80259	year2013	2013-2014	1	113	5314	1	27	3	166.4	70.2	25.4	81.8	2	1	7.8	NULL	NULL	NULL	NULL	NULL	NULL	NULL	NULL	NULL	NULL	NULL	2	2	2	2	2	2	2	2	2	2	2	2	2	2	53.75	0	0	0	100	70	60	100	100
80269	year2013	2013-2014	2	110	4935	1	25	5	171.9	71.1	24.1	80	3	3	8.5	NULL	NULL	NULL	NULL	NULL	NULL	NULL	NULL	NULL	NULL	NULL	2	2	2	2	2	2	2	2	2	2	2	2	2	2	NULL	NULL	NULL	NULL	NULL	NULL	NULL	NULL	NULL
80275	year2013	2013-2014	2	118	6779	1	24	1	173.1	51.4	17.2	67.7	4	3	6.24	0.9	0.025	0.074	1.13	0.092	5.22	0.06	0.016	0.24	0.038	0.262	2	2	1	2	2	2	2	2	2	2	2	2	2	2	70.63	50	0	75	40	100	100	100	100
80278	year2013	2013-2014	1	118	7264	1	47	1	159.1	84.8	33.5	104.2	1	1	10.95	NULL	NULL	NULL	NULL	NULL	NULL	NULL	NULL	NULL	NULL	NULL	1	2	1	2	2	2	2	2	2	2	2	2	2	2	49.38	50	0	0	100	30	40	100	75
80279	year2013	2013-2014	1	116	14531	1	38	3	179	78.6	24.5	89.4	3	NULL	8.1	1.91	0.151	0.255	4.54	0.14	35.7	2.68	0.293	0.36	0.161	0.032	2	2	2	2	2	2	2	2	2	2	2	2	2	2	83.75	50	20	100	100	100	100	100	100
80285	year2013	2013-2014	2	112	5254	1	50	5	164.4	79.1	29.3	95.2	5	3	8.51	1.16	1.492	0.759	9.621	0.14	99.42	0.53	0.053	0.34	0.37	0.048	1	1	2	1	2	2	2	2	2	2	2	2	2	2	71.88	80	100	25	100	70	80	40	80
80286	year2013	2013-2014	2	107	17984	1	38	2	172.8	98.5	33	105.1	5	NULL	10.69	NULL	NULL	NULL	NULL	NULL	NULL	NULL	NULL	NULL	NULL	NULL	2	2	2	1	2	2	2	2	2	2	2	2	2	2	81.25	80	100	100	100	30	40	100	100
80312	year2013	2013-2014	1	112	3973	1	40	5	171.9	81.4	27.5	97.7	2	1	9.19	NULL	NULL	NULL	NULL	NULL	NULL	NULL	NULL	NULL	NULL	NULL	2	2	2	2	2	2	2	2	2	2	2	2	2	2	47.5	0	0	0	70	70	40	100	100
80323	year2013	2013-2014	2	115	5658	1	33	3	173.3	77.4	25.8	95.7	4	1	8.39	NULL	NULL	NULL	NULL	NULL	NULL	NULL	NULL	NULL	NULL	NULL	2	2	1	2	2	2	2	2	2	2	2	2	2	2	NULL	NULL	NULL	NULL	NULL	NULL	NULL	NULL	NULL
80332	year2013	2013-2014	1	107	8956	1	24	1	174.9	69.3	22.7	87.8	2	NULL	6.59	0.3	0.058	0.267	3.65	0.092	43.3	0.07	0.046	0.28	0.157	0.25	2	2	2	2	2	2	2	2	2	2	2	2	2	2	77.5	0	100	100	70	100	100	100	50
80338	year2013	2013-2014	2	109	8420	1	23	3	172.9	74.3	24.9	82	4	NULL	9.26	NULL	NULL	NULL	NULL	NULL	NULL	NULL	NULL	NULL	NULL	NULL	2	2	2	2	2	2	2	2	2	2	2	2	2	2	97.5	80	100	100	100	100	100	100	100
80352	year2013	2013-2014	2	112	5998	1	20	3	174.8	74.7	24.4	84.5	2	NULL	7.51	NULL	NULL	NULL	NULL	NULL	NULL	NULL	NULL	NULL	NULL	NULL	2	2	2	2	2	2	2	2	2	2	2	2	2	2	91.25	50	100	80	100	100	100	100	100
80356	year2013	2013-2014	2	114	3110	1	12	4	145.5	42.1	19.9	67.6	NULL	NULL	6.81	NULL	NULL	NULL	NULL	NULL	NULL	NULL	NULL	NULL	NULL	NULL	NULL	2	2	NULL	NULL	NULL	NULL	NULL	NULL	NULL	NULL	NULL	NULL	NULL	NULL	NULL	NULL	NULL	NULL	NULL	NULL	NULL	NULL
80372	year2013	2013-2014	1	114	5229	1	42	5	170.3	77.8	26.8	93.1	5	NULL	8.29	NULL	NULL	NULL	NULL	NULL	NULL	NULL	NULL	NULL	NULL	NULL	2	2	1	2	2	2	2	2	2	2	2	2	2	2	86.25	80	100	100	100	70	40	100	100
80380	year2013	2013-2014	2	115	20128	1	39	3	185.7	102.6	29.8	106.5	3	NULL	8.95	NULL	NULL	NULL	NULL	NULL	NULL	NULL	NULL	NULL	NULL	NULL	2	2	2	2	2	2	2	2	2	2	2	2	2	2	80	0	100	100	70	70	100	100	100
80391	year2013	2013-2014	2	118	8080	1	23	1	172	67.8	22.9	82	5	NULL	7.89	0.42	0.062	0.216	2.02	0.092	24.7	0.27	0.432	0.11	0.075	0.09	2	2	1	2	2	2	2	2	2	2	2	2	2	2	NULL	NULL	NULL	NULL	NULL	NULL	NULL	NULL	NULL
80411	year2013	2013-2014	2	118	5543	1	41	1	167.4	70.9	25.3	88.5	1	NULL	8.35	0.39	0.126	0.164	1.65	0.092	10.9	0.14	0.016	0.064	0.056	0.05	2	2	2	2	2	2	2	2	2	1	2	2	2	2	79.38	25	100	100	40	70	100	100	100
80413	year2013	2013-2014	2	106	3179	1	46	5	170.4	69	23.8	89.3	5	3	7.51	NULL	NULL	NULL	NULL	NULL	NULL	NULL	NULL	NULL	NULL	NULL	2	2	2	2	2	2	2	2	2	2	2	2	2	2	83.75	25	100	75	70	100	100	100	100
80428	year2013	2013-2014	1	109	5836	1	56	1	164.9	85.2	31.3	100.7	2	3	8.65	3.57	0.316	0.416	2.53	0.092	24.7	0.67	0.031	0.71	0.12	0.022	1	2	2	1	1	2	2	2	2	2	2	2	2	2	47.5	25	0	75	100	30	20	100	30
80484	year2013	2013-2014	1	111	4946	1	13	1	152.4	49.2	21.2	71	NULL	NULL	6.59	NULL	NULL	NULL	NULL	NULL	NULL	NULL	NULL	NULL	NULL	NULL	NULL	2	2	NULL	NULL	NULL	NULL	NULL	NULL	NULL	NULL	NULL	NULL	NULL	NULL	NULL	NULL	NULL	NULL	NULL	NULL	NULL	NULL
80493	year2013	2013-2014	1	112	25591	1	52	3	173.2	102.3	34.1	116	5	1	8.96	NULL	NULL	NULL	NULL	NULL	NULL	NULL	NULL	NULL	NULL	NULL	2	1	2	1	2	2	1	2	1	2	2	2	2	2	20.63	25	0	0	20	30	40	0	50
80501	year2013	2013-2014	1	117	2024	1	18	5	166.6	61.8	22.3	81.8	NULL	NULL	6.67	NULL	NULL	NULL	NULL	NULL	NULL	NULL	NULL	NULL	NULL	NULL	2	2	1	2	NULL	NULL	NULL	NULL	NULL	NULL	NULL	NULL	NULL	NULL	NULL	NULL	NULL	NULL	NULL	NULL	NULL	NULL	NULL
80505	year2013	2013-2014	1	110	25214	1	46	3	186	89.8	26	97.3	5	NULL	8.27	NULL	NULL	NULL	NULL	NULL	NULL	NULL	NULL	NULL	NULL	NULL	2	2	2	2	2	2	2	2	2	2	2	2	2	2	77.5	50	0	100	100	70	100	100	100
80506	year2013	2013-2014	1	104	27240	1	53	3	190.5	102.6	28.3	106	5	NULL	8.74	NULL	NULL	NULL	NULL	NULL	NULL	NULL	NULL	NULL	NULL	NULL	2	2	2	2	2	2	2	2	2	2	2	2	2	2	88.75	80	100	100	100	70	60	100	100
80521	year2013	2013-2014	2	118	17288	1	41	3	184	69.9	20.6	87.8	5	3	6.13	NULL	NULL	NULL	NULL	NULL	NULL	NULL	NULL	NULL	NULL	NULL	2	2	2	2	2	2	2	2	2	2	2	2	2	2	56.88	0	0	50	70	100	60	100	75
80523	year2013	2013-2014	1	118	2915	1	52	1	175.8	75.2	24.3	87.7	1	1	8.43	NULL	NULL	NULL	NULL	NULL	NULL	NULL	NULL	NULL	NULL	NULL	2	2	2	2	2	2	2	2	2	2	2	2	2	2	NULL	NULL	NULL	NULL	NULL	NULL	NULL	NULL	NULL
80530	year2013	2013-2014	2	112	32761	1	59	3	179.6	75.8	23.5	94.3	4	1	6.96	NULL	NULL	NULL	NULL	NULL	NULL	NULL	NULL	NULL	NULL	NULL	1	2	2	2	1	2	2	2	2	2	2	2	1	2	55.63	25	0	0	40	100	100	100	80
80539	year2013	2013-2014	1	112	4764	1	40	4	176.2	97.4	31.4	104.1	3	NULL	10.39	1.35	0.373	0.382	3.06	0.092	40	0.19	0.023	0.26	0.108	0.075	2	3	2	2	2	2	2	2	2	2	2	2	2	2	57.14	50	100	100	70	30	0	NULL	50
80559	year2013	2013-2014	2	110	10404	1	26	2	185.5	81.4	23.7	88.9	4	NULL	7.23	NULL	NULL	NULL	NULL	NULL	NULL	NULL	NULL	NULL	NULL	NULL	2	2	1	2	2	2	2	2	2	2	2	2	2	2	83.13	25	100	80	100	100	60	100	100
80561	year2013	2013-2014	1	105	6593	1	41	5	173.4	79	26.3	92.3	5	NULL	8.08	NULL	NULL	NULL	NULL	NULL	NULL	NULL	NULL	NULL	NULL	NULL	2	2	2	2	2	2	2	2	2	2	2	2	2	2	91.25	100	60	100	100	70	100	100	100
80585	year2013	2013-2014	1	111	5949	1	41	5	171.1	81.9	28	101	5	NULL	8.15	0.78	0.057	0.159	4.53	0.092	56.1	0.13	0.016	0.064	0.059	0.026	2	2	2	1	2	2	2	2	2	2	2	2	2	2	71.88	80	100	100	100	70	0	100	25
80587	year2013	2013-2014	1	116	19093	1	36	3	171.4	77.2	26.3	88.8	4	3	8.11	2.51	0.119	0.678	7.4	0.092	30.3	0.31	0.065	0.6	0.285	0.104	2	2	2	2	1	2	2	2	2	2	2	2	2	2	83.13	50	100	75	90	70	80	100	100
80592	year2013	2013-2014	1	109	13127	1	20	1	173.5	92.7	30.8	100.6	3	2	8.62	NULL	NULL	NULL	NULL	NULL	NULL	NULL	NULL	NULL	NULL	NULL	2	2	2	2	2	2	2	2	2	2	2	2	2	2	64.38	25	100	0	100	30	60	100	100
80605	year2013	2013-2014	2	108	4249	1	14	4	149.4	69.5	31.1	92.9	NULL	NULL	9	NULL	NULL	NULL	NULL	NULL	NULL	NULL	NULL	NULL	NULL	NULL	NULL	2	1	NULL	NULL	NULL	NULL	NULL	NULL	NULL	NULL	NULL	NULL	NULL	NULL	NULL	NULL	NULL	NULL	NULL	NULL	NULL	NULL
80619	year2013	2013-2014	2	114	5007	1	33	4	177.3	110.1	35	119	3	1	10.99	NULL	NULL	NULL	NULL	NULL	NULL	NULL	NULL	NULL	NULL	NULL	2	2	2	2	2	2	2	2	2	2	2	2	2	2	51.88	50	60	0	100	15	40	100	50
80626	year2013	2013-2014	2	110	13571	1	18	3	182.3	72	21.7	80	NULL	NULL	8.15	NULL	NULL	NULL	NULL	NULL	NULL	NULL	NULL	NULL	NULL	NULL	2	2	2	2	NULL	NULL	NULL	NULL	NULL	NULL	NULL	NULL	NULL	NULL	NULL	NULL	NULL	NULL	NULL	NULL	NULL	NULL	NULL
80627	year2013	2013-2014	1	109	5985	1	18	3	178.1	69.5	21.9	80.6	NULL	NULL	7.16	NULL	NULL	NULL	NULL	NULL	NULL	NULL	NULL	NULL	NULL	NULL	2	2	2	2	NULL	NULL	NULL	NULL	NULL	NULL	NULL	NULL	NULL	NULL	NULL	NULL	NULL	NULL	NULL	NULL	NULL	NULL	NULL
80628	year2013	2013-2014	1	110	8142	1	27	3	180.1	78.4	24.2	85.6	5	NULL	8.17	NULL	NULL	NULL	NULL	NULL	NULL	NULL	NULL	NULL	NULL	NULL	1	2	2	2	2	2	2	2	2	2	2	2	2	2	86.25	50	90	100	100	100	100	100	50
80629	year2013	2013-2014	1	110	2930	1	12	4	148.9	40.9	18.4	71	NULL	NULL	5.37	NULL	NULL	NULL	NULL	NULL	NULL	NULL	NULL	NULL	NULL	NULL	NULL	2	2	NULL	NULL	NULL	NULL	NULL	NULL	NULL	NULL	NULL	NULL	NULL	NULL	NULL	NULL	NULL	NULL	NULL	NULL	NULL	NULL
80639	year2013	2013-2014	1	116	21997	1	32	3	187.4	82.5	23.5	86.8	4	NULL	8.08	NULL	NULL	NULL	NULL	NULL	NULL	NULL	NULL	NULL	NULL	NULL	2	2	2	2	2	2	2	2	2	2	2	2	2	2	91.25	80	100	100	70	100	80	100	100
80646	year2013	2013-2014	2	114	5288	1	34	4	179.3	94.3	29.3	102.2	3	3	10	NULL	NULL	NULL	NULL	NULL	NULL	NULL	NULL	NULL	NULL	NULL	2	2	2	2	1	2	2	2	2	2	2	2	2	2	67.5	25	100	55	100	70	40	100	50
80648	year2013	2013-2014	1	110	24677	1	43	3	192.1	84.7	23	89.7	5	NULL	7.89	NULL	NULL	NULL	NULL	NULL	NULL	NULL	NULL	NULL	NULL	NULL	2	2	2	2	2	2	2	2	2	2	2	2	2	2	96.88	100	100	100	100	100	100	100	75
80649	year2013	2013-2014	1	109	5211	1	19	1	184	77.6	22.9	80	NULL	NULL	8.61	NULL	NULL	NULL	NULL	NULL	NULL	NULL	NULL	NULL	NULL	NULL	2	2	1	1	NULL	NULL	NULL	NULL	NULL	NULL	NULL	NULL	NULL	NULL	NULL	NULL	NULL	NULL	NULL	NULL	NULL	NULL	NULL
80650	year2013	2013-2014	1	118	2794	1	16	1	170.6	78.9	27.1	90.5	NULL	NULL	8.55	NULL	NULL	NULL	NULL	NULL	NULL	NULL	NULL	NULL	NULL	NULL	2	2	2	2	NULL	NULL	NULL	NULL	NULL	NULL	NULL	NULL	NULL	NULL	NULL	NULL	NULL	NULL	NULL	NULL	NULL	NULL	NULL
80677	year2013	2013-2014	1	111	4647	1	15	1	184.9	123.3	36.1	128	NULL	NULL	9.17	2.76	0.11	0.561	9.57	0.7	84.7	0.43	0.106	0.21	0.267	0.16	NULL	2	1	NULL	NULL	NULL	NULL	NULL	NULL	NULL	NULL	NULL	NULL	NULL	NULL	NULL	NULL	NULL	NULL	NULL	NULL	NULL	NULL
80684	year2013	2013-2014	1	107	9470	1	48	1	186.5	96.4	27.7	103.4	3	3	8.36	NULL	NULL	NULL	NULL	NULL	NULL	NULL	NULL	NULL	NULL	NULL	2	2	2	2	2	2	2	2	2	2	2	2	1	2	73.13	80	100	75	40	70	60	60	100
80693	year2013	2013-2014	2	111	14244	1	30	1	169	62.3	21.8	77.8	3	2	8.15	0.77	0.168	0.81	5.765	0.092	143.89	1.21	0.109	0.49	0.299	0.055	2	2	2	2	2	2	2	2	2	2	2	2	2	2	78.13	25	100	0	100	100	100	100	100
80704	year2013	2013-2014	1	112	2767	1	14	5	174.7	55	18	71.4	NULL	NULL	6.61	7.6	0.109	1.17	5.82	0.23	64.6	0.5	0.071	1.18	0.21	0.13	NULL	2	2	NULL	NULL	NULL	NULL	NULL	NULL	NULL	NULL	NULL	NULL	NULL	NULL	NULL	NULL	NULL	NULL	NULL	NULL	NULL	NULL
80705	year2013	2013-2014	1	111	21027	1	54	3	169.1	85.3	29.8	101.3	5	NULL	9.35	NULL	NULL	NULL	NULL	NULL	NULL	NULL	NULL	NULL	NULL	NULL	2	2	2	1	2	2	2	2	2	2	2	2	1	1	63.13	25	0	100	100	70	100	60	50
80711	year2013	2013-2014	1	106	6226	1	17	1	176	63.4	20.5	77.3	NULL	NULL	6.71	NULL	NULL	NULL	NULL	NULL	NULL	NULL	NULL	NULL	NULL	NULL	2	2	2	2	NULL	NULL	NULL	NULL	NULL	NULL	NULL	NULL	NULL	NULL	NULL	NULL	NULL	NULL	NULL	NULL	NULL	NULL	NULL
80714	year2013	2013-2014	1	112	4555	1	45	5	166.9	64.7	23.2	83.1	4	NULL	8.18	1.67	0.684	0.579	3.33	0.092	34.4	0.36	0.064	0.09	0.125	0.026	2	2	2	2	2	2	2	2	2	2	2	2	2	2	83.75	50	100	100	100	100	20	100	100
80729	year2013	2013-2014	1	118	11888	1	31	1	175.8	94.9	30.7	113.2	3	2	8.55	NULL	NULL	NULL	NULL	NULL	NULL	NULL	NULL	NULL	NULL	NULL	2	2	2	2	2	2	2	2	2	2	2	2	2	2	56.25	0	100	0	100	30	20	100	100
80753	year2013	2013-2014	2	117	2873	1	18	2	168.7	66.1	23.2	81.3	NULL	NULL	8.18	NULL	NULL	NULL	NULL	NULL	NULL	NULL	NULL	NULL	NULL	NULL	2	2	2	1	NULL	NULL	NULL	NULL	NULL	NULL	NULL	NULL	NULL	NULL	NULL	NULL	NULL	NULL	NULL	NULL	NULL	NULL	NULL
80761	year2013	2013-2014	1	106	12946	1	23	2	186.6	93.5	26.9	96.6	2	3	8.77	0.44	0.054	0.24	2.85	0.092	21.9	0.09	0.016	0.3	0.158	0.041	2	2	2	2	2	2	2	2	2	2	2	2	2	2	77.5	80	100	50	70	70	100	100	50
80772	year2013	2013-2014	1	115	21972	1	36	3	168.7	63.7	22.4	94.6	3	3	5.71	0.91	0.136	0.338	2.29	0.092	92.4	0.17	0.027	0.42	0.077	0.058	2	3	1	1	2	2	2	2	2	2	1	1	2	2	74.38	50	0	75	70	100	100	100	100
80793	year2013	2013-2014	1	116	16519	1	41	3	178.7	86	26.9	98.5	5	NULL	8.23	NULL	NULL	NULL	NULL	NULL	NULL	NULL	NULL	NULL	NULL	NULL	2	2	2	2	2	2	2	2	2	2	2	2	2	1	74.38	25	0	100	100	70	100	100	100
80794	year2013	2013-2014	2	109	20953	1	58	3	172.4	85.6	28.8	106.1	5	3	8.37	NULL	NULL	NULL	NULL	NULL	NULL	NULL	NULL	NULL	NULL	NULL	2	2	1	1	2	2	2	2	2	2	2	2	2	2	71.88	80	100	75	100	70	40	60	50
80810	year2013	2013-2014	1	108	4960	1	56	1	166.3	76.9	27.8	96.6	3	NULL	8.45	NULL	NULL	NULL	NULL	NULL	NULL	NULL	NULL	NULL	NULL	NULL	1	2	2	1	2	2	2	2	2	2	2	2	2	2	66.88	50	100	100	70	70	20	100	25
80812	year2013	2013-2014	1	105	9056	1	23	4	169.9	73.4	25.4	82.3	4	NULL	9.32	1.27	0.054	0.221	1.09	0.092	16.7	0.11	0.038	0.28	0.065	0.065	2	2	2	2	2	2	2	2	2	2	2	2	2	2	71.25	0	100	100	90	70	60	100	50
80847	year2013	2013-2014	1	117	12465	1	42	3	175.2	95.4	31.1	105.9	4	3	9.58	NULL	NULL	NULL	NULL	NULL	NULL	NULL	NULL	NULL	NULL	NULL	2	2	2	1	2	2	2	2	2	2	2	2	2	2	65	50	100	50	70	30	20	100	100
80853	year2013	2013-2014	1	116	3546	1	18	1	166.6	69.8	25.1	88.9	NULL	NULL	8.16	NULL	NULL	NULL	NULL	NULL	NULL	NULL	NULL	NULL	NULL	NULL	2	2	2	2	NULL	NULL	NULL	NULL	NULL	NULL	NULL	NULL	NULL	NULL	NULL	NULL	NULL	NULL	NULL	NULL	NULL	NULL	NULL
80857	year2013	2013-2014	2	107	5720	1	17	3	183.4	77.3	23	79.7	NULL	NULL	8.93	5.9	0.042	0.951	5.04	0.092	217	0.28	0.076	0.64	0.319	0.774	2	2	2	2	NULL	NULL	NULL	NULL	NULL	NULL	NULL	NULL	NULL	NULL	NULL	NULL	NULL	NULL	NULL	NULL	NULL	NULL	NULL
80862	year2013	2013-2014	2	104	5143	1	21	5	174.3	71.3	23.5	84.6	4	NULL	7.52	0.91	0.147	0.388	4.779	0.092	32.03	0.12	0.235	0.24	0.118	0.042	2	2	2	2	2	2	2	2	2	2	2	2	2	2	84.38	25	100	100	100	100	100	100	50
80864	year2013	2013-2014	1	113	7532	1	54	3	172.1	66.8	22.6	96.6	2	1	6.11	NULL	NULL	NULL	NULL	NULL	NULL	NULL	NULL	NULL	NULL	NULL	2	2	2	2	2	2	2	2	2	2	2	2	1	2	NULL	NULL	NULL	NULL	NULL	NULL	NULL	NULL	NULL
80869	year2013	2013-2014	1	112	14165	1	18	3	172.2	68	22.9	77.5	NULL	NULL	6.97	NULL	NULL	NULL	NULL	NULL	NULL	NULL	NULL	NULL	NULL	NULL	2	2	1	1	NULL	NULL	NULL	NULL	NULL	NULL	NULL	NULL	NULL	NULL	NULL	NULL	NULL	NULL	NULL	NULL	NULL	NULL	NULL
80880	year2013	2013-2014	2	109	15028	1	28	3	182.9	181.4	54.2	155.3	4	3	14.31	1.51	0.093	0.332	4.84	0.092	61.8	0.11	0.042	0.22	0.185	0.07	1	3	2	1	2	2	2	2	2	2	2	9	2	2	42.86	0	0	50	100	0	100	NULL	50
80882	year2013	2013-2014	2	105	3288	1	18	4	169.8	65.3	22.6	71.9	NULL	NULL	8.76	18.74	0.454	0.622	1.954	1.47	101.19	0.45	0.145	0.12	0.094	0.192	2	2	2	2	NULL	NULL	NULL	NULL	NULL	NULL	NULL	NULL	NULL	NULL	NULL	NULL	NULL	NULL	NULL	NULL	NULL	NULL	NULL
80895	year2013	2013-2014	2	106	2530	1	14	5	173.8	69.7	23.1	84.6	NULL	NULL	6.87	3.43	0.025	0.371	3.84	0.092	29.2	0.09	0.016	0.13	0.12	0.039	NULL	2	2	NULL	NULL	NULL	NULL	NULL	NULL	NULL	NULL	NULL	NULL	NULL	NULL	NULL	NULL	NULL	NULL	NULL	NULL	NULL	NULL
80911	year2013	2013-2014	2	108	5812	1	44	5	172.6	71.3	23.9	86.1	4	NULL	7.42	0.44	0.108	0.211	3.093	0.092	24.15	0.11	0.016	0.65	0.14	0.013	2	2	2	2	2	2	2	2	2	2	2	2	2	2	70.63	80	100	100	40	100	20	100	25
80922	year2013	2013-2014	1	107	4665	1	14	1	162.1	46.7	17.8	68.2	NULL	NULL	5.72	NULL	NULL	NULL	NULL	NULL	NULL	NULL	NULL	NULL	NULL	NULL	NULL	2	2	NULL	NULL	NULL	NULL	NULL	NULL	NULL	NULL	NULL	NULL	NULL	NULL	NULL	NULL	NULL	NULL	NULL	NULL	NULL	NULL
80939	year2013	2013-2014	2	105	25267	1	47	3	175.6	96.8	31.4	107	4	3	9.33	NULL	NULL	NULL	NULL	NULL	NULL	NULL	NULL	NULL	NULL	NULL	2	1	2	1	2	2	2	2	2	2	2	2	2	2	68.13	80	100	75	40	30	80	40	100
80947	year2013	2013-2014	2	109	8277	1	12	3	149.5	43.5	19.5	68.9	NULL	NULL	5.42	NULL	NULL	NULL	NULL	NULL	NULL	NULL	NULL	NULL	NULL	NULL	NULL	2	1	NULL	NULL	NULL	NULL	NULL	NULL	NULL	NULL	NULL	NULL	NULL	NULL	NULL	NULL	NULL	NULL	NULL	NULL	NULL	NULL
80953	year2013	2013-2014	1	109	4588	1	15	1	177.7	69.2	21.9	84	NULL	NULL	7.57	NULL	NULL	NULL	NULL	NULL	NULL	NULL	NULL	NULL	NULL	NULL	NULL	2	2	NULL	NULL	NULL	NULL	NULL	NULL	NULL	NULL	NULL	NULL	NULL	NULL	NULL	NULL	NULL	NULL	NULL	NULL	NULL	NULL
80957	year2013	2013-2014	1	115	4423	1	12	4	153	36.7	15.7	59.3	NULL	NULL	5.44	NULL	NULL	NULL	NULL	NULL	NULL	NULL	NULL	NULL	NULL	NULL	NULL	2	2	NULL	NULL	NULL	NULL	NULL	NULL	NULL	NULL	NULL	NULL	NULL	NULL	NULL	NULL	NULL	NULL	NULL	NULL	NULL	NULL
80968	year2013	2013-2014	1	105	28039	1	25	3	170.7	60.8	20.9	71	5	1	7.7	0.16	0.049	0.147	3.95	0.092	73.1	0.6	0.024	0.064	0.181	0.156	2	2	2	2	2	2	2	2	2	2	2	2	2	2	74.38	25	100	0	70	100	100	100	100
80976	year2013	2013-2014	2	106	3644	1	59	5	177.4	76.2	24.2	92.5	5	NULL	7.35	1.29	0.101	0.158	3.92	0.092	19.8	0.4	0.025	0.1	0.338	0.013	2	2	2	2	2	2	2	2	2	2	2	2	2	2	94.38	80	100	100	100	100	100	100	75
80979	year2013	2013-2014	1	108	10421	1	29	2	167.6	84.8	30.2	88.6	5	NULL	10.54	NULL	NULL	NULL	NULL	NULL	NULL	NULL	NULL	NULL	NULL	NULL	2	2	2	1	2	2	2	2	2	2	2	2	2	2	78.75	25	100	100	100	30	100	100	75
80997	year2013	2013-2014	2	110	7350	1	26	2	173.6	71.3	23.7	85.8	3	NULL	7.07	2.42	0.133	0.6	4.25	0.092	63.46	0.27	0.178	0.56	0.208	0.101	2	2	2	2	2	2	2	2	2	2	2	2	2	2	90.63	25	100	100	100	100	100	100	100
80999	year2013	2013-2014	1	110	15242	1	15	3	169	63.5	22.2	83.2	NULL	NULL	6.93	NULL	NULL	NULL	NULL	NULL	NULL	NULL	NULL	NULL	NULL	NULL	NULL	2	2	NULL	NULL	NULL	NULL	NULL	NULL	NULL	NULL	NULL	NULL	NULL	NULL	NULL	NULL	NULL	NULL	NULL	NULL	NULL	NULL
81000	year2013	2013-2014	2	114	5930	1	28	4	175.4	72.2	23.5	81.4	2	2	8.22	0.12	0.05	0.063	1.02	0.092	6.79	0.07	0.016	0.09	0.087	0.013	2	2	2	2	2	2	2	2	2	2	2	2	2	2	NULL	NULL	NULL	NULL	NULL	NULL	NULL	NULL	NULL
81004	year2013	2013-2014	1	104	26688	1	50	3	171.1	78.9	27	92.4	3	NULL	8.94	1.48	0.272	0.29	6.49	0.092	95.2	1.38	0.098	0.71	0.318	0.12	2	2	2	2	2	2	2	2	2	2	2	2	2	2	83.75	0	100	100	100	70	100	100	100
81010	year2013	2013-2014	2	115	7998	1	51	3	166.7	72.8	26.2	95.6	3	1	7.18	0.28	0.071	0.057	0.503	0.092	2.47	0.13	0.016	0.064	0.025	0.013	2	2	2	1	2	2	2	2	2	2	2	2	2	2	35.63	0	0	0	40	70	0	100	75
81013	year2013	2013-2014	2	115	10089	1	43	4	167.1	89	31.9	103.3	4	3	10.96	NULL	NULL	NULL	NULL	NULL	NULL	NULL	NULL	NULL	NULL	NULL	2	2	2	1	1	2	2	2	2	2	2	2	2	2	65.63	0	100	75	100	30	20	100	100
81020	year2013	2013-2014	1	116	5839	1	40	3	165.9	84.9	30.8	105.1	2	NULL	9.33	0.47	0.182	0.334	8.06	0.092	38.5	0.22	0.033	0.064	0.225	0.112	2	2	2	2	2	2	2	2	2	2	2	2	2	2	54.29	50	0	100	100	30	0	NULL	100
81038	year2013	2013-2014	2	107	7821	1	45	3	158.7	62.7	24.9	86.5	4	NULL	7.43	NULL	NULL	NULL	NULL	NULL	NULL	NULL	NULL	NULL	NULL	NULL	2	2	2	2	2	2	2	2	2	2	2	2	2	2	71.25	50	0	100	20	100	100	100	100
81070	year2013	2013-2014	2	112	10894	1	31	1	175.2	86.5	28.2	96.4	2	NULL	9.19	2.84	0.166	0.766	3.92	0.25	77.93	0.27	0.278	0.27	0.312	0.109	2	2	2	2	2	2	2	2	2	2	2	2	2	2	75	0	100	100	70	70	60	100	100
81072	year2013	2013-2014	2	112	4030	1	17	1	162.3	56.6	21.5	74	NULL	NULL	7.03	NULL	NULL	NULL	NULL	NULL	NULL	NULL	NULL	NULL	NULL	NULL	2	2	2	2	NULL	NULL	NULL	NULL	NULL	NULL	NULL	NULL	NULL	NULL	NULL	NULL	NULL	NULL	NULL	NULL	NULL	NULL	NULL
81090	year2013	2013-2014	2	115	6487	1	32	4	171.2	70.2	24	84.6	3	1	8.43	NULL	NULL	NULL	NULL	NULL	NULL	NULL	NULL	NULL	NULL	NULL	2	2	2	2	2	2	2	2	2	2	2	2	2	2	63.13	25	100	0	90	100	40	100	50
81131	year2013	2013-2014	1	107	7539	1	49	2	174.3	90	29.6	106.7	5	3	8.13	2.36	0.434	0.365	6.91	0.14	76.5	0.48	0.079	0.51	0.382	0.139	2	2	2	2	2	2	2	2	2	2	2	2	1	2	55.63	50	0	75	100	70	0	100	50
81144	year2013	2013-2014	2	115	22810	1	49	3	177.7	101.9	32.3	107.2	3	NULL	9.71	0.51	0.038	0.147	1.913	0.092	9.1	0.15	0.029	0.22	0.061	0.022	1	2	2	1	2	2	2	2	2	2	2	2	2	2	60.63	0	90	100	100	30	40	100	25
81149	year2013	2013-2014	2	113	22038	1	34	3	166.9	73	26.2	89.4	5	3	7.96	NULL	NULL	NULL	NULL	NULL	NULL	NULL	NULL	NULL	NULL	NULL	2	2	1	2	2	2	2	2	2	2	2	2	2	2	76.88	25	100	50	70	70	100	100	100
81151	year2013	2013-2014	2	113	28025	1	56	3	183.5	83.9	24.9	98.2	5	NULL	7.45	5.32	0.191	0.873	13.546	0.24	186.18	0.61	0.103	0.31	0.645	0.152	2	2	2	2	2	2	2	2	2	2	2	2	2	2	77.5	80	20	100	70	100	100	100	50
81154	year2013	2013-2014	2	118	4493	1	50	2	161.4	78.6	30.2	101	3	3	9.88	NULL	NULL	NULL	NULL	NULL	NULL	NULL	NULL	NULL	NULL	NULL	1	3	1	1	2	2	2	2	2	2	2	2	1	2	56.43	50	80	75	40	30	40	NULL	80
81169	year2013	2013-2014	1	112	3470	1	34	3	179.2	107.7	33.5	113.2	3	3	9.63	NULL	NULL	NULL	NULL	NULL	NULL	NULL	NULL	NULL	NULL	NULL	1	2	2	2	2	2	2	2	2	2	2	2	2	2	71.88	0	100	75	70	30	100	100	100
81201	year2013	2013-2014	1	118	4493	1	56	1	170.3	75.5	26	93.8	1	NULL	8.02	NULL	NULL	NULL	NULL	NULL	NULL	NULL	NULL	NULL	NULL	NULL	2	3	2	2	2	2	2	2	2	2	2	2	2	2	80	50	100	100	100	70	40	NULL	100
81207	year2013	2013-2014	2	118	14774	1	39	3	178.8	74.9	23.4	87.5	5	NULL	7.27	0.82	0.134	0.32	13.7	0.092	65.2	0.73	0.109	0.32	0.798	0.256	2	2	2	2	2	2	2	2	2	2	2	2	2	1	93.75	50	100	100	100	100	100	100	100
81209	year2013	2013-2014	2	115	5310	1	58	5	156	68.4	28.1	93.5	2	NULL	8.63	NULL	NULL	NULL	NULL	NULL	NULL	NULL	NULL	NULL	NULL	NULL	1	2	2	1	2	2	2	2	2	2	2	2	2	2	63.13	80	20	100	70	70	100	60	5
81214	year2013	2013-2014	2	117	2781	1	50	5	165.3	64.1	23.5	83.2	3	3	7.95	0.92	0.272	0.176	2.681	0.092	22.93	0.47	0.048	0.1	0.12	0.031	2	2	2	2	2	2	2	2	2	2	2	2	2	2	NULL	NULL	NULL	NULL	NULL	NULL	NULL	NULL	NULL
81218	year2013	2013-2014	1	115	22582	1	34	3	178.8	87.5	27.4	96.5	5	NULL	8.55	NULL	NULL	NULL	NULL	NULL	NULL	NULL	NULL	NULL	NULL	NULL	2	2	2	2	2	2	2	2	2	2	2	2	2	2	93.75	80	100	100	100	70	100	100	100
81219	year2013	2013-2014	2	114	6122	1	37	4	176.4	95.5	30.7	101.5	3	1	10.75	NULL	NULL	NULL	NULL	NULL	NULL	NULL	NULL	NULL	NULL	NULL	2	2	1	2	2	2	2	2	2	2	2	2	2	2	46.25	25	100	0	70	30	20	100	25
81222	year2013	2013-2014	2	107	4495	1	14	3	180.3	106	32.6	116.5	NULL	NULL	8.66	NULL	NULL	NULL	NULL	NULL	NULL	NULL	NULL	NULL	NULL	NULL	NULL	2	2	NULL	NULL	NULL	NULL	NULL	NULL	NULL	NULL	NULL	NULL	NULL	NULL	NULL	NULL	NULL	NULL	NULL	NULL	NULL	NULL
81241	year2013	2013-2014	1	114	5740	1	51	4	175.9	73.1	23.6	89.5	3	1	8.38	NULL	NULL	NULL	NULL	NULL	NULL	NULL	NULL	NULL	NULL	NULL	2	2	2	2	2	2	2	2	2	2	2	2	2	2	58.75	0	100	0	20	100	100	100	50
81247	year2013	2013-2014	1	116	3525	1	15	4	176.5	54.5	17.5	68.5	NULL	NULL	7.21	NULL	NULL	NULL	NULL	NULL	NULL	NULL	NULL	NULL	NULL	NULL	NULL	2	2	NULL	NULL	NULL	NULL	NULL	NULL	NULL	NULL	NULL	NULL	NULL	NULL	NULL	NULL	NULL	NULL	NULL	NULL	NULL	NULL
81250	year2013	2013-2014	1	109	5836	1	50	2	167.8	85	30.2	106.3	1	NULL	8.69	3.01	0.292	0.497	8.17	0.092	45	0.64	0.186	0.19	0.213	0.412	2	2	2	2	2	2	2	2	2	2	2	2	2	2	69.38	25	100	100	40	30	60	100	100
81252	year2013	2013-2014	1	112	2566	1	15	4	174.7	60.8	19.9	74.3	NULL	NULL	7.28	NULL	NULL	NULL	NULL	NULL	NULL	NULL	NULL	NULL	NULL	NULL	NULL	2	2	NULL	NULL	NULL	NULL	NULL	NULL	NULL	NULL	NULL	NULL	NULL	NULL	NULL	NULL	NULL	NULL	NULL	NULL	NULL	NULL
81270	year2013	2013-2014	2	106	4359	1	43	5	176.4	81.1	26.1	95.5	5	NULL	8.03	NULL	NULL	NULL	NULL	NULL	NULL	NULL	NULL	NULL	NULL	NULL	2	2	2	2	2	2	2	2	2	2	2	2	2	2	73.75	100	0	100	100	70	60	60	100
81295	year2013	2013-2014	2	113	28025	1	59	3	183.1	91.7	27.4	94.1	5	NULL	8.69	NULL	NULL	NULL	NULL	NULL	NULL	NULL	NULL	NULL	NULL	NULL	1	2	1	2	2	2	2	2	2	2	2	2	2	2	65.63	50	90	100	90	70	20	100	5
81303	year2013	2013-2014	1	110	6744	1	20	5	186.8	101.3	29	107	3	1	8.66	NULL	NULL	NULL	NULL	NULL	NULL	NULL	NULL	NULL	NULL	NULL	2	2	2	2	2	2	2	2	2	2	2	2	2	2	57.5	0	100	0	40	70	100	100	50
81306	year2013	2013-2014	1	113	6621	1	57	3	173.2	102.5	34.2	119.4	2	1	9.69	NULL	NULL	NULL	NULL	NULL	NULL	NULL	NULL	NULL	NULL	NULL	1	2	2	2	2	2	2	2	2	1	2	2	2	2	45	0	0	0	100	30	80	100	50
81320	year2013	2013-2014	2	113	8517	1	28	3	178.1	63.8	20.1	80	3	1	6.87	0.31	0.08	0.101	4.227	0.092	35.12	0.17	0.027	0.19	0.139	0.065	2	2	2	2	2	2	2	2	2	2	2	2	2	2	76.88	25	100	0	90	100	100	100	100
81328	year2013	2013-2014	1	116	14505	1	18	3	180.7	79.1	24.2	87.5	NULL	NULL	7.32	NULL	NULL	NULL	NULL	NULL	NULL	NULL	NULL	NULL	NULL	NULL	2	2	2	2	NULL	NULL	NULL	NULL	NULL	NULL	NULL	NULL	NULL	NULL	NULL	NULL	NULL	NULL	NULL	NULL	NULL	NULL	NULL
81339	year2013	2013-2014	2	113	6525	1	55	3	161.5	82.8	31.7	106	1	3	9.49	NULL	NULL	NULL	NULL	NULL	NULL	NULL	NULL	NULL	NULL	NULL	1	3	1	1	1	2	2	2	2	2	2	2	2	2	27.5	25	0	75	0	30	0	60	30
81342	year2013	2013-2014	2	106	20721	1	46	3	166.3	78.2	28.3	92.3	5	NULL	9.52	NULL	NULL	NULL	NULL	NULL	NULL	NULL	NULL	NULL	NULL	NULL	2	2	2	2	1	2	2	2	2	2	2	2	2	2	85	80	100	100	70	70	60	100	100
81349	year2013	2013-2014	1	108	9294	1	36	2	163	77.3	29.1	93.7	3	3	8.54	0.43	0.025	0.221	1.47	0.092	13.1	0.13	0.016	0.064	0.116	0.013	2	2	2	2	2	2	2	2	2	2	2	2	2	2	64.38	80	0	75	90	70	40	60	100
81366	year2013	2013-2014	2	114	9899	1	38	2	159	71.8	28.4	90.4	1	NULL	9.85	0.77	0.025	0.267	3.12	0.092	18.4	0.17	0.028	4.25	0.092	0.021	2	2	2	2	2	2	2	2	2	2	2	2	2	2	74.38	50	100	100	100	70	40	60	75
81367	year2013	2013-2014	1	118	5543	1	48	1	166.8	75.3	27.1	93.8	2	3	7.77	3.25	0.745	0.766	5.8	0.13	51.7	0.67	0.065	0.26	0.191	0.158	2	2	2	2	2	2	2	2	2	2	2	2	2	2	NULL	NULL	NULL	NULL	NULL	NULL	NULL	NULL	NULL
81383	year2013	2013-2014	1	113	5875	1	16	3	174.1	106.9	35.3	122.4	NULL	NULL	8.98	7.98	0.076	1.26	5.41	0.092	47.3	0.43	0.045	0.37	0.239	0.013	2	2	1	1	NULL	NULL	NULL	NULL	NULL	NULL	NULL	NULL	NULL	NULL	NULL	NULL	NULL	NULL	NULL	NULL	NULL	NULL	NULL
81384	year2013	2013-2014	2	104	4922	1	40	5	174.5	57.1	18.8	79.5	5	NULL	6.19	NULL	NULL	NULL	NULL	NULL	NULL	NULL	NULL	NULL	NULL	NULL	2	2	2	2	2	2	2	2	2	2	2	2	2	2	83.75	50	60	100	100	100	60	100	100
81396	year2013	2013-2014	1	115	10978	1	21	1	165.5	74.5	27.2	89.2	3	NULL	8.06	0.41	0.148	0.218	4.91	0.092	24	0.15	0.252	0.48	0.762	0.013	2	2	2	2	2	2	2	2	2	2	2	2	2	2	74.38	25	0	100	100	70	100	100	100
81427	year2013	2013-2014	1	106	6002	1	52	1	176.7	82.2	26.3	97.8	1	NULL	8.13	0.64	0.056	0.475	5.94	0.2	23.7	0.51	0.115	0.24	0.178	0.013	2	2	2	2	1	2	2	2	2	2	2	2	2	2	81.25	50	100	100	70	70	60	100	100
81433	year2013	2013-2014	1	116	3689	1	17	1	179.1	135.1	42.1	122.4	NULL	NULL	11.4	0.37	0.025	0.246	2.29	0.092	18.9	0.03	0.034	2.76	0.129	0.013	2	2	2	2	NULL	NULL	NULL	NULL	NULL	NULL	NULL	NULL	NULL	NULL	NULL	NULL	NULL	NULL	NULL	NULL	NULL	NULL	NULL
81435	year2013	2013-2014	2	116	5473	1	18	3	181	65.1	19.9	78	NULL	1	7.47	4.54	0.053	0.469	6.06	0.092	61.6	0.51	0.115	1.67	0.214	0.286	2	2	1	2	NULL	NULL	NULL	NULL	NULL	NULL	NULL	NULL	NULL	NULL	NULL	NULL	NULL	NULL	NULL	NULL	NULL	NULL	NULL
81437	year2013	2013-2014	1	108	2740	1	16	4	179.4	63	19.6	68.1	NULL	NULL	7.72	0.94	0.057	0.535	5.03	0.092	59.8	0.37	0.051	0.27	0.164	0.164	2	2	2	2	NULL	NULL	NULL	NULL	NULL	NULL	NULL	NULL	NULL	NULL	NULL	NULL	NULL	NULL	NULL	NULL	NULL	NULL	NULL
81469	year2013	2013-2014	1	117	3510	1	16	1	180.5	84.7	26	95.5	NULL	NULL	8	NULL	NULL	NULL	NULL	NULL	NULL	NULL	NULL	NULL	NULL	NULL	2	2	2	2	NULL	NULL	NULL	NULL	NULL	NULL	NULL	NULL	NULL	NULL	NULL	NULL	NULL	NULL	NULL	NULL	NULL	NULL	NULL
81472	year2013	2013-2014	2	104	5476	1	29	5	174.4	99.7	32.8	108.2	5	NULL	9.92	NULL	NULL	NULL	NULL	NULL	NULL	NULL	NULL	NULL	NULL	NULL	2	2	2	2	2	2	2	2	2	2	2	2	2	2	76.88	50	100	100	100	30	60	100	75
81489	year2013	2013-2014	2	104	4217	1	38	5	180.4	85.3	26.2	96.7	5	NULL	7.68	NULL	NULL	NULL	NULL	NULL	NULL	NULL	NULL	NULL	NULL	NULL	2	2	2	1	2	2	2	2	2	2	2	2	2	2	88.75	100	40	100	100	70	100	100	100
81494	year2013	2013-2014	1	116	19204	1	38	3	171.7	80.7	27.4	92.1	5	3	9.24	NULL	NULL	NULL	NULL	NULL	NULL	NULL	NULL	NULL	NULL	NULL	2	2	2	2	2	2	2	2	2	2	2	2	2	2	67.5	25	100	25	100	70	20	100	100
81509	year2013	2013-2014	2	110	5748	1	42	4	177.8	63.9	20.2	84.4	4	1	6.57	NULL	NULL	NULL	NULL	NULL	NULL	NULL	NULL	NULL	NULL	NULL	2	2	2	2	2	2	2	2	2	2	2	2	2	2	59.38	25	100	0	40	100	60	100	50
81519	year2013	2013-2014	1	116	19066	1	58	3	181.7	85.3	25.8	102.3	5	3	7.36	NULL	NULL	NULL	NULL	NULL	NULL	NULL	NULL	NULL	NULL	NULL	1	2	2	1	2	2	2	2	2	2	2	2	2	1	NULL	NULL	NULL	NULL	NULL	NULL	NULL	NULL	NULL
81538	year2013	2013-2014	1	109	4588	1	12	1	152	39.7	17.2	66.2	NULL	NULL	5.35	4.69	0.04	1.08	11.7	0.18	214	1	0.235	5.28	0.463	0.837	NULL	2	2	NULL	NULL	NULL	NULL	NULL	NULL	NULL	NULL	NULL	NULL	NULL	NULL	NULL	NULL	NULL	NULL	NULL	NULL	NULL	NULL
81545	year2013	2013-2014	2	112	4180	1	16	1	173.5	70.2	23.3	81.9	NULL	NULL	7.72	NULL	NULL	NULL	NULL	NULL	NULL	NULL	NULL	NULL	NULL	NULL	2	2	1	2	NULL	NULL	NULL	NULL	NULL	NULL	NULL	NULL	NULL	NULL	NULL	NULL	NULL	NULL	NULL	NULL	NULL	NULL	NULL
81557	year2013	2013-2014	1	117	2275	1	13	5	174.8	58.4	19.1	73.4	NULL	NULL	6.72	0.15	0.025	0.246	1.76	0.092	19.5	0.07	0.023	0.24	0.165	0.058	NULL	2	1	NULL	NULL	NULL	NULL	NULL	NULL	NULL	NULL	NULL	NULL	NULL	NULL	NULL	NULL	NULL	NULL	NULL	NULL	NULL	NULL
81563	year2013	2013-2014	1	112	14198	1	25	3	172.6	71.6	24	84.2	4	2	7.57	NULL	NULL	NULL	NULL	NULL	NULL	NULL	NULL	NULL	NULL	NULL	2	2	2	2	2	2	2	2	2	2	2	2	2	2	75	0	100	0	100	100	100	100	100
81564	year2013	2013-2014	2	117	2704	1	50	5	167.7	69.5	24.7	87.3	1	3	8.64	12.25	0.387	0.321	3.25	0.092	24.82	0.37	0.029	0.15	0.209	0.055	2	2	2	2	2	2	2	2	2	2	2	2	2	2	NULL	NULL	NULL	NULL	NULL	NULL	NULL	NULL	NULL
81566	year2013	2013-2014	1	113	19116	1	52	3	177.1	72.8	23.2	90.1	2	3	6.89	NULL	NULL	NULL	NULL	NULL	NULL	NULL	NULL	NULL	NULL	NULL	2	2	2	2	2	2	2	2	2	2	2	2	2	2	69.38	50	100	55	40	100	60	100	50
81605	year2013	2013-2014	1	111	8695	1	43	1	168.9	72.6	25.4	88.6	3	NULL	8.69	0.78	0.058	0.15	1.88	0.092	17.2	0.07	0.025	0.064	0.12	0.013	2	2	2	1	2	2	2	2	2	2	2	2	2	2	80	100	0	100	70	70	100	100	100
81617	year2013	2013-2014	2	113	6128	1	52	2	171.3	74.4	25.4	91.8	3	1	8.69	NULL	NULL	NULL	NULL	NULL	NULL	NULL	NULL	NULL	NULL	NULL	1	1	2	1	2	2	2	2	2	2	2	2	2	2	NULL	NULL	NULL	NULL	NULL	NULL	NULL	NULL	NULL
81620	year2013	2013-2014	1	105	8855	1	26	4	175.6	64.8	21	78.9	4	NULL	7.52	NULL	NULL	NULL	NULL	NULL	NULL	NULL	NULL	NULL	NULL	NULL	2	2	2	2	2	2	2	2	2	2	2	2	2	2	NULL	NULL	NULL	NULL	NULL	NULL	NULL	NULL	NULL
81633	year2013	2013-2014	2	114	5783	1	51	4	176.3	87.9	28.3	100.4	4	2	8.91	NULL	NULL	NULL	NULL	NULL	NULL	NULL	NULL	NULL	NULL	NULL	2	2	2	2	2	2	2	2	2	2	2	2	2	2	61.25	50	100	0	70	70	0	100	100
81642	year2013	2013-2014	1	113	21803	1	39	3	172.3	71.4	24.1	90.4	3	3	7.22	NULL	NULL	NULL	NULL	NULL	NULL	NULL	NULL	NULL	NULL	NULL	2	2	2	2	2	2	2	2	2	2	2	2	2	2	NULL	NULL	NULL	NULL	NULL	NULL	NULL	NULL	NULL
81685	year2013	2013-2014	1	116	12789	1	12	3	170.7	50.7	17.4	68.4	NULL	NULL	6.43	NULL	NULL	NULL	NULL	NULL	NULL	NULL	NULL	NULL	NULL	NULL	NULL	2	2	NULL	NULL	NULL	NULL	NULL	NULL	NULL	NULL	NULL	NULL	NULL	NULL	NULL	NULL	NULL	NULL	NULL	NULL	NULL	NULL
81687	year2013	2013-2014	2	118	2794	1	13	1	162.1	66.4	25.3	83.2	NULL	NULL	8.01	NULL	NULL	NULL	NULL	NULL	NULL	NULL	NULL	NULL	NULL	NULL	NULL	2	1	NULL	NULL	NULL	NULL	NULL	NULL	NULL	NULL	NULL	NULL	NULL	NULL	NULL	NULL	NULL	NULL	NULL	NULL	NULL	NULL
81698	year2013	2013-2014	1	113	16594	1	31	3	184.5	99.5	29.2	99	4	3	9.96	NULL	NULL	NULL	NULL	NULL	NULL	NULL	NULL	NULL	NULL	NULL	1	2	2	2	2	2	2	2	2	2	2	2	2	2	77.5	25	100	25	100	70	100	100	100
81707	year2013	2013-2014	1	112	5683	1	26	4	166.8	71.5	25.7	81	5	NULL	8.27	NULL	NULL	NULL	NULL	NULL	NULL	NULL	NULL	NULL	NULL	NULL	2	2	1	2	2	2	2	2	2	2	2	2	2	2	93.75	80	100	100	100	70	100	100	100
81740	year2013	2013-2014	1	106	8426	1	21	5	178.8	116.7	36.5	115.5	4	NULL	11.36	NULL	NULL	NULL	NULL	NULL	NULL	NULL	NULL	NULL	NULL	NULL	1	2	2	1	2	2	2	2	2	2	2	2	2	2	NULL	NULL	NULL	NULL	NULL	NULL	NULL	NULL	NULL
81741	year2013	2013-2014	1	105	6790	1	43	4	183.1	88.9	26.5	93.5	3	3	9.47	NULL	NULL	NULL	NULL	NULL	NULL	NULL	NULL	NULL	NULL	NULL	2	2	2	2	1	2	2	2	2	2	2	2	2	2	80.63	0	100	75	100	70	100	100	100
81748	year2013	2013-2014	1	115	9541	1	22	4	165.9	62.9	22.9	74.1	2	1	8.38	NULL	NULL	NULL	NULL	NULL	NULL	NULL	NULL	NULL	NULL	NULL	2	2	2	2	2	2	2	2	2	2	2	2	2	2	71.88	25	90	0	100	100	60	100	100
81752	year2013	2013-2014	2	118	3992	1	41	5	177.6	81.8	25.9	92.1	5	3	7.88	NULL	NULL	NULL	NULL	NULL	NULL	NULL	NULL	NULL	NULL	NULL	2	2	2	2	2	2	2	2	2	2	2	2	2	2	51.25	25	0	75	70	70	20	100	50
81765	year2013	2013-2014	2	114	3838	1	17	2	171.9	65.1	22	77.8	NULL	NULL	8	NULL	NULL	NULL	NULL	NULL	NULL	NULL	NULL	NULL	NULL	NULL	2	2	2	2	NULL	NULL	NULL	NULL	NULL	NULL	NULL	NULL	NULL	NULL	NULL	NULL	NULL	NULL	NULL	NULL	NULL	NULL	NULL
81772	year2013	2013-2014	1	108	7033	1	49	2	173	82.1	27.4	95.3	4	1	8.26	NULL	NULL	NULL	NULL	NULL	NULL	NULL	NULL	NULL	NULL	NULL	1	2	2	2	2	2	2	2	2	2	2	2	2	2	56.25	50	100	0	40	70	60	100	30
81775	year2013	2013-2014	2	113	22962	1	17	3	188.3	84.6	23.9	82.5	NULL	NULL	9.56	NULL	NULL	NULL	NULL	NULL	NULL	NULL	NULL	NULL	NULL	NULL	2	2	1	2	NULL	NULL	NULL	NULL	NULL	NULL	NULL	NULL	NULL	NULL	NULL	NULL	NULL	NULL	NULL	NULL	NULL	NULL	NULL
81781	year2013	2013-2014	1	106	8128	1	50	1	173.4	83.6	27.8	96.7	3	1	9.42	NULL	NULL	NULL	NULL	NULL	NULL	NULL	NULL	NULL	NULL	NULL	2	1	2	2	2	2	2	2	2	2	2	2	1	2	71.25	80	90	0	100	70	100	30	100
81787	year2013	2013-2014	1	112	4426	1	34	4	176.8	87.9	28.1	94.9	2	NULL	9.84	NULL	NULL	NULL	NULL	NULL	NULL	NULL	NULL	NULL	NULL	NULL	2	2	2	2	2	2	2	2	2	2	2	2	2	2	NULL	NULL	NULL	NULL	NULL	NULL	NULL	NULL	NULL
81789	year2013	2013-2014	2	104	3122	1	39	3	175.6	90.1	29.2	105.5	3	1	8.46	1.88	0.504	0.416	2.925	0.092	18.68	0.66	0.065	2.36	0.11	0.072	2	2	2	2	2	2	2	2	2	2	2	2	2	2	56.25	0	40	0	100	70	40	100	100
81803	year2013	2013-2014	1	117	2024	1	18	5	176.4	61.6	19.8	73.9	NULL	NULL	6.61	1.43	0.175	0.567	5.53	0.092	87.3	0.2	0.061	0.22	0.551	0.316	2	2	1	2	NULL	NULL	NULL	NULL	NULL	NULL	NULL	NULL	NULL	NULL	NULL	NULL	NULL	NULL	NULL	NULL	NULL	NULL	NULL
81830	year2013	2013-2014	2	106	16923	1	39	3	171.8	70.5	23.9	86.5	4	NULL	8.47	1.24	0.131	0.234	7.54	0.092	38	0.27	0.045	0.18	0.196	0.013	2	2	2	2	2	2	2	2	2	2	2	2	2	2	86.25	80	100	100	100	100	60	100	50
81839	year2013	2013-2014	1	108	3339	1	13	2	164.7	83.7	30.9	107.1	NULL	NULL	7.86	NULL	NULL	NULL	NULL	NULL	NULL	NULL	NULL	NULL	NULL	NULL	NULL	2	2	NULL	NULL	NULL	NULL	NULL	NULL	NULL	NULL	NULL	NULL	NULL	NULL	NULL	NULL	NULL	NULL	NULL	NULL	NULL	NULL
81883	year2013	2013-2014	2	107	5720	1	19	3	180.1	94.3	29.1	94.8	NULL	NULL	8.58	NULL	NULL	NULL	NULL	NULL	NULL	NULL	NULL	NULL	NULL	NULL	2	2	2	2	NULL	NULL	NULL	NULL	NULL	NULL	NULL	NULL	NULL	NULL	NULL	NULL	NULL	NULL	NULL	NULL	NULL	NULL	NULL
81886	year2013	2013-2014	1	106	9030	1	47	2	178.1	141.6	44.6	137.8	4	3	11.19	NULL	NULL	NULL	NULL	NULL	NULL	NULL	NULL	NULL	NULL	NULL	1	1	2	1	2	2	2	2	2	2	2	2	2	2	46.25	25	100	75	70	0	20	0	80
81899	year2013	2013-2014	1	107	6639	1	55	1	170	81.9	28.3	98.8	2	NULL	8.55	0.42	0.372	0.352	3.54	0.092	19.4	0.39	0.057	0.064	0.102	0.181	1	2	2	1	2	2	2	2	2	1	2	2	2	2	67.5	0	100	80	70	70	60	60	100
81903	year2013	2013-2014	1	115	4712	1	30	5	176.9	74.5	23.8	84	5	NULL	8.17	NULL	NULL	NULL	NULL	NULL	NULL	NULL	NULL	NULL	NULL	NULL	2	2	1	2	2	2	2	2	2	2	2	2	2	2	70.63	50	100	100	40	100	0	100	75
81907	year2013	2013-2014	2	108	4249	1	13	4	146.6	40.3	18.8	62.3	NULL	NULL	6.94	2.53	0.16	1.88	7.356	0.14	180.4	0.7	0.108	4.14	0.328	0.523	NULL	2	2	NULL	NULL	NULL	NULL	NULL	NULL	NULL	NULL	NULL	NULL	NULL	NULL	NULL	NULL	NULL	NULL	NULL	NULL	NULL	NULL
81911	year2013	2013-2014	2	114	2933	1	13	4	172	64.7	21.9	74.7	NULL	NULL	6.87	NULL	NULL	NULL	NULL	NULL	NULL	NULL	NULL	NULL	NULL	NULL	NULL	2	2	NULL	NULL	NULL	NULL	NULL	NULL	NULL	NULL	NULL	NULL	NULL	NULL	NULL	NULL	NULL	NULL	NULL	NULL	NULL	NULL
81914	year2013	2013-2014	2	106	2319	1	15	5	173.9	63.1	20.9	73.4	NULL	NULL	7.38	NULL	NULL	NULL	NULL	NULL	NULL	NULL	NULL	NULL	NULL	NULL	NULL	2	2	NULL	NULL	NULL	NULL	NULL	NULL	NULL	NULL	NULL	NULL	NULL	NULL	NULL	NULL	NULL	NULL	NULL	NULL	NULL	NULL
81923	year2013	2013-2014	1	114	4931	1	35	4	183.8	94.7	28	86.7	3	1	10.74	NULL	NULL	NULL	NULL	NULL	NULL	NULL	NULL	NULL	NULL	NULL	1	2	2	2	2	2	2	2	2	2	2	2	2	2	73.75	50	100	0	70	70	100	100	100
81926	year2013	2013-2014	2	109	8324	1	12	3	156.3	55	22.5	82.2	NULL	NULL	6.21	NULL	NULL	NULL	NULL	NULL	NULL	NULL	NULL	NULL	NULL	NULL	NULL	2	2	NULL	NULL	NULL	NULL	NULL	NULL	NULL	NULL	NULL	NULL	NULL	NULL	NULL	NULL	NULL	NULL	NULL	NULL	NULL	NULL
81949	year2013	2013-2014	2	104	4690	1	47	2	172.3	87.6	29.5	101.1	4	NULL	8.66	NULL	NULL	NULL	NULL	NULL	NULL	NULL	NULL	NULL	NULL	NULL	2	2	2	2	2	2	2	2	2	2	2	2	2	2	68.13	25	40	100	70	70	40	100	100
81950	year2013	2013-2014	1	110	6115	1	52	4	188.4	101	28.5	100	4	NULL	8.75	NULL	NULL	NULL	NULL	NULL	NULL	NULL	NULL	NULL	NULL	NULL	1	2	2	1	2	1	1	1	2	2	2	2	2	2	77.5	80	100	100	70	70	20	100	80
81952	year2013	2013-2014	1	118	18514	1	56	5	184.3	85.7	25.2	96.1	5	3	7.94	NULL	NULL	NULL	NULL	NULL	NULL	NULL	NULL	NULL	NULL	NULL	2	1	1	1	2	2	2	2	2	2	2	2	2	2	63.13	50	0	75	100	70	80	30	100
81954	year2013	2013-2014	2	109	22835	1	23	3	182	113.8	34.4	115.2	3	NULL	8.91	8.6	0.245	1.1	10.3	0.16	53.6	0.49	0.118	1.41	0.474	0.133	2	2	2	2	2	2	2	2	2	2	2	2	2	2	73.57	25	60	100	100	30	100	100	NULL
81955	year2013	2013-2014	1	112	5683	1	26	4	175	77.8	25.4	89.8	5	NULL	8.35	1.21	0.092	0.331	3.65	3.46	38.2	0.25	0.091	1.34	0.169	0.067	2	2	2	2	2	2	2	2	2	2	2	2	2	2	76.25	0	100	100	40	70	100	100	100
81969	year2013	2013-2014	1	118	3081	1	58	5	163.1	59.8	22.5	84.4	3	2	6.61	NULL	NULL	NULL	NULL	NULL	NULL	NULL	NULL	NULL	NULL	NULL	2	2	2	2	2	2	2	2	2	2	2	2	2	2	71.25	50	100	0	100	100	20	100	100
81993	year2013	2013-2014	2	104	4215	1	43	5	176	94.6	30.5	99.4	5	NULL	9.01	NULL	NULL	NULL	NULL	NULL	NULL	NULL	NULL	NULL	NULL	NULL	1	2	2	1	2	2	2	2	2	2	2	2	2	2	41.88	25	20	100	40	30	60	60	0
81996	year2013	2013-2014	1	117	5438	1	48	1	182.1	78.6	23.7	94.5	2	NULL	7.84	NULL	NULL	NULL	NULL	NULL	NULL	NULL	NULL	NULL	NULL	NULL	2	2	2	2	2	2	2	2	2	2	2	2	2	2	85.63	25	100	100	100	100	60	100	100
82001	year2013	2013-2014	2	110	16007	1	50	3	185.1	94	27.4	103.4	1	NULL	8.61	1.34	0.203	0.561	8.782	0.092	58.46	0.42	1.237	0.39	0.26	0.061	2	2	2	1	2	2	2	2	2	2	2	2	2	2	93.75	80	100	100	100	70	100	100	100
82014	year2013	2013-2014	1	113	8499	1	12	3	161.2	55.4	21.3	76.8	NULL	NULL	6.17	NULL	NULL	NULL	NULL	NULL	NULL	NULL	NULL	NULL	NULL	NULL	NULL	2	2	NULL	NULL	NULL	NULL	NULL	NULL	NULL	NULL	NULL	NULL	NULL	NULL	NULL	NULL	NULL	NULL	NULL	NULL	NULL	NULL
82020	year2013	2013-2014	1	113	28558	1	41	3	181.5	93.8	28.5	104.4	5	1	9.61	6.23	0.264	0.828	8.48	0.092	61.4	0.68	0.116	0.31	0.292	0.145	2	2	2	2	1	2	2	2	2	2	2	2	2	2	63.75	80	100	0	40	70	20	100	100
82036	year2013	2013-2014	2	107	5015	1	17	2	172.9	67.8	22.7	83.8	NULL	NULL	7.34	1.39	0.107	0.678	4.26	0.092	96.1	0.23	0.354	0.73	0.22	0.386	2	2	2	2	NULL	NULL	NULL	NULL	NULL	NULL	NULL	NULL	NULL	NULL	NULL	NULL	NULL	NULL	NULL	NULL	NULL	NULL	NULL
82042	year2013	2013-2014	1	114	3529	1	17	4	170	74.7	25.8	81.4	NULL	NULL	9.77	NULL	NULL	NULL	NULL	NULL	NULL	NULL	NULL	NULL	NULL	NULL	2	2	1	2	NULL	NULL	NULL	NULL	NULL	NULL	NULL	NULL	NULL	NULL	NULL	NULL	NULL	NULL	NULL	NULL	NULL	NULL	NULL
82070	year2013	2013-2014	2	107	16083	1	18	3	177.1	105.5	33.6	105.2	NULL	NULL	9.92	NULL	NULL	NULL	NULL	NULL	NULL	NULL	NULL	NULL	NULL	NULL	2	2	1	1	NULL	NULL	NULL	NULL	NULL	NULL	NULL	NULL	NULL	NULL	NULL	NULL	NULL	NULL	NULL	NULL	NULL	NULL	NULL
82073	year2013	2013-2014	2	115	8499	1	19	3	174	85.6	28.3	88.8	NULL	1	8.76	NULL	NULL	NULL	NULL	NULL	NULL	NULL	NULL	NULL	NULL	NULL	2	2	2	2	NULL	NULL	NULL	NULL	NULL	NULL	NULL	NULL	NULL	NULL	NULL	NULL	NULL	NULL	NULL	NULL	NULL	NULL	NULL
82085	year2013	2013-2014	2	109	8624	1	54	4	176.7	89.7	28.7	102.2	4	NULL	9.64	NULL	NULL	NULL	NULL	NULL	NULL	NULL	NULL	NULL	NULL	NULL	2	2	2	1	2	2	2	2	2	2	2	2	2	2	54.38	0	0	100	70	70	60	60	75
82087	year2013	2013-2014	1	115	30486	1	47	3	173.8	93.1	30.8	106.5	3	1	9.23	NULL	NULL	NULL	NULL	NULL	NULL	NULL	NULL	NULL	NULL	NULL	2	2	2	1	2	2	2	2	2	2	2	2	2	2	65	80	100	0	70	30	40	100	100
82093	year2013	2013-2014	1	112	4554	1	36	3	177.6	78.2	24.8	99.9	2	1	6.24	1.07	1.02	0.254	3.83	0.092	35.4	0.26	0.21	0.2	0.162	0.08	2	2	1	2	2	2	2	2	1	2	2	2	2	2	52.5	0	0	0	100	100	20	100	100
82096	year2013	2013-2014	1	110	3051	1	16	4	169.9	67.8	23.5	74.2	NULL	NULL	9.7	NULL	NULL	NULL	NULL	NULL	NULL	NULL	NULL	NULL	NULL	NULL	2	2	2	2	NULL	NULL	NULL	NULL	NULL	NULL	NULL	NULL	NULL	NULL	NULL	NULL	NULL	NULL	NULL	NULL	NULL	NULL	NULL
82103	year2013	2013-2014	1	110	6326	1	51	3	179.4	89.7	27.9	106.1	2	1	7.47	NULL	NULL	NULL	NULL	NULL	NULL	NULL	NULL	NULL	NULL	NULL	2	2	2	2	2	1	1	2	2	1	2	2	2	2	52.5	80	0	0	100	70	40	100	30
82107	year2013	2013-2014	1	109	22876	1	43	3	179.9	102.9	31.8	107.4	3	NULL	8.97	1.8	0.116	0.559	11.3	0.092	34.7	0.48	0.052	0.22	0.412	0.013	1	2	2	1	2	2	2	2	2	2	2	2	2	2	65.63	25	100	100	100	30	40	100	30
82110	year2013	2013-2014	1	113	7793	1	27	3	182.1	70.3	21.2	85.5	2	1	7.44	NULL	NULL	NULL	NULL	NULL	NULL	NULL	NULL	NULL	NULL	NULL	2	2	2	2	2	2	2	2	2	2	2	2	2	2	70.63	25	100	0	40	100	100	100	100
82111	year2013	2013-2014	2	107	26877	1	25	3	182.5	73.3	22	84	5	NULL	7.02	1.87	0.153	0.623	5.98	0.092	67.5	0.21	0.161	1.18	0.174	0.264	2	2	1	2	2	2	2	2	2	2	2	2	2	2	85.63	25	100	100	100	100	60	100	100
82122	year2013	2013-2014	2	107	12640	1	12	3	154.1	45.7	19.2	68.3	NULL	NULL	6.32	NULL	NULL	NULL	NULL	NULL	NULL	NULL	NULL	NULL	NULL	NULL	NULL	2	2	NULL	NULL	NULL	NULL	NULL	NULL	NULL	NULL	NULL	NULL	NULL	NULL	NULL	NULL	NULL	NULL	NULL	NULL	NULL	NULL
82126	year2013	2013-2014	2	104	3527	1	56	2	173.2	70.5	23.5	91.2	5	3	7.54	0.5	0.262	0.254	9.786	0.092	26.56	0.36	0.135	0.18	0.267	0.02	2	2	2	2	2	2	2	2	2	2	2	2	2	2	88.13	80	100	75	90	100	60	100	100
82152	year2013	2013-2014	2	117	4781	1	53	4	174.6	72.4	23.7	85	1	NULL	8.03	NULL	NULL	NULL	NULL	NULL	NULL	NULL	NULL	NULL	NULL	NULL	2	2	2	2	2	2	2	2	2	2	2	2	2	2	77.5	0	100	100	70	100	100	100	50
82153	year2013	2013-2014	1	118	3428	1	53	1	168.9	93	32.6	105.4	1	1	9.22	NULL	NULL	NULL	NULL	NULL	NULL	NULL	NULL	NULL	NULL	NULL	2	1	2	2	2	2	2	2	2	2	2	2	2	2	55	25	100	0	70	30	100	40	75
82188	year2013	2013-2014	1	105	32729	1	42	3	164.2	89.8	33.3	110.7	3	NULL	10.2	2.53	0.313	0.883	7.8	0.21	173	0.93	0.066	0.22	0.305	0.169	1	2	2	2	2	2	2	2	2	2	2	2	2	2	NULL	NULL	NULL	NULL	NULL	NULL	NULL	NULL	NULL
82190	year2013	2013-2014	2	118	3954	1	45	1	176.9	69.5	22.2	89.4	2	3	6.91	NULL	NULL	NULL	NULL	NULL	NULL	NULL	NULL	NULL	NULL	NULL	2	2	2	2	2	2	2	2	2	2	2	2	2	2	86.88	50	100	75	70	100	100	100	100
82195	year2013	2013-2014	2	108	8848	1	20	3	174.7	69.9	22.9	81.4	4	1	7.88	NULL	NULL	NULL	NULL	NULL	NULL	NULL	NULL	NULL	NULL	NULL	2	2	2	2	2	2	2	2	2	2	2	2	2	2	NULL	NULL	NULL	NULL	NULL	NULL	NULL	NULL	NULL
82223	year2013	2013-2014	1	111	12969	1	27	1	175.6	88.7	28.8	101	5	NULL	9.48	NULL	NULL	NULL	NULL	NULL	NULL	NULL	NULL	NULL	NULL	NULL	2	2	2	2	2	2	2	2	2	2	2	2	2	2	83.75	0	100	100	100	70	100	100	100
82228	year2013	2013-2014	1	105	18597	1	12	3	166.5	54.2	19.6	70	NULL	NULL	6.57	NULL	NULL	NULL	NULL	NULL	NULL	NULL	NULL	NULL	NULL	NULL	NULL	2	2	NULL	NULL	NULL	NULL	NULL	NULL	NULL	NULL	NULL	NULL	NULL	NULL	NULL	NULL	NULL	NULL	NULL	NULL	NULL	NULL
82229	year2013	2013-2014	2	105	6143	1	16	3	174.9	85.5	28	94.4	NULL	NULL	8.55	NULL	NULL	NULL	NULL	NULL	NULL	NULL	NULL	NULL	NULL	NULL	2	2	2	1	NULL	NULL	NULL	NULL	NULL	NULL	NULL	NULL	NULL	NULL	NULL	NULL	NULL	NULL	NULL	NULL	NULL	NULL	NULL
82243	year2013	2013-2014	1	105	15230	1	32	3	181.1	85.7	26.1	86.6	5	3	8.92	0.47	0.058	0.157	1.71	0.092	15	0.1	0.016	0.064	0.114	0.018	2	2	2	1	2	1	2	2	2	2	2	2	2	2	73.75	0	100	50	70	70	100	100	100
82259	year2013	2013-2014	2	118	7963	1	20	2	177.4	69	21.9	80.8	4	NULL	7.11	NULL	NULL	NULL	NULL	NULL	NULL	NULL	NULL	NULL	NULL	NULL	2	2	2	2	2	2	2	2	2	2	2	2	2	2	91.25	50	100	80	100	100	100	100	100
82278	year2013	2013-2014	1	113	26043	1	20	3	179	66.2	20.7	81.2	3	NULL	6.76	NULL	NULL	NULL	NULL	NULL	NULL	NULL	NULL	NULL	NULL	NULL	2	2	2	2	2	2	2	2	2	2	2	2	2	2	92.5	80	100	100	100	100	60	100	100
82282	year2013	2013-2014	2	115	4019	1	34	3	176.7	77.6	24.9	86.4	2	NULL	8.68	1.05	0.086	0.347	4.214	0.092	37.85	0.51	0.273	1.17	0.271	0.074	2	2	1	2	2	2	2	2	2	2	2	2	2	2	NULL	NULL	NULL	NULL	NULL	NULL	NULL	NULL	NULL
82288	year2013	2013-2014	1	113	8834	1	55	3	180.8	76.1	23.3	91.8	2	1	7.06	NULL	NULL	NULL	NULL	NULL	NULL	NULL	NULL	NULL	NULL	NULL	2	2	2	2	2	2	2	2	2	2	2	2	2	2	63.75	0	100	0	100	100	60	100	50
82290	year2013	2013-2014	1	107	9470	1	43	1	168	88.5	31.4	109	2	3	9.2	2.95	0.516	0.693	8.51	0.13	86.8	0.9	0.078	0.2	0.356	0.35	2	2	2	2	2	2	2	2	2	2	2	2	2	2	65	50	100	75	40	30	100	60	NULL
82308	year2013	2013-2014	2	109	4592	1	33	3	178.3	78.3	24.6	89.9	4	1	8.29	2.31	0.336	0.398	3.42	0.092	20.2	0.36	0.056	0.44	0.013	0.211	2	2	2	2	2	2	2	2	2	2	2	2	2	2	56.25	0	100	0	40	100	60	100	50
82311	year2013	2013-2014	1	112	3043	1	17	4	186.5	86.8	25	81.7	NULL	NULL	9.44	NULL	NULL	NULL	NULL	NULL	NULL	NULL	NULL	NULL	NULL	NULL	2	2	2	2	NULL	NULL	NULL	NULL	NULL	NULL	NULL	NULL	NULL	NULL	NULL	NULL	NULL	NULL	NULL	NULL	NULL	NULL	NULL
82314	year2013	2013-2014	2	109	6083	1	13	2	166.8	46.6	16.7	63	NULL	NULL	6.24	NULL	NULL	NULL	NULL	NULL	NULL	NULL	NULL	NULL	NULL	NULL	NULL	2	2	NULL	NULL	NULL	NULL	NULL	NULL	NULL	NULL	NULL	NULL	NULL	NULL	NULL	NULL	NULL	NULL	NULL	NULL	NULL	NULL
82315	year2013	2013-2014	2	107	26856	1	23	3	173.2	70	23.3	87.5	3	NULL	7.36	NULL	NULL	NULL	NULL	NULL	NULL	NULL	NULL	NULL	NULL	NULL	2	2	2	2	2	2	2	2	2	2	2	2	2	2	75	0	60	100	100	100	40	100	100
82321	year2013	2013-2014	2	104	20953	1	59	3	170.7	66.6	22.9	86.7	4	3	6.64	NULL	NULL	NULL	NULL	NULL	NULL	NULL	NULL	NULL	NULL	NULL	1	2	1	2	2	2	2	2	2	2	2	2	2	1	78.75	80	100	75	70	100	100	100	5
82329	year2013	2013-2014	1	112	15063	1	45	3	179.6	81.5	25.3	92.8	5	NULL	8.65	NULL	NULL	NULL	NULL	NULL	NULL	NULL	NULL	NULL	NULL	NULL	2	2	2	2	2	2	2	2	2	2	2	2	2	2	80	50	90	100	70	70	60	100	100
82331	year2013	2013-2014	1	110	2882	1	16	5	163.8	61.5	22.9	79.5	NULL	NULL	7.22	NULL	NULL	NULL	NULL	NULL	NULL	NULL	NULL	NULL	NULL	NULL	2	2	2	2	NULL	NULL	NULL	NULL	NULL	NULL	NULL	NULL	NULL	NULL	NULL	NULL	NULL	NULL	NULL	NULL	NULL	NULL	NULL
82335	year2013	2013-2014	2	115	28375	1	52	3	184	111.3	32.9	118.3	4	NULL	9.39	4.94	0.23	0.5	9.6	0.092	26.94	0.3	0.042	0.34	0.187	0.027	1	1	2	1	1	2	2	2	2	2	2	2	2	2	NULL	NULL	NULL	NULL	NULL	NULL	NULL	NULL	NULL
82353	year2013	2013-2014	1	104	4453	1	53	5	157	67.3	27.3	90.5	5	NULL	8.4	1.9	0.142	0.334	6.08	0.15	19.2	0.27	0.168	0.3	0.366	0.013	2	2	2	2	2	2	2	2	2	2	2	2	2	2	78.13	50	100	100	70	70	60	100	75
82358	year2013	2013-2014	2	115	4489	1	13	5	162.8	65.3	24.6	77.1	NULL	NULL	8.83	NULL	NULL	NULL	NULL	NULL	NULL	NULL	NULL	NULL	NULL	NULL	NULL	2	2	NULL	NULL	NULL	NULL	NULL	NULL	NULL	NULL	NULL	NULL	NULL	NULL	NULL	NULL	NULL	NULL	NULL	NULL	NULL	NULL
82376	year2013	2013-2014	2	105	5932	1	41	4	164.1	76.1	28.3	98.1	3	NULL	9.3	NULL	NULL	NULL	NULL	NULL	NULL	NULL	NULL	NULL	NULL	NULL	2	2	2	2	2	2	2	2	2	2	2	2	2	2	NULL	NULL	NULL	NULL	NULL	NULL	NULL	NULL	NULL
82378	year2013	2013-2014	2	116	3000	1	17	5	178.3	63.3	19.9	74.9	NULL	NULL	6.66	NULL	NULL	NULL	NULL	NULL	NULL	NULL	NULL	NULL	NULL	NULL	2	2	2	2	NULL	NULL	NULL	NULL	NULL	NULL	NULL	NULL	NULL	NULL	NULL	NULL	NULL	NULL	NULL	NULL	NULL	NULL	NULL
82394	year2013	2013-2014	1	107	3853	1	18	1	162	66.3	25.3	82	NULL	NULL	8.55	0.44	0.025	0.124	1.86	0.092	20.1	0.05	0.016	0.1	0.061	0.058	2	2	2	2	NULL	NULL	NULL	NULL	NULL	NULL	NULL	NULL	NULL	NULL	NULL	NULL	NULL	NULL	NULL	NULL	NULL	NULL	NULL
82397	year2013	2013-2014	2	108	5593	1	33	3	183.2	98.1	29.2	103.3	3	1	9.73	7.11	0.125	0.594	7.53	0.13	74.7	0.35	0.121	0.8	0.276	0.227	2	2	2	2	2	2	2	2	2	2	2	2	1	2	67.14	0	100	0	100	70	100	100	NULL
82408	year2013	2013-2014	2	113	4738	1	18	3	174.6	85	27.9	89.2	NULL	1	8.32	NULL	NULL	NULL	NULL	NULL	NULL	NULL	NULL	NULL	NULL	NULL	1	2	2	1	NULL	NULL	NULL	NULL	NULL	NULL	NULL	NULL	NULL	NULL	NULL	NULL	NULL	NULL	NULL	NULL	NULL	NULL	NULL
82416	year2013	2013-2014	2	111	5835	1	50	4	180.5	105.2	32.3	107.1	4	1	10.84	NULL	NULL	NULL	NULL	NULL	NULL	NULL	NULL	NULL	NULL	NULL	1	2	2	1	2	2	2	2	2	2	2	2	2	2	41.25	25	0	0	40	30	80	100	55
82426	year2013	2013-2014	2	109	13814	1	24	1	170	69.1	23.9	83.5	3	NULL	7.73	NULL	NULL	NULL	NULL	NULL	NULL	NULL	NULL	NULL	NULL	NULL	2	2	2	2	2	2	2	2	2	2	2	2	2	2	NULL	NULL	NULL	NULL	NULL	NULL	NULL	NULL	NULL
82448	year2013	2013-2014	2	109	30797	1	29	3	187.9	103.3	29.3	102.9	3	1	8.89	1.35	0.081	0.442	2.76	0.092	20.5	0.22	0.036	0.75	0.094	0.068	1	2	1	1	2	2	2	2	2	2	2	2	2	2	NULL	NULL	NULL	NULL	NULL	NULL	NULL	NULL	NULL
82449	year2013	2013-2014	2	118	5121	1	42	1	161.6	84.8	32.5	103	3	NULL	9.12	NULL	NULL	NULL	NULL	NULL	NULL	NULL	NULL	NULL	NULL	NULL	2	2	2	2	2	2	2	2	2	2	2	2	2	2	NULL	NULL	NULL	NULL	NULL	NULL	NULL	NULL	NULL
82461	year2013	2013-2014	1	115	5386	1	47	3	187.5	107.9	30.7	116	3	3	8.9	NULL	NULL	NULL	NULL	NULL	NULL	NULL	NULL	NULL	NULL	NULL	2	1	2	2	2	2	2	2	2	2	2	2	2	2	48.75	25	100	50	40	30	100	20	25
82470	year2013	2013-2014	1	116	2910	1	13	4	175.7	121.9	39.5	119.2	NULL	NULL	10.77	NULL	NULL	NULL	NULL	NULL	NULL	NULL	NULL	NULL	NULL	NULL	NULL	2	2	NULL	NULL	NULL	NULL	NULL	NULL	NULL	NULL	NULL	NULL	NULL	NULL	NULL	NULL	NULL	NULL	NULL	NULL	NULL	NULL
82472	year2013	2013-2014	2	106	14369	1	13	3	168.5	53.3	18.8	67	NULL	NULL	7.05	1.1	0.025	0.301	2.6	0.092	17.5	0.09	0.016	0.48	0.123	0.087	NULL	2	2	NULL	NULL	NULL	NULL	NULL	NULL	NULL	NULL	NULL	NULL	NULL	NULL	NULL	NULL	NULL	NULL	NULL	NULL	NULL	NULL
82477	year2013	2013-2014	1	109	4781	1	34	3	182.8	105.1	31.5	115.2	2	1	9.52	NULL	NULL	NULL	NULL	NULL	NULL	NULL	NULL	NULL	NULL	NULL	2	2	2	2	2	2	2	2	2	2	2	2	2	2	NULL	NULL	NULL	NULL	NULL	NULL	NULL	NULL	NULL
82478	year2013	2013-2014	1	107	3643	1	12	1	160.5	56.8	22	83.3	NULL	NULL	6.54	0.43	0.025	0.292	1.91	0.092	26.3	0.07	0.024	0.064	0.077	0.034	NULL	2	2	NULL	NULL	NULL	NULL	NULL	NULL	NULL	NULL	NULL	NULL	NULL	NULL	NULL	NULL	NULL	NULL	NULL	NULL	NULL	NULL
82479	year2013	2013-2014	2	104	5453	1	27	5	169.2	64.7	22.6	81.6	3	3	6.45	NULL	NULL	NULL	NULL	NULL	NULL	NULL	NULL	NULL	NULL	NULL	2	2	2	2	2	2	2	2	2	2	2	2	2	2	NULL	NULL	NULL	NULL	NULL	NULL	NULL	NULL	NULL
82480	year2013	2013-2014	2	116	13867	1	12	3	147.7	36.1	16.5	64.5	NULL	NULL	5.8	NULL	NULL	NULL	NULL	NULL	NULL	NULL	NULL	NULL	NULL	NULL	NULL	2	2	NULL	NULL	NULL	NULL	NULL	NULL	NULL	NULL	NULL	NULL	NULL	NULL	NULL	NULL	NULL	NULL	NULL	NULL	NULL	NULL
82483	year2013	2013-2014	1	115	4712	1	32	5	160.9	67.7	26.2	88.3	5	NULL	7.53	NULL	NULL	NULL	NULL	NULL	NULL	NULL	NULL	NULL	NULL	NULL	2	2	2	2	2	2	2	2	2	2	2	2	2	2	85	80	90	100	100	70	40	100	100
82486	year2013	2013-2014	2	106	5171	1	40	5	174.1	69.1	22.8	87.9	3	NULL	7.63	NULL	NULL	NULL	NULL	NULL	NULL	NULL	NULL	NULL	NULL	NULL	1	2	2	2	2	2	2	2	2	2	2	2	2	2	78.13	50	0	100	100	100	100	100	75
82487	year2013	2013-2014	1	118	10589	1	21	1	163.3	55.6	20.8	78.8	4	NULL	6.87	1.81	0.161	0.62	5.91	0.25	88.1	0.39	2.03	0.24	0.291	0.216	2	2	2	2	2	2	2	2	2	2	2	2	2	2	66.25	0	0	100	90	100	40	100	100
82517	year2013	2013-2014	2	105	4456	1	59	4	171.5	127.7	43.4	127.8	5	NULL	13.16	0.19	0.125	0.134	3.793	0.092	48.12	0.2	0.037	0.64	0.157	0.101	1	3	2	1	2	2	2	2	1	2	2	2	2	2	47.5	0	0	100	40	0	100	60	80
82518	year2013	2013-2014	1	117	2741	1	13	1	159.8	58.1	22.8	78.9	NULL	NULL	7.37	NULL	NULL	NULL	NULL	NULL	NULL	NULL	NULL	NULL	NULL	NULL	NULL	2	2	NULL	NULL	NULL	NULL	NULL	NULL	NULL	NULL	NULL	NULL	NULL	NULL	NULL	NULL	NULL	NULL	NULL	NULL	NULL	NULL
82532	year2013	2013-2014	2	116	3000	1	16	5	169.6	62.5	21.7	72.6	NULL	NULL	7.44	NULL	NULL	NULL	NULL	NULL	NULL	NULL	NULL	NULL	NULL	NULL	2	2	2	2	NULL	NULL	NULL	NULL	NULL	NULL	NULL	NULL	NULL	NULL	NULL	NULL	NULL	NULL	NULL	NULL	NULL	NULL	NULL
82560	year2013	2013-2014	1	118	16657	1	48	3	186.3	103.9	29.9	117.5	5	3	7.81	NULL	NULL	NULL	NULL	NULL	NULL	NULL	NULL	NULL	NULL	NULL	2	1	2	1	2	2	2	2	2	2	2	2	2	2	NULL	NULL	NULL	NULL	NULL	NULL	NULL	NULL	NULL
82569	year2013	2013-2014	1	115	7945	1	46	3	178.9	91.7	28.7	104.2	3	1	8.82	NULL	NULL	NULL	NULL	NULL	NULL	NULL	NULL	NULL	NULL	NULL	2	2	2	1	2	2	2	2	2	2	2	2	2	2	NULL	NULL	NULL	NULL	NULL	NULL	NULL	NULL	NULL
82581	year2013	2013-2014	1	105	5491	1	17	2	166.5	83.2	30	87.5	NULL	NULL	10.87	0.79	0.146	0.434	3.08	0.092	37.2	0.23	0.025	0.16	0.147	0.069	2	2	2	1	NULL	NULL	NULL	NULL	NULL	NULL	NULL	NULL	NULL	NULL	NULL	NULL	NULL	NULL	NULL	NULL	NULL	NULL	NULL
82595	year2013	2013-2014	2	112	6542	1	18	3	175.3	101.6	33.1	108.1	NULL	NULL	9.72	NULL	NULL	NULL	NULL	NULL	NULL	NULL	NULL	NULL	NULL	NULL	2	2	1	1	NULL	NULL	NULL	NULL	NULL	NULL	NULL	NULL	NULL	NULL	NULL	NULL	NULL	NULL	NULL	NULL	NULL	NULL	NULL
82600	year2013	2013-2014	2	105	2845	1	12	4	155.7	53.3	22	71	NULL	NULL	6.53	NULL	NULL	NULL	NULL	NULL	NULL	NULL	NULL	NULL	NULL	NULL	NULL	2	2	NULL	NULL	NULL	NULL	NULL	NULL	NULL	NULL	NULL	NULL	NULL	NULL	NULL	NULL	NULL	NULL	NULL	NULL	NULL	NULL
82604	year2013	2013-2014	2	108	26818	1	49	3	177.5	67.9	21.6	87.7	5	3	6.96	3.96	0.537	0.45	4.384	0.092	63.85	0.33	0.024	0.27	0.081	0.09	2	2	2	2	2	2	2	2	2	2	2	2	2	2	NULL	NULL	NULL	NULL	NULL	NULL	NULL	NULL	NULL
82611	year2013	2013-2014	1	117	3685	1	33	5	176.4	88.7	28.5	96	4	3	8.71	2.28	0.146	0.697	5.92	0.16	60.9	0.27	0.028	0.22	0.242	0.29	1	2	2	1	2	2	2	2	2	2	2	2	1	2	70	50	100	50	70	70	20	100	100
82618	year2013	2013-2014	2	113	25214	1	45	3	167.1	92.4	33.1	109	4	NULL	9.9	NULL	NULL	NULL	NULL	NULL	NULL	NULL	NULL	NULL	NULL	NULL	2	2	2	1	1	2	2	2	2	2	2	2	2	2	65	80	40	100	100	30	20	100	50
82626	year2013	2013-2014	2	108	3982	1	14	4	181	81.5	24.9	86.6	NULL	NULL	9.2	1.73	0.07	1.349	4.248	0.14	137.62	0.21	0.054	0.6	0.217	0.404	NULL	2	1	NULL	NULL	NULL	NULL	NULL	NULL	NULL	NULL	NULL	NULL	NULL	NULL	NULL	NULL	NULL	NULL	NULL	NULL	NULL	NULL
82634	year2013	2013-2014	1	108	6551	1	23	4	181.4	133.2	40.5	116.3	4	NULL	12.76	NULL	NULL	NULL	NULL	NULL	NULL	NULL	NULL	NULL	NULL	NULL	1	2	2	2	2	2	2	2	2	2	2	2	2	2	71.25	50	100	100	70	0	100	100	50
82682	year2013	2013-2014	1	108	5752	1	37	4	190.5	110	30.3	108.3	5	NULL	8.93	NULL	NULL	NULL	NULL	NULL	NULL	NULL	NULL	NULL	NULL	NULL	2	2	2	2	2	2	2	2	2	2	2	2	2	2	88.75	100	80	100	100	30	100	100	100
82685	year2013	2013-2014	2	109	24703	1	47	3	178.4	105.5	33.1	114.5	3	1	9.46	NULL	NULL	NULL	NULL	NULL	NULL	NULL	NULL	NULL	NULL	NULL	1	2	2	1	2	2	2	2	2	2	2	2	1	2	40	50	100	0	0	30	0	60	80
82691	year2013	2013-2014	2	108	9493	1	29	3	169.9	83.8	29	101.4	2	1	9.01	NULL	NULL	NULL	NULL	NULL	NULL	NULL	NULL	NULL	NULL	NULL	2	2	2	2	2	2	2	2	2	2	2	2	2	2	55	0	100	0	70	70	0	100	100
82692	year2013	2013-2014	1	106	4029	1	39	3	181	65.2	19.9	81.2	4	2	6.68	2.7	0.25	0.801	6.13	0.31	68.8	10.4	0.711	4.87	0.23	0.541	2	2	2	2	2	2	2	2	2	2	2	2	2	2	67.5	25	100	0	40	100	100	100	75
82703	year2013	2013-2014	1	106	4756	1	50	5	174.7	83	27.2	97.5	4	3	8.26	NULL	NULL	NULL	NULL	NULL	NULL	NULL	NULL	NULL	NULL	NULL	2	1	2	2	2	2	2	2	2	2	2	2	2	2	64.38	0	100	75	100	70	40	30	100
82717	year2013	2013-2014	1	116	3324	1	14	4	183.9	80.6	23.8	75.8	NULL	NULL	8.72	NULL	NULL	NULL	NULL	NULL	NULL	NULL	NULL	NULL	NULL	NULL	NULL	2	2	NULL	NULL	NULL	NULL	NULL	NULL	NULL	NULL	NULL	NULL	NULL	NULL	NULL	NULL	NULL	NULL	NULL	NULL	NULL	NULL
82718	year2013	2013-2014	2	112	4472	1	34	3	181.8	60	18.2	70.2	4	2	6.81	NULL	NULL	NULL	NULL	NULL	NULL	NULL	NULL	NULL	NULL	NULL	2	2	2	2	1	2	2	2	2	2	2	2	2	2	77.5	80	100	0	40	100	100	100	100
82756	year2013	2013-2014	2	106	14124	1	55	3	168.7	68.2	24	87.8	5	NULL	8.04	0.53	0.138	0.083	2.43	0.092	21.6	0.11	0.016	0.21	0.121	0.103	2	2	2	2	2	2	2	2	2	2	2	2	2	2	92.5	100	100	100	40	100	100	100	100
82771	year2013	2013-2014	2	107	30014	1	41	3	179.9	119.2	36.8	124.7	3	1	9.42	0.45	0.063	0.077	1.35	0.092	5.32	0.06	0.016	0.23	0.13	0.026	2	2	2	1	1	2	2	2	2	2	2	2	2	2	48.75	25	100	0	100	15	0	100	50
82775	year2013	2013-2014	2	113	6128	1	57	2	160.9	70.3	27.2	97.2	4	1	9.35	NULL	NULL	NULL	NULL	NULL	NULL	NULL	NULL	NULL	NULL	NULL	2	2	2	2	2	2	2	2	2	2	2	2	2	2	56.25	80	100	0	100	70	40	60	0
82782	year2013	2013-2014	1	111	5411	1	53	2	177.3	81	25.8	91	3	1	8.34	NULL	NULL	NULL	NULL	NULL	NULL	NULL	NULL	NULL	NULL	NULL	2	2	2	2	2	2	2	2	2	2	2	2	2	2	NULL	NULL	NULL	NULL	NULL	NULL	NULL	NULL	NULL
82788	year2013	2013-2014	1	111	5949	1	43	5	178.9	68.6	21.4	84.4	5	NULL	7.06	0.16	0.052	0.06	1.76	0.092	6.56	0.08	0.016	0.064	0.111	0.013	2	2	2	2	2	2	2	2	2	2	2	2	2	2	95	100	100	100	100	100	60	100	100
82800	year2013	2013-2014	1	117	2656	1	14	5	149.2	35.9	16.1	60.1	NULL	NULL	5.78	NULL	NULL	NULL	NULL	NULL	NULL	NULL	NULL	NULL	NULL	NULL	NULL	2	2	NULL	NULL	NULL	NULL	NULL	NULL	NULL	NULL	NULL	NULL	NULL	NULL	NULL	NULL	NULL	NULL	NULL	NULL	NULL	NULL
82821	year2013	2013-2014	2	111	3405	1	13	4	145.3	36.9	17.5	57.5	NULL	NULL	6.02	3.55	0.049	1.679	4.048	0.18	69.12	0.77	0.075	3.34	0.221	0.141	NULL	2	2	NULL	NULL	NULL	NULL	NULL	NULL	NULL	NULL	NULL	NULL	NULL	NULL	NULL	NULL	NULL	NULL	NULL	NULL	NULL	NULL
82864	year2013	2013-2014	2	112	16782	1	31	3	175.3	62	20.2	78.6	3	1	7.65	NULL	NULL	NULL	NULL	NULL	NULL	NULL	NULL	NULL	NULL	NULL	2	2	2	2	1	2	2	2	2	2	2	2	2	1	NULL	NULL	NULL	NULL	NULL	NULL	NULL	NULL	NULL
82884	year2013	2013-2014	2	114	12947	1	18	3	183.3	54.5	16.2	67.3	NULL	NULL	6.22	NULL	NULL	NULL	NULL	NULL	NULL	NULL	NULL	NULL	NULL	NULL	2	2	2	2	NULL	NULL	NULL	NULL	NULL	NULL	NULL	NULL	NULL	NULL	NULL	NULL	NULL	NULL	NULL	NULL	NULL	NULL	NULL
82909	year2013	2013-2014	2	115	7731	1	55	3	179.4	147.4	45.8	147	1	NULL	11.25	NULL	NULL	NULL	NULL	NULL	NULL	NULL	NULL	NULL	NULL	NULL	1	1	2	1	2	2	2	2	2	2	2	2	2	2	51.25	80	0	80	70	0	60	40	80
82917	year2013	2013-2014	1	118	3352	1	42	5	167.3	85.8	30.7	100	5	NULL	9.41	2.19	0.179	0.343	8.96	0.16	46.8	0.23	0.036	0.26	0.366	0.043	2	2	2	2	2	2	2	2	2	2	2	2	2	2	57.5	0	0	100	70	30	60	100	100
82925	year2013	2013-2014	2	104	5008	1	38	5	177.6	88.3	28	102.7	5	2	8.77	NULL	NULL	NULL	NULL	NULL	NULL	NULL	NULL	NULL	NULL	NULL	1	2	2	1	2	2	2	2	2	2	2	2	2	2	NULL	NULL	NULL	NULL	NULL	NULL	NULL	NULL	NULL
82942	year2013	2013-2014	2	113	18363	1	12	3	154.6	51.6	21.6	70.2	NULL	NULL	5.75	NULL	NULL	NULL	NULL	NULL	NULL	NULL	NULL	NULL	NULL	NULL	NULL	2	2	NULL	NULL	NULL	NULL	NULL	NULL	NULL	NULL	NULL	NULL	NULL	NULL	NULL	NULL	NULL	NULL	NULL	NULL	NULL	NULL
82959	year2013	2013-2014	1	115	6513	1	55	4	180.9	71.2	21.8	84.7	2	2	7.38	0.43	0.831	0.211	3.13	0.092	39.1	1.5	0.091	6.79	0.206	0.035	1	2	2	2	2	2	2	2	2	2	2	2	1	2	62.5	50	100	0	40	100	60	100	50
82962	year2013	2013-2014	1	114	6539	1	47	4	187.7	69.2	19.6	75.4	4	NULL	7.35	NULL	NULL	NULL	NULL	NULL	NULL	NULL	NULL	NULL	NULL	NULL	2	2	2	2	2	2	2	2	2	2	2	2	2	2	66.25	0	0	100	70	100	60	100	100
82986	year2013	2013-2014	2	111	2680	1	15	5	165.3	46	16.8	67.7	NULL	NULL	6.19	1.86	0.084	0.352	4.385	0.092	49.84	0.42	0.016	0.89	0.182	0.042	NULL	2	2	NULL	NULL	NULL	NULL	NULL	NULL	NULL	NULL	NULL	NULL	NULL	NULL	NULL	NULL	NULL	NULL	NULL	NULL	NULL	NULL
82999	year2013	2013-2014	2	106	7714	1	35	1	174.9	87.5	28.6	102.9	4	NULL	8.78	0.47	0.15	0.155	2.91	0.092	22.8	0.14	0.023	0.09	0.098	0.013	2	2	1	1	2	2	2	2	2	2	2	2	2	2	NULL	NULL	NULL	NULL	NULL	NULL	NULL	NULL	NULL
83009	year2013	2013-2014	1	104	8100	1	24	2	174.1	72.8	24	85	3	NULL	7.91	NULL	NULL	NULL	NULL	NULL	NULL	NULL	NULL	NULL	NULL	NULL	2	2	2	2	2	2	2	2	2	2	2	2	2	2	94.29	100	100	100	100	100	60	100	NULL
83031	year2013	2013-2014	1	108	6283	1	49	2	156.9	74.3	30.2	99.2	4	NULL	8.79	NULL	NULL	NULL	NULL	NULL	NULL	NULL	NULL	NULL	NULL	NULL	2	2	2	2	2	2	2	2	2	2	2	2	2	2	65	50	0	100	100	30	40	100	100
83039	year2013	2013-2014	2	107	4495	1	19	3	166.9	45.2	16.2	70	NULL	NULL	5.49	NULL	NULL	NULL	NULL	NULL	NULL	NULL	NULL	NULL	NULL	NULL	2	2	2	2	NULL	NULL	NULL	NULL	NULL	NULL	NULL	NULL	NULL	NULL	NULL	NULL	NULL	NULL	NULL	NULL	NULL	NULL	NULL
83045	year2013	2013-2014	2	106	5356	1	51	1	182.6	76.3	22.9	91.3	1	NULL	7.99	NULL	NULL	NULL	NULL	NULL	NULL	NULL	NULL	NULL	NULL	NULL	2	2	2	2	2	2	2	2	2	2	2	2	2	2	85	80	100	100	100	100	40	60	100
83047	year2013	2013-2014	2	117	3296	1	31	5	173.9	63.1	20.9	77.1	3	NULL	7.23	NULL	NULL	NULL	NULL	NULL	NULL	NULL	NULL	NULL	NULL	NULL	2	2	2	2	2	2	2	2	2	2	2	2	2	2	NULL	NULL	NULL	NULL	NULL	NULL	NULL	NULL	NULL
83048	year2013	2013-2014	2	113	25214	1	48	3	178.5	102.4	32.1	114.7	3	NULL	7.99	NULL	NULL	NULL	NULL	NULL	NULL	NULL	NULL	NULL	NULL	NULL	1	2	1	1	2	2	2	2	2	2	2	2	2	2	NULL	NULL	NULL	NULL	NULL	NULL	NULL	NULL	NULL
83058	year2013	2013-2014	1	110	6452	1	27	5	183.6	75.5	22.4	83.2	4	2	7.79	NULL	NULL	NULL	NULL	NULL	NULL	NULL	NULL	NULL	NULL	NULL	2	2	2	2	2	2	2	2	2	2	2	2	2	2	81.88	80	100	0	100	100	100	100	75
83078	year2013	2013-2014	2	110	18101	1	32	3	181.1	99.5	30.3	104.7	5	NULL	10.49	2.11	0.069	0.812	7.217	0.092	97.54	0.25	0.062	0.5	0.237	0.051	2	2	1	1	2	2	2	2	2	2	2	2	2	2	61.88	0	100	100	70	30	60	60	75
83081	year2013	2013-2014	1	113	8896	1	41	3	183.5	141.9	42.1	139.3	2	3	11.43	NULL	NULL	NULL	NULL	NULL	NULL	NULL	NULL	NULL	NULL	NULL	1	1	2	1	2	2	2	2	2	2	2	2	1	2	57.5	50	100	50	100	0	100	30	30
83093	year2013	2013-2014	1	116	3689	1	16	1	173.3	70.9	23.6	78.3	NULL	NULL	8.08	NULL	NULL	NULL	NULL	NULL	NULL	NULL	NULL	NULL	NULL	NULL	2	2	2	2	NULL	NULL	NULL	NULL	NULL	NULL	NULL	NULL	NULL	NULL	NULL	NULL	NULL	NULL	NULL	NULL	NULL	NULL	NULL
83094	year2013	2013-2014	2	113	5074	1	43	5	191.6	90.2	24.6	98.9	4	3	7.2	NULL	NULL	NULL	NULL	NULL	NULL	NULL	NULL	NULL	NULL	NULL	2	1	2	2	2	2	2	2	2	2	2	2	2	2	NULL	NULL	NULL	NULL	NULL	NULL	NULL	NULL	NULL
83104	year2013	2013-2014	1	117	3023	1	59	5	174.1	68.7	22.7	87.9	4	3	7.2	0.57	0.452	0.16	2.13	0.092	14.3	0.25	0.016	0.18	0.079	0.032	2	2	1	2	2	2	2	2	2	2	1	2	2	2	58.13	0	0	75	70	100	20	100	100
83138	year2013	2013-2014	2	111	9032	1	54	4	182.6	102.3	30.7	110	4	1	9.3	0.33	1.339	0.472	12.742	0.092	164	0.7	0.107	1.22	0.153	0.116	1	1	2	1	2	2	2	2	2	1	2	2	2	2	38.75	0	100	0	70	30	40	40	30
83148	year2013	2013-2014	2	105	6473	1	54	4	167.2	64	22.9	86.2	2	2	7.92	0.37	0.258	0.329	2.166	0.092	20.33	0.46	0.033	0.69	0.162	0.013	1	2	2	2	2	2	2	2	2	2	2	2	2	1	67.5	0	100	0	40	100	100	100	100
83152	year2013	2013-2014	2	114	6127	1	27	4	169.8	76.2	26.4	84.7	4	1	9.07	NULL	NULL	NULL	NULL	NULL	NULL	NULL	NULL	NULL	NULL	NULL	2	2	1	2	2	2	2	2	2	2	2	2	2	2	71.25	80	100	0	70	70	100	100	50
83153	year2013	2013-2014	1	107	6762	1	20	5	168.7	52.8	18.6	68	4	1	5.88	0.44	0.025	0.114	0.675	0.092	20.2	0.09	0.016	0.064	0.03	0.074	2	2	2	2	2	2	2	2	2	2	2	2	2	2	67.5	25	100	0	40	100	100	100	75
83172	year2013	2013-2014	1	118	6779	1	23	1	179.8	92.9	28.7	104.8	2	3	8.53	0.6	0.229	0.289	3.64	0.092	47.8	0.28	0.062	0.26	0.262	0.082	2	2	2	2	2	2	2	2	2	2	2	2	2	2	66.25	0	100	50	70	70	40	100	100
83180	year2013	2013-2014	1	106	5798	1	30	5	178.3	88	27.7	99.1	1	NULL	8.69	NULL	NULL	NULL	NULL	NULL	NULL	NULL	NULL	NULL	NULL	NULL	2	2	2	1	2	2	2	2	2	2	2	2	1	2	75.71	50	100	100	70	70	40	100	NULL
83188	year2013	2013-2014	2	108	17897	1	18	3	167.3	51.7	18.5	70	NULL	NULL	6.64	NULL	NULL	NULL	NULL	NULL	NULL	NULL	NULL	NULL	NULL	NULL	2	2	2	2	NULL	NULL	NULL	NULL	NULL	NULL	NULL	NULL	NULL	NULL	NULL	NULL	NULL	NULL	NULL	NULL	NULL	NULL	NULL
83211	year2013	2013-2014	2	108	22451	1	13	3	168.8	56.9	20	70	NULL	NULL	7.56	NULL	NULL	NULL	NULL	NULL	NULL	NULL	NULL	NULL	NULL	NULL	NULL	2	2	NULL	NULL	NULL	NULL	NULL	NULL	NULL	NULL	NULL	NULL	NULL	NULL	NULL	NULL	NULL	NULL	NULL	NULL	NULL	NULL
83212	year2013	2013-2014	1	111	8611	1	45	1	164.3	80	29.6	99.2	1	NULL	9.58	NULL	NULL	NULL	NULL	NULL	NULL	NULL	NULL	NULL	NULL	NULL	2	2	2	2	2	2	2	2	2	2	2	2	2	2	82.86	50	100	100	100	70	60	100	NULL
83227	year2013	2013-2014	2	118	2480	1	15	1	164.8	71	26.1	87.7	NULL	NULL	8.02	NULL	NULL	NULL	NULL	NULL	NULL	NULL	NULL	NULL	NULL	NULL	NULL	2	2	NULL	NULL	NULL	NULL	NULL	NULL	NULL	NULL	NULL	NULL	NULL	NULL	NULL	NULL	NULL	NULL	NULL	NULL	NULL	NULL
83233	year2013	2013-2014	1	109	6364	1	51	5	181.1	64.1	19.5	76.5	5	1	7.19	NULL	NULL	NULL	NULL	NULL	NULL	NULL	NULL	NULL	NULL	NULL	1	2	2	2	1	2	2	2	2	1	2	2	2	2	NULL	NULL	NULL	NULL	NULL	NULL	NULL	NULL	NULL
83241	year2013	2013-2014	2	113	6128	1	51	2	181.6	107.8	32.7	115.5	4	3	8.94	NULL	NULL	NULL	NULL	NULL	NULL	NULL	NULL	NULL	NULL	NULL	2	2	1	2	2	2	2	2	2	2	2	2	2	2	NULL	NULL	NULL	NULL	NULL	NULL	NULL	NULL	NULL
83271	year2013	2013-2014	1	105	15415	1	21	3	175.5	76.6	24.9	89.2	2	3	7.84	0.34	0.039	0.104	1.58	0.092	46.6	0.12	0.168	0.24	0.073	0.044	2	2	2	2	2	2	2	2	2	2	2	2	2	2	77.5	50	100	30	40	100	100	100	100
83275	year2013	2013-2014	1	111	4946	1	17	1	180.6	78.5	24.1	80.2	NULL	NULL	9.49	0.39	0.025	0.562	9.36	0.092	56.5	0.14	0.04	9.87	0.276	0.094	2	2	2	2	NULL	NULL	NULL	NULL	NULL	NULL	NULL	NULL	NULL	NULL	NULL	NULL	NULL	NULL	NULL	NULL	NULL	NULL	NULL
83276	year2013	2013-2014	2	106	2943	1	35	3	182.2	80.2	24.2	85.2	3	3	7.64	NULL	NULL	NULL	NULL	NULL	NULL	NULL	NULL	NULL	NULL	NULL	2	2	2	2	2	2	2	2	2	2	2	1	2	2	77.5	0	100	50	70	100	100	100	100
83333	year2013	2013-2014	2	104	4922	1	47	5	180	82.6	25.5	93.8	5	3	8.56	NULL	NULL	NULL	NULL	NULL	NULL	NULL	NULL	NULL	NULL	NULL	2	2	2	2	2	2	2	2	2	2	2	2	2	2	82.5	80	100	75	100	70	100	60	75
83334	year2013	2013-2014	1	116	5815	1	27	4	176.4	79.8	25.6	91.8	3	NULL	8.68	1.1	0.519	0.386	4.91	0.092	27.3	0.34	0.116	0.84	0.342	0.03	2	2	2	2	2	2	2	2	2	2	2	2	2	2	63.75	25	0	100	100	70	40	100	75
83358	year2013	2013-2014	1	112	5601	1	37	4	175	113.1	36.9	119.8	4	NULL	11.78	0.49	0.077	0.177	2.27	0.092	19.4	0.2	0.034	0.28	0.158	0.022	2	2	2	1	2	2	2	2	2	2	2	2	2	2	47.5	0	100	100	20	15	60	60	25
83360	year2013	2013-2014	2	110	17441	1	25	3	169.9	63.1	21.9	76.8	4	3	7.73	NULL	NULL	NULL	NULL	NULL	NULL	NULL	NULL	NULL	NULL	NULL	2	2	2	2	2	2	2	2	2	2	2	2	2	2	NULL	NULL	NULL	NULL	NULL	NULL	NULL	NULL	NULL
83364	year2013	2013-2014	1	107	8016	1	46	1	172.8	100.6	33.7	119	5	3	8.7	NULL	NULL	NULL	NULL	NULL	NULL	NULL	NULL	NULL	NULL	NULL	2	2	2	1	2	2	2	2	2	2	2	2	2	2	67.5	80	100	50	70	30	60	100	50
83371	year2013	2013-2014	2	115	23076	1	15	3	176.2	81.6	26.3	88	NULL	NULL	9.65	8.11	0.087	0.675	5.219	0.092	84.06	0.5	0.126	1.45	0.361	0.082	NULL	2	2	NULL	NULL	NULL	NULL	NULL	NULL	NULL	NULL	NULL	NULL	NULL	NULL	NULL	NULL	NULL	NULL	NULL	NULL	NULL	NULL
83373	year2013	2013-2014	1	115	4041	1	15	4	176.7	70.9	22.7	77	NULL	NULL	8.4	0.83	0.127	0.508	7.32	0.23	93.3	0.52	0.167	1.45	0.4	0.095	NULL	2	2	NULL	NULL	NULL	NULL	NULL	NULL	NULL	NULL	NULL	NULL	NULL	NULL	NULL	NULL	NULL	NULL	NULL	NULL	NULL	NULL
83382	year2013	2013-2014	1	110	25528	1	44	3	174.2	82.1	27.1	96	5	NULL	7.95	NULL	NULL	NULL	NULL	NULL	NULL	NULL	NULL	NULL	NULL	NULL	2	2	2	2	2	2	2	2	2	2	2	2	2	2	81.25	50	90	100	100	70	40	100	100
83396	year2013	2013-2014	1	112	5162	1	21	5	170.9	48.8	16.7	65.8	2	1	6.29	NULL	NULL	NULL	NULL	NULL	NULL	NULL	NULL	NULL	NULL	NULL	2	2	2	2	2	2	2	2	2	2	2	2	2	2	71.88	25	100	0	90	100	60	100	100
83408	year2013	2013-2014	2	112	4355	1	36	3	184.1	76.4	22.5	86.4	4	1	7.48	NULL	NULL	NULL	NULL	NULL	NULL	NULL	NULL	NULL	NULL	NULL	2	2	2	2	2	2	2	2	2	2	2	2	2	2	NULL	NULL	NULL	NULL	NULL	NULL	NULL	NULL	NULL
83447	year2013	2013-2014	1	104	7617	1	32	2	169.8	110.2	38.2	122.8	5	3	9.9	1.6	0.194	0.428	7.92	0.092	84.3	0.25	0.05	0.96	0.324	0.121	2	2	2	1	2	2	2	2	2	2	2	2	2	2	59.38	0	100	75	70	15	40	100	75
83454	year2013	2013-2014	1	116	12286	1	15	3	176	61.9	20	72	NULL	NULL	6.96	NULL	NULL	NULL	NULL	NULL	NULL	NULL	NULL	NULL	NULL	NULL	NULL	2	2	NULL	NULL	NULL	NULL	NULL	NULL	NULL	NULL	NULL	NULL	NULL	NULL	NULL	NULL	NULL	NULL	NULL	NULL	NULL	NULL
83465	year2013	2013-2014	2	111	18148	1	24	3	173.6	75.6	25.1	86	1	3	7.97	NULL	NULL	NULL	NULL	NULL	NULL	NULL	NULL	NULL	NULL	NULL	2	2	1	2	2	2	2	2	2	2	2	2	2	2	64.38	0	90	5	100	70	100	100	50
83476	year2013	2013-2014	2	118	7963	1	22	1	168.2	65	23	83.6	4	1	7.52	NULL	NULL	NULL	NULL	NULL	NULL	NULL	NULL	NULL	NULL	NULL	2	2	1	2	2	2	2	2	2	2	2	2	2	2	61.25	0	100	0	40	100	100	100	50
83477	year2013	2013-2014	1	116	5815	1	20	4	185.2	86.7	25.3	88	4	NULL	9.53	NULL	NULL	NULL	NULL	NULL	NULL	NULL	NULL	NULL	NULL	NULL	1	2	2	2	2	2	2	2	2	2	2	2	2	2	73.13	25	100	100	40	70	100	100	50
83485	year2013	2013-2014	2	114	2998	1	18	4	169.5	56.7	19.7	68.5	NULL	NULL	8.03	NULL	NULL	NULL	NULL	NULL	NULL	NULL	NULL	NULL	NULL	NULL	2	2	2	2	NULL	NULL	NULL	NULL	NULL	NULL	NULL	NULL	NULL	NULL	NULL	NULL	NULL	NULL	NULL	NULL	NULL	NULL	NULL
83487	year2013	2013-2014	1	107	22040	1	33	3	183.3	90.7	27	104	4	NULL	7.38	NULL	NULL	NULL	NULL	NULL	NULL	NULL	NULL	NULL	NULL	NULL	2	2	2	2	2	2	2	2	2	2	2	2	2	2	78.75	0	100	100	100	70	60	100	100
83507	year2013	2013-2014	1	108	4960	1	50	2	177.4	86.4	27.5	103.6	4	1	8.43	NULL	NULL	NULL	NULL	NULL	NULL	NULL	NULL	NULL	NULL	NULL	2	1	2	1	2	2	2	2	2	2	2	2	2	2	NULL	NULL	NULL	NULL	NULL	NULL	NULL	NULL	NULL
83527	year2013	2013-2014	2	111	5238	1	18	2	169.5	74.2	25.8	87.7	NULL	NULL	7.81	3.57	0.069	0.547	2.151	0.092	33.53	0.08	0.016	0.85	0.131	0.034	2	2	2	1	NULL	NULL	NULL	NULL	NULL	NULL	NULL	NULL	NULL	NULL	NULL	NULL	NULL	NULL	NULL	NULL	NULL	NULL	NULL
83540	year2013	2013-2014	1	112	4554	1	30	3	166	74	26.9	97.8	2	1	7.76	NULL	NULL	NULL	NULL	NULL	NULL	NULL	NULL	NULL	NULL	NULL	2	2	2	2	2	2	2	2	2	2	2	2	2	2	51.25	0	0	0	100	70	40	100	100
83541	year2013	2013-2014	2	115	7569	1	44	1	163.1	72.1	27.1	91.5	2	NULL	8.87	0.93	0.185	0.588	5.442	0.13	62.49	0.88	0.072	0.22	0.722	0.054	2	2	2	2	2	2	2	2	2	2	2	2	2	2	83.75	0	100	100	100	70	100	100	100
83554	year2013	2013-2014	1	108	14830	1	49	5	169	89.3	31.3	103.7	2	NULL	9.43	NULL	NULL	NULL	NULL	NULL	NULL	NULL	NULL	NULL	NULL	NULL	2	2	2	1	2	2	2	2	2	2	2	2	2	2	81.25	50	100	100	70	30	100	100	100
83561	year2013	2013-2014	2	113	4738	1	14	3	166.2	56.5	20.5	73.9	NULL	NULL	7.14	NULL	NULL	NULL	NULL	NULL	NULL	NULL	NULL	NULL	NULL	NULL	NULL	2	1	NULL	NULL	NULL	NULL	NULL	NULL	NULL	NULL	NULL	NULL	NULL	NULL	NULL	NULL	NULL	NULL	NULL	NULL	NULL	NULL
83575	year2013	2013-2014	2	115	7792	1	20	4	178.7	72.1	22.6	79.4	2	1	8.85	NULL	NULL	NULL	NULL	NULL	NULL	NULL	NULL	NULL	NULL	NULL	1	2	2	2	2	2	2	2	2	2	2	2	2	2	67.5	50	100	0	40	100	100	100	50
83580	year2013	2013-2014	1	114	20321	1	28	3	186.9	104.2	29.8	99.9	3	2	7.3	NULL	NULL	NULL	NULL	NULL	NULL	NULL	NULL	NULL	NULL	NULL	2	2	1	1	2	2	2	2	2	2	2	2	2	2	53.75	0	40	0	20	70	100	100	100
83585	year2013	2013-2014	1	113	6155	1	43	3	175.5	114.8	37.3	127.2	4	3	9.62	NULL	NULL	NULL	NULL	NULL	NULL	NULL	NULL	NULL	NULL	NULL	1	2	2	1	1	2	2	2	2	2	2	1	2	2	62.14	50	100	50	100	15	40	NULL	80
83586	year2013	2013-2014	2	107	5346	1	50	3	179.6	70.6	21.9	90.4	4	NULL	7.12	NULL	NULL	NULL	NULL	NULL	NULL	NULL	NULL	NULL	NULL	NULL	2	2	2	2	2	2	2	2	2	2	2	2	2	2	68.75	0	40	100	100	100	60	100	50
83589	year2013	2013-2014	1	110	27428	1	59	3	179	85.3	26.6	101.2	5	3	8.02	NULL	NULL	NULL	NULL	NULL	NULL	NULL	NULL	NULL	NULL	NULL	1	2	2	2	2	2	2	2	2	2	2	2	2	1	74.38	50	60	75	100	70	40	100	100
83613	year2013	2013-2014	1	105	15415	1	23	3	187.8	84.1	23.8	85.3	2	1	8.02	NULL	NULL	NULL	NULL	NULL	NULL	NULL	NULL	NULL	NULL	NULL	2	2	2	2	2	2	2	2	2	2	2	2	2	2	NULL	NULL	NULL	NULL	NULL	NULL	NULL	NULL	NULL
83618	year2013	2013-2014	2	113	9232	1	40	2	181.7	97.1	29.4	108.6	3	1	8.29	NULL	NULL	NULL	NULL	NULL	NULL	NULL	NULL	NULL	NULL	NULL	2	2	2	1	2	2	2	2	2	2	2	2	2	1	56.25	0	100	0	40	70	40	100	100
83619	year2013	2013-2014	1	104	20547	1	31	3	179.1	85.6	26.7	92	4	NULL	8.87	0.79	0.025	0.204	4.57	0.092	22.6	0.25	0.016	0.74	0.161	0.02	2	2	2	2	2	2	2	2	2	2	2	2	2	2	93.75	80	100	100	100	70	100	100	100
83627	year2013	2013-2014	2	115	8054	1	49	3	169.4	81.9	28.5	103.3	3	1	8.44	NULL	NULL	NULL	NULL	NULL	NULL	NULL	NULL	NULL	NULL	NULL	2	2	2	2	2	2	2	2	2	2	2	2	2	2	60	0	100	0	100	70	60	100	50
83628	year2013	2013-2014	1	109	7181	1	13	3	167.7	102.4	36.4	124	NULL	NULL	8.59	3.88	0.025	0.506	3.4	0.092	75.5	0.06	0.056	0.35	0.158	0.085	NULL	2	1	NULL	NULL	NULL	NULL	NULL	NULL	NULL	NULL	NULL	NULL	NULL	NULL	NULL	NULL	NULL	NULL	NULL	NULL	NULL	NULL
83633	year2013	2013-2014	1	114	24748	1	45	3	180.4	96.7	29.7	104.2	5	1	8.38	NULL	NULL	NULL	NULL	NULL	NULL	NULL	NULL	NULL	NULL	NULL	1	2	2	2	2	2	2	2	2	2	2	2	2	1	45	0	60	0	100	70	0	100	30
83642	year2013	2013-2014	1	114	16943	1	33	5	172.4	81.4	27.4	103.2	3	3	7.48	NULL	NULL	NULL	NULL	NULL	NULL	NULL	NULL	NULL	NULL	NULL	2	2	2	2	2	2	2	2	2	2	2	2	2	2	68.75	0	100	50	70	70	60	100	100
83655	year2013	2013-2014	2	109	33435	1	41	3	186	166.3	48.1	153	2	3	12.2	NULL	NULL	NULL	NULL	NULL	NULL	NULL	NULL	NULL	NULL	NULL	2	1	2	1	2	2	2	2	2	2	2	2	2	2	45.71	25	100	25	70	0	60	40	NULL
83666	year2013	2013-2014	2	115	3670	1	13	4	176.5	54.2	17.4	65.6	NULL	NULL	7.03	NULL	NULL	NULL	NULL	NULL	NULL	NULL	NULL	NULL	NULL	NULL	NULL	2	2	NULL	NULL	NULL	NULL	NULL	NULL	NULL	NULL	NULL	NULL	NULL	NULL	NULL	NULL	NULL	NULL	NULL	NULL	NULL	NULL
83707	year2013	2013-2014	2	108	4520	1	18	1	160.2	57.7	22.5	76.8	NULL	NULL	7.94	2.15	0.103	1.485	6.203	0.26	28.88	0.93	0.087	6.51	0.199	0.15	2	2	2	2	NULL	NULL	NULL	NULL	NULL	NULL	NULL	NULL	NULL	NULL	NULL	NULL	NULL	NULL	NULL	NULL	NULL	NULL	NULL
83727	year2013	2013-2014	1	104	6785	1	26	2	171.3	71.8	24.5	87.1	5	NULL	7.68	NULL	NULL	NULL	NULL	NULL	NULL	NULL	NULL	NULL	NULL	NULL	2	2	1	2	2	2	2	2	2	2	2	2	2	2	73.13	25	0	100	100	100	60	100	100
83733	year2015	2015-2016	1	125	6082	1	53	3	171.4	90.4	30.8	107.9	3	1	8.8	1.57	1.315	0.638	4.727	0.092	22.79	1.61	0.06	0.49	0.223	0.037	2	2	2	2	2	2	2	2	2	2	2	2	2	2	37.5	0	0	0	100	30	20	100	50
83741	year2015	2015-2016	2	128	9260	1	22	4	165.4	76.6	28	86.6	4	2	9.17	1.1	0.079	0.207	2.557	0.092	43.04	0.21	0.03	0.6	0.104	0.047	2	2	2	1	2	2	2	2	2	2	2	2	2	2	70.63	25	100	0	70	70	100	100	100
83750	year2015	2015-2016	1	125	24048	1	45	5	177.8	76.2	24.1	90.1	2	3	8.42	NULL	NULL	NULL	NULL	NULL	NULL	NULL	NULL	NULL	NULL	NULL	2	2	1	2	1	2	2	2	2	2	2	2	2	2	NULL	NULL	NULL	NULL	NULL	NULL	NULL	NULL	NULL
83753	year2015	2015-2016	1	119	2959	1	15	4	170.5	71.2	24.5	76.9	NULL	NULL	10.27	0.62	0.243	1.13	9.903	0.092	168.94	0.41	0.265	1.51	0.48	0.295	NULL	2	2	NULL	NULL	NULL	NULL	NULL	NULL	NULL	NULL	NULL	NULL	NULL	NULL	NULL	NULL	NULL	NULL	NULL	NULL	NULL	NULL
83770	year2015	2015-2016	2	132	3478	1	15	4	162	48	18.3	63.6	NULL	NULL	7.28	NULL	NULL	NULL	NULL	NULL	NULL	NULL	NULL	NULL	NULL	NULL	NULL	2	2	NULL	NULL	NULL	NULL	NULL	NULL	NULL	NULL	NULL	NULL	NULL	NULL	NULL	NULL	NULL	NULL	NULL	NULL	NULL	NULL
83777	year2015	2015-2016	2	133	3473	1	56	5	166.1	69	25	93.5	2	NULL	8.35	NULL	NULL	NULL	NULL	NULL	NULL	NULL	NULL	NULL	NULL	NULL	1	1	2	2	1	2	2	2	2	2	2	1	2	2	NULL	NULL	NULL	NULL	NULL	NULL	NULL	NULL	NULL
83778	year2015	2015-2016	1	127	4723	1	16	2	170.2	99.9	34.5	111.5	NULL	NULL	10.23	NULL	NULL	NULL	NULL	NULL	NULL	NULL	NULL	NULL	NULL	NULL	2	2	2	1	NULL	NULL	NULL	NULL	NULL	NULL	NULL	NULL	NULL	NULL	NULL	NULL	NULL	NULL	NULL	NULL	NULL	NULL	NULL
83790	year2015	2015-2016	2	126	7794	1	56	3	187.4	85.6	24.4	100.5	1	1	7.67	NULL	NULL	NULL	NULL	NULL	NULL	NULL	NULL	NULL	NULL	NULL	2	2	2	2	2	2	2	2	2	2	2	2	2	2	53.57	25	100	0	100	100	0	NULL	50
83813	year2015	2015-2016	1	130	29814	1	24	3	182.2	89.2	26.9	89.2	4	3	9.28	0.76	0.025	0.063	0.401	0.092	7.01	0.1	0.035	0.064	0.028	0.013	2	2	2	2	2	2	2	2	2	2	2	2	2	2	NULL	NULL	NULL	NULL	NULL	NULL	NULL	NULL	NULL
83816	year2015	2015-2016	1	126	17098	1	27	3	178.4	59.3	18.6	79.1	4	NULL	6.94	1.69	0.216	0.625	7.705	0.092	76.04	0.46	0.209	0.84	0.356	0.159	2	2	1	2	2	2	2	2	2	2	2	2	2	2	80	25	100	100	40	100	100	100	75
83830	year2015	2015-2016	2	131	3285	1	15	4	175.5	77.2	25.1	78.8	NULL	NULL	8.9	NULL	NULL	NULL	NULL	NULL	NULL	NULL	NULL	NULL	NULL	NULL	NULL	2	2	NULL	NULL	NULL	NULL	NULL	NULL	NULL	NULL	NULL	NULL	NULL	NULL	NULL	NULL	NULL	NULL	NULL	NULL	NULL	NULL
83833	year2015	2015-2016	2	132	6392	1	14	3	169.3	50.7	17.7	66.5	NULL	NULL	6.46	NULL	NULL	NULL	NULL	NULL	NULL	NULL	NULL	NULL	NULL	NULL	NULL	2	2	NULL	NULL	NULL	NULL	NULL	NULL	NULL	NULL	NULL	NULL	NULL	NULL	NULL	NULL	NULL	NULL	NULL	NULL	NULL	NULL
83844	year2015	2015-2016	1	121	7417	1	27	1	172.8	68.9	23.1	85.2	2	NULL	7.29	1.48	1.461	0.568	5.194	0.092	101.86	0.57	0.094	1.55	0.316	0.108	2	2	2	2	2	2	2	2	2	2	2	2	2	2	NULL	NULL	NULL	NULL	NULL	NULL	NULL	NULL	NULL
83847	year2015	2015-2016	2	128	20591	1	18	3	185	71.2	20.8	77.8	NULL	NULL	7.85	NULL	NULL	NULL	NULL	NULL	NULL	NULL	NULL	NULL	NULL	NULL	2	2	2	2	NULL	NULL	NULL	NULL	NULL	NULL	NULL	NULL	NULL	NULL	NULL	NULL	NULL	NULL	NULL	NULL	NULL	NULL	NULL
83863	year2015	2015-2016	1	120	6123	1	35	1	175.6	95.8	31.1	104.6	3	NULL	9.19	NULL	NULL	NULL	NULL	NULL	NULL	NULL	NULL	NULL	NULL	NULL	2	2	1	2	2	2	2	2	2	2	2	2	2	2	74.38	25	100	100	100	30	40	100	100
83874	year2015	2015-2016	1	133	3999	1	54	1	173.9	91.2	30.2	97.1	2	3	9.74	NULL	NULL	NULL	NULL	NULL	NULL	NULL	NULL	NULL	NULL	NULL	2	2	2	1	2	2	2	2	2	2	2	2	2	2	NULL	NULL	NULL	NULL	NULL	NULL	NULL	NULL	NULL
83908	year2015	2015-2016	2	120	5796	1	51	4	169.1	70.5	24.7	88	3	NULL	8.91	NULL	NULL	NULL	NULL	NULL	NULL	NULL	NULL	NULL	NULL	NULL	2	2	2	2	2	2	2	2	2	2	2	2	2	2	72.5	50	0	100	70	100	100	60	100
83919	year2015	2015-2016	1	120	4702	1	19	1	172.9	64.7	21.6	76.1	NULL	2	7.08	0.15	0.055	0.084	1.389	0.092	9.38	0.06	0.042	2.52	0.116	0.033	2	2	2	2	NULL	NULL	NULL	NULL	NULL	NULL	NULL	NULL	NULL	NULL	NULL	NULL	NULL	NULL	NULL	NULL	NULL	NULL	NULL
83936	year2015	2015-2016	2	123	12466	1	12	3	155.5	56.8	23.5	90.8	NULL	NULL	5.98	NULL	NULL	NULL	NULL	NULL	NULL	NULL	NULL	NULL	NULL	NULL	NULL	2	2	NULL	NULL	NULL	NULL	NULL	NULL	NULL	NULL	NULL	NULL	NULL	NULL	NULL	NULL	NULL	NULL	NULL	NULL	NULL	NULL
83954	year2015	2015-2016	2	123	28886	1	53	3	174.1	78.4	25.9	94.6	3	1	8.61	NULL	NULL	NULL	NULL	NULL	NULL	NULL	NULL	NULL	NULL	NULL	1	2	1	2	2	2	2	2	2	2	2	2	2	2	51.88	25	100	0	70	70	60	60	30
83985	year2015	2015-2016	2	128	33339	1	55	3	176.5	57.5	18.5	69.5	5	NULL	6.86	NULL	NULL	NULL	NULL	NULL	NULL	NULL	NULL	NULL	NULL	NULL	2	2	2	2	2	2	2	2	2	2	2	2	2	2	NULL	NULL	NULL	NULL	NULL	NULL	NULL	NULL	NULL
83988	year2015	2015-2016	2	122	9666	1	21	1	178.4	105.1	33	111.2	3	1	10.03	NULL	NULL	NULL	NULL	NULL	NULL	NULL	NULL	NULL	NULL	NULL	2	2	2	1	2	2	2	2	2	2	2	2	2	2	NULL	NULL	NULL	NULL	NULL	NULL	NULL	NULL	NULL
83995	year2015	2015-2016	2	129	5995	1	43	4	182.4	143.6	43.2	136.6	4	NULL	12.41	NULL	NULL	NULL	NULL	NULL	NULL	NULL	NULL	NULL	NULL	NULL	2	2	1	1	2	2	2	2	2	2	2	2	2	2	61.25	50	100	100	70	0	60	60	50
84019	year2015	2015-2016	2	130	5601	1	54	4	169.7	82.2	28.5	93.6	3	NULL	9.93	NULL	NULL	NULL	NULL	NULL	NULL	NULL	NULL	NULL	NULL	NULL	1	2	1	2	2	2	2	2	2	2	2	2	2	2	65	0	60	100	70	70	40	100	80
84030	year2015	2015-2016	1	120	6207	1	46	1	159.3	63.8	25.1	91.6	1	NULL	7.43	NULL	NULL	NULL	NULL	NULL	NULL	NULL	NULL	NULL	NULL	NULL	2	2	2	2	2	2	2	2	2	2	2	2	2	2	56.88	25	0	100	100	70	0	60	100
84032	year2015	2015-2016	1	128	5387	1	51	1	171.1	78.4	26.8	98.5	4	1	8.41	NULL	NULL	NULL	NULL	NULL	NULL	NULL	NULL	NULL	NULL	NULL	2	2	2	2	2	2	2	2	2	2	2	2	2	2	NULL	NULL	NULL	NULL	NULL	NULL	NULL	NULL	NULL
84039	year2015	2015-2016	1	125	9152	1	36	3	161.2	73.4	28.2	95.9	2	NULL	7.58	NULL	NULL	NULL	NULL	NULL	NULL	NULL	NULL	NULL	NULL	NULL	2	2	2	2	2	2	2	2	2	2	2	2	2	2	82.5	50	100	100	100	70	40	100	100
84070	year2015	2015-2016	1	119	25434	1	40	3	176.2	91.2	29.4	105.3	4	1	8.46	NULL	NULL	NULL	NULL	NULL	NULL	NULL	NULL	NULL	NULL	NULL	2	2	2	1	2	2	2	2	2	2	2	2	2	2	58.75	50	100	0	40	70	60	100	50
84087	year2015	2015-2016	1	133	4612	1	36	5	164	60.7	22.6	76.5	5	3	8.4	3.32	0.312	0.392	10.867	0.092	87.38	0.21	0.038	0.2	0.348	0.73	2	2	2	2	2	2	2	2	2	2	2	2	2	2	83.13	80	100	75	100	100	60	100	50
84089	year2015	2015-2016	2	131	5491	1	53	3	183.3	78.2	23.3	95.8	4	1	7.8	NULL	NULL	NULL	NULL	NULL	NULL	NULL	NULL	NULL	NULL	NULL	1	2	2	2	2	2	2	2	2	2	2	1	1	1	68.75	25	100	0	100	100	100	100	25
84100	year2015	2015-2016	2	132	3824	1	13	2	164.2	77.7	28.8	98	NULL	NULL	8.74	NULL	NULL	NULL	NULL	NULL	NULL	NULL	NULL	NULL	NULL	NULL	NULL	2	2	NULL	NULL	NULL	NULL	NULL	NULL	NULL	NULL	NULL	NULL	NULL	NULL	NULL	NULL	NULL	NULL	NULL	NULL	NULL	NULL
84111	year2015	2015-2016	1	122	4901	1	58	2	173.2	108.2	36.1	118.5	4	1	9.39	NULL	NULL	NULL	NULL	NULL	NULL	NULL	NULL	NULL	NULL	NULL	1	2	2	2	1	2	2	2	2	2	1	2	1	2	47.5	0	100	0	40	15	100	100	25
84119	year2015	2015-2016	2	122	5012	1	52	5	164.6	73.8	27.2	98.6	2	NULL	7.72	NULL	NULL	NULL	NULL	NULL	NULL	NULL	NULL	NULL	NULL	NULL	1	1	2	1	2	2	2	2	2	2	2	2	1	2	41.25	0	0	100	100	70	40	20	0
84121	year2015	2015-2016	1	127	4723	1	18	1	176.7	83.2	26.6	93.8	NULL	NULL	8.7	1.25	0.117	0.59	5.934	0.092	49.71	0.2	0.09	0.82	0.214	0.289	2	2	1	2	NULL	NULL	NULL	NULL	NULL	NULL	NULL	NULL	NULL	NULL	NULL	NULL	NULL	NULL	NULL	NULL	NULL	NULL	NULL
84134	year2015	2015-2016	1	122	16099	1	13	3	159.8	46.7	18.3	69.4	NULL	NULL	5.7	NULL	NULL	NULL	NULL	NULL	NULL	NULL	NULL	NULL	NULL	NULL	NULL	2	2	NULL	NULL	NULL	NULL	NULL	NULL	NULL	NULL	NULL	NULL	NULL	NULL	NULL	NULL	NULL	NULL	NULL	NULL	NULL	NULL
84142	year2015	2015-2016	1	131	18794	1	24	3	176.7	102.3	32.8	113.3	3	NULL	9.28	2.56	0.166	0.608	5.685	0.092	39.78	0.14	0.057	0.15	0.164	0.037	2	2	2	2	2	2	2	2	2	2	2	2	2	2	61.88	25	60	100	70	30	60	100	50
84165	year2015	2015-2016	1	133	6842	1	57	1	156.3	76	31.1	100.8	1	3	9.61	0.24	0.12	0.337	3.631	0.092	33.4	0.41	0.062	0.13	0.119	0.072	1	2	2	1	2	2	2	2	2	2	2	2	2	2	NULL	NULL	NULL	NULL	NULL	NULL	NULL	NULL	NULL
84169	year2015	2015-2016	2	125	4860	1	43	5	182.4	140.9	42.4	135.7	4	NULL	12.83	NULL	NULL	NULL	NULL	NULL	NULL	NULL	NULL	NULL	NULL	NULL	1	2	2	1	1	2	2	2	2	2	2	2	2	2	41.88	50	80	100	20	0	20	60	5
84173	year2015	2015-2016	1	127	5289	1	52	1	174.9	150	49	150.1	3	3	13.51	NULL	NULL	NULL	NULL	NULL	NULL	NULL	NULL	NULL	NULL	NULL	1	1	2	1	1	2	2	2	2	2	2	2	2	2	NULL	NULL	NULL	NULL	NULL	NULL	NULL	NULL	NULL
84181	year2015	2015-2016	1	132	6401	1	35	4	169.2	86.9	30.4	97.4	3	1	11.23	NULL	NULL	NULL	NULL	NULL	NULL	NULL	NULL	NULL	NULL	NULL	2	2	2	1	2	2	2	2	2	2	2	2	2	2	NULL	NULL	NULL	NULL	NULL	NULL	NULL	NULL	NULL
84196	year2015	2015-2016	2	121	3883	1	32	5	166.3	64.9	23.5	83.3	2	1	7.77	NULL	NULL	NULL	NULL	NULL	NULL	NULL	NULL	NULL	NULL	NULL	2	2	2	2	2	2	2	2	2	2	2	2	2	2	NULL	NULL	NULL	NULL	NULL	NULL	NULL	NULL	NULL
84218	year2015	2015-2016	1	123	22482	1	56	3	167.6	66.3	23.6	93.5	4	1	7.25	NULL	NULL	NULL	NULL	NULL	NULL	NULL	NULL	NULL	NULL	NULL	1	2	2	2	2	2	2	2	2	2	2	2	2	1	58.75	25	40	0	70	100	60	100	75
84233	year2015	2015-2016	1	125	6969	1	17	3	181.6	69.3	21	82.1	NULL	NULL	7.48	NULL	NULL	NULL	NULL	NULL	NULL	NULL	NULL	NULL	NULL	NULL	1	2	1	2	NULL	NULL	NULL	NULL	NULL	NULL	NULL	NULL	NULL	NULL	NULL	NULL	NULL	NULL	NULL	NULL	NULL	NULL	NULL
84269	year2015	2015-2016	2	126	16281	1	26	5	175	67.7	22.1	78.3	4	1	7.73	NULL	NULL	NULL	NULL	NULL	NULL	NULL	NULL	NULL	NULL	NULL	2	2	1	2	2	2	2	2	2	2	2	2	2	2	81.25	50	100	0	100	100	100	100	100
84270	year2015	2015-2016	2	127	10588	1	12	3	155.8	48.1	19.8	70.6	NULL	NULL	5.64	1.49	0.025	0.192	3.384	0.092	36.63	0.11	0.032	0.61	0.205	0.059	NULL	2	2	NULL	NULL	NULL	NULL	NULL	NULL	NULL	NULL	NULL	NULL	NULL	NULL	NULL	NULL	NULL	NULL	NULL	NULL	NULL	NULL
84287	year2015	2015-2016	2	132	7292	1	34	3	174.5	78.1	25.6	89.8	3	1	8.22	0.87	0.143	0.409	4.916	0.092	64.87	1.02	0.083	2.26	0.186	0.057	2	2	2	2	2	2	2	2	2	2	2	2	2	2	NULL	NULL	NULL	NULL	NULL	NULL	NULL	NULL	NULL
84299	year2015	2015-2016	2	130	39765	1	51	3	188.1	124	35	116.8	4	3	11.37	1.84	0.598	0.433	5.946	0.092	37.72	0.35	0.053	0.38	0.149	0.042	2	2	2	1	2	2	2	2	2	2	2	2	2	2	53.75	25	100	5	100	15	60	100	25
84326	year2015	2015-2016	2	123	12904	1	13	3	148.3	37	16.8	61.2	NULL	NULL	6.21	NULL	NULL	NULL	NULL	NULL	NULL	NULL	NULL	NULL	NULL	NULL	NULL	2	2	NULL	NULL	NULL	NULL	NULL	NULL	NULL	NULL	NULL	NULL	NULL	NULL	NULL	NULL	NULL	NULL	NULL	NULL	NULL	NULL
84329	year2015	2015-2016	2	129	5774	1	38	2	166.3	82.4	29.8	96.5	1	3	9.93	NULL	NULL	NULL	NULL	NULL	NULL	NULL	NULL	NULL	NULL	NULL	2	2	2	1	2	2	2	2	2	2	2	2	2	2	75.63	80	100	75	100	70	20	60	100
84353	year2015	2015-2016	2	132	3678	1	54	5	164.4	77.6	28.7	96.4	4	1	9.01	NULL	NULL	NULL	NULL	NULL	NULL	NULL	NULL	NULL	NULL	NULL	1	1	2	1	2	2	2	2	2	2	2	2	2	2	NULL	NULL	NULL	NULL	NULL	NULL	NULL	NULL	NULL
84357	year2015	2015-2016	1	120	9586	1	25	1	181	63.2	19.3	76.2	4	NULL	7.31	NULL	NULL	NULL	NULL	NULL	NULL	NULL	NULL	NULL	NULL	NULL	2	2	2	2	2	2	2	2	2	2	2	2	2	2	75	0	100	100	40	100	100	60	100
84368	year2015	2015-2016	2	128	7514	1	42	4	176.6	90.8	29.1	103.5	5	NULL	10.56	1.32	0.277	0.293	9.375	0.092	29.59	0.7	0.016	1.01	0.335	0.086	2	2	2	2	2	2	2	2	2	2	2	2	2	2	65.63	25	0	100	70	70	60	100	100
84376	year2015	2015-2016	1	121	4879	1	55	1	169.8	95.1	33	104.2	4	NULL	9.22	NULL	NULL	NULL	NULL	NULL	NULL	NULL	NULL	NULL	NULL	NULL	2	2	2	1	2	2	2	2	2	2	2	2	2	2	66.88	25	100	100	100	30	20	60	100
[truncated: 4,635 more rows]

## Sheet: Sheet1
SEQN	YEAR_CYCLE	year	SDMVPSU	SDMVSTRA	FINAL_WEIGHT	sex	age	race	height	weight	BMI	mho-bmi	waist	edu	smoking	hdlc	TG	GLU	asmi	BA	CD	CO	CS	MN	MO	PB	SB	SN	TL	TU	hypertension	diabetes	asthma	overweight	arthritis	heartfailure	coronaryheartdisease	anginapectoris	heartattack	stroke	emphysema	chronicbronchitis	livercondition	cancer	sbp1	sbp2	sbp3	dbp1	dbp2
[truncated: 2,609 more rows]
[truncated: 11 more columns]

[truncated: 5 more sheets: Sheet2, Sheet3, Sheet4, Sheet5, Sheet7]
