# Supplementary material for: Associations between exposure to heavy metal and sarcopenia prevalence: a cross-sectional study using NHANES data
Source: Front Public Health. 2025 Jul 4;13:1588041. doi: 10.3389/fpubh.2025.1588041 (PMC12272888; doi:10.3389/fpubh.2025.1588041)
Supplement: Supplementary file 2 [file Table_2.xlsx]

## Sheet: Sheet1
sex	age	race	edu	BA	CD	CO	CS	MN	MO	PB	SB	SN	TL	TU	hypertension	diabetes	asthma	overweight	arthritis	heartfailure	coronaryheartdisease	anginapectoris	heartattack	stroke	emphysema	chronicbronchitis	livercondition	cancer	Chronic_disease	le8	le8_hei	le8_pa	le8_smoke	le8_sleep	le8_bmi	le8_non_hdl	le8_glucose	le8_bp	ASMI
2	18	5	3	1	1	2	0	0	3	1	0	1	0	1	0	0	0	0	0	0	0	0	0	0	0	0	0	0	0	2	1	2	2	0	2	2	2	1	1
2	18	1	2	2	0	0	0	0	0	0	0	0	0	1	0	0	0	0	0	0	0	0	0	0	0	0	0	0	0	1	0	2	2	0	2	0	2	2	1
2	18	3	2	1	0	1	0	1	1	1	3	0	0	2	0	0	0	0	0	0	0	0	0	0	0	0	0	0	0	1	0	0	2	0	1	2	2	2	1
2	18	3	2	1	0	1	1	1	1	0	0	0	1	3	0	0	0	0	0	0	0	0	0	0	0	0	0	0	0	1	0	2	2	0	1	0	2	1	1
2	18	3	3	3	0	3	2	3	3	2	2	1	1	3	0	0	0	0	0	0	0	0	0	0	0	0	0	0	0	1	0	0	2	0	1	2	2	2	1
2	18	3	3	2	1	2	1	1	2	0	0	3	0	0	0	0	1	0	0	0	0	0	0	0	0	0	0	0	1	1	0	0	2	1	2	1	2	2	1
2	18	5	2	3	3	1	2	1	2	2	3	1	0	1	0	0	0	0	0	0	0	0	0	0	0	0	0	0	0	1	0	0	2	2	2	1	2	2	1
2	18	5	3	3	2	3	2	1	3	1	2	3	3	1	0	0	0	0	0	0	0	0	0	0	0	0	0	0	0	1	0	2	2	0	2	0	2	1	1
2	18	5	3	1	0	2	0	1	0	1	0	1	0	0	0	0	0	0	0	0	0	0	0	0	0	0	0	0	0	2	1	2	2	2	2	2	2	2	1
2	18	4	5	2	1	3	1	3	3	3	3	3	1	3	0	0	0	0	0	0	0	0	0	0	0	0	0	0	0	2	1	2	2	1	2	0	2	2	1
2	18	1	4	1	0	1	0	1	0	0	0	1	0	0	0	0	0	0	0	0	0	0	0	0	0	0	0	0	0	1	0	0	2	0	1	1	2	1	1
2	18	4	3	3	0	3	1	3	3	1	3	3	1	3	0	0	0	0	0	0	0	0	0	0	0	0	0	0	0	1	0	2	2	0	2	0	2	2	0
2	18	5	3	0	0	1	0	1	0	0	0	0	0	0	0	0	0	0	0	0	0	0	0	0	0	0	0	0	0	2	1	2	2	2	2	0	2	1	0
2	18	3	3	2	0	1	0	1	0	0	1	0	0	2	0	0	0	0	0	0	0	0	0	0	0	0	0	0	0	2	1	2	2	2	2	2	2	1	0
2	18	5	3	0	0	0	0	2	0	0	0	0	0	3	0	0	0	0	0	0	0	0	0	0	0	0	0	0	0	1	0	0	2	0	2	1	2	1	0
2	18	3	3	2	2	3	3	3	3	3	3	1	3	2	0	0	0	0	0	0	0	0	0	0	0	0	0	0	0	1	0	0	2	2	2	2	2	1	0
2	18	3	3	0	1	3	2	1	2	1	1	1	3	0	0	0	1	0	0	0	0	0	0	0	0	0	0	0	1	1	0	0	2	0	2	2	2	1	0
2	18	1	3	3	3	3	3	3	2	3	3	3	3	1	0	0	0	0	0	0	0	0	0	0	0	0	0	0	0	1	0	0	2	0	2	1	2	2	0
2	18	3	3	1	0	0	0	1	0	0	0	0	0	1	0	0	1	0	0	0	0	0	0	0	0	0	0	0	1	2	1	2	2	2	1	0	2	2	0
2	18	1	4	0	0	2	0	1	0	1	0	1	0	2	0	0	0	0	0	0	0	0	0	0	0	0	0	0	0	1	0	2	2	2	2	0	2	2	0
2	18	1	3	0	0	2	0	1	2	2	1	2	1	3	0	0	0	0	0	0	0	0	0	0	0	0	0	0	0	1	0	0	2	2	2	1	2	2	0
2	18	1	3	0	0	0	0	1	0	0	2	0	0	0	0	1	1	1	0	0	0	0	0	0	0	0	0	0	2	1	0	0	2	0	2	2	2	1	0
2	18	5	3	2	1	3	1	1	3	0	1	2	2	1	0	0	0	0	0	0	0	0	0	0	0	0	0	0	0	1	0	0	2	2	2	2	2	2	0
2	18	3	3	3	0	2	1	3	3	0	1	3	0	2	0	0	0	0	0	0	0	0	0	0	0	0	0	0	0	1	0	0	2	2	2	1	2	1	0
2	18	4	3	3	3	3	2	3	3	2	3	2	3	2	0	0	0	0	0	0	0	0	0	0	0	0	0	0	0	1	0	2	2	1	2	0	2	1	0
2	18	5	5	2	0	3	2	2	3	2	0	1	1	3	0	0	0	0	0	0	0	0	0	0	0	0	0	0	0	2	1	2	2	2	2	0	2	1	0
2	18	4	5	1	0	2	1	1	1	1	1	1	2	1	0	0	0	0	0	0	0	0	0	0	0	0	0	0	0	1	0	0	2	2	2	2	2	1	0
2	18	3	2	0	0	0	0	1	0	0	0	1	0	0	0	0	0	0	0	0	0	0	0	0	0	0	0	0	0	1	0	2	2	2	2	0	2	2	0
2	18	3	3	3	1	3	3	3	3	2	3	3	3	3	0	0	0	0	0	0	0	0	0	0	0	0	0	0	0	2	1	2	2	1	2	0	2	1	0
2	18	4	5	0	2	3	1	1	2	1	1	1	0	0	0	0	0	1	0	0	0	0	0	0	0	0	0	0	1	2	1	2	2	2	1	0	2	2	0
2	18	3	2	3	1	3	2	3	2	1	0	1	3	3	0	0	0	0	0	0	0	0	0	0	0	0	0	0	0	2	1	2	2	1	2	0	2	2	0
2	18	3	2	1	0	2	0	1	1	0	0	2	1	3	0	0	0	0	0	0	0	0	0	0	0	0	0	0	0	1	0	0	2	1	1	1	2	1	0
2	18	1	4	1	0	3	2	1	3	3	3	2	3	3	0	0	0	1	0	0	0	0	0	0	0	0	0	0	1	1	0	0	2	0	2	1	2	2	0
2	18	5	3	3	0	2	1	0	1	1	2	2	3	3	0	0	0	0	0	0	0	0	0	0	0	0	0	0	0	2	1	2	2	2	1	2	2	1	0
2	18	1	2	1	1	3	3	3	3	1	2	3	3	3	0	0	0	0	0	0	0	0	0	0	0	0	0	0	0	2	1	2	2	2	2	2	2	1	0
2	18	1	4	2	1	3	3	1	3	3	3	3	3	3	1	0	0	0	0	0	0	0	0	0	0	0	0	0	1	2	1	2	2	1	2	0	2	2	0
2	18	3	5	0	0	0	0	1	0	0	0	0	0	0	0	0	1	0	0	0	0	0	0	0	0	0	0	0	1	2	1	2	2	2	2	0	2	2	0
2	18	3	3	3	2	3	3	3	3	2	3	1	3	2	0	0	0	0	0	0	0	0	0	0	0	0	0	0	0	2	1	2	2	2	1	2	2	1	0
2	18	4	5	2	0	3	0	2	1	0	0	1	0	3	0	0	0	0	0	0	0	0	0	0	0	0	0	0	0	1	0	0	2	2	2	1	2	2	0
2	18	4	3	2	1	3	1	1	2	1	1	1	3	3	0	0	0	1	0	0	0	0	0	0	0	0	0	0	1	1	0	0	2	1	1	2	2	1	0
2	18	3	2	3	0	3	3	1	3	2	3	2	3	3	0	0	0	0	0	0	0	0	0	0	0	0	0	0	0	2	1	2	2	0	1	2	2	1	0
2	18	1	5	2	1	3	1	1	1	1	0	2	1	2	0	0	0	1	0	0	0	0	0	0	0	0	0	0	1	1	0	2	2	2	2	0	2	1	0
2	18	3	3	0	0	0	0	3	0	0	0	0	0	2	0	0	0	0	0	0	0	0	0	0	0	0	0	0	0	1	0	2	2	2	2	0	2	2	0
2	18	4	2	2	2	3	3	3	3	1	3	1	3	3	0	0	0	0	0	0	0	0	0	0	0	0	0	0	0	1	0	2	2	0	2	0	2	2	0
2	18	3	2	2	1	3	3	1	2	0	0	0	3	3	0	0	0	0	0	0	0	0	0	0	0	0	0	0	0	1	0	2	2	2	2	0	2	1	0
2	18	4	2	2	0	0	0	1	0	0	2	0	0	1	0	0	1	1	0	0	0	0	0	0	0	0	0	0	2	2	1	2	2	2	2	2	2	2	0
2	18	4	5	1	2	2	3	1	1	1	2	2	1	1	0	0	0	1	0	0	0	0	0	0	0	0	0	0	1	1	0	2	2	2	2	0	2	2	0
2	18	1	3	1	2	2	2	3	1	0	3	1	3	1	0	0	0	1	0	0	0	0	0	0	0	0	0	0	1	1	0	0	2	1	2	2	2	2	0
2	18	1	3	1	0	3	1	1	1	0	1	0	2	0	0	0	0	1	0	0	0	0	0	0	0	0	0	0	1	1	0	0	2	2	2	1	2	1	0
2	18	4	3	1	0	1	0	1	1	0	0	0	2	2	1	0	1	1	0	0	0	0	0	0	0	0	0	0	2	2	1	2	2	2	2	0	2	2	0
2	18	4	3	1	1	3	2	3	2	1	0	1	2	1	0	0	0	0	0	0	0	0	0	0	0	0	0	0	0	1	0	0	2	1	2	2	2	2	0
2	18	4	3	1	1	2	2	1	2	1	2	3	2	3	0	0	1	1	0	0	0	0	0	0	0	0	0	0	2	2	1	2	2	2	2	2	2	1	0
2	18	1	3	3	1	2	1	2	3	0	3	0	2	2	0	0	0	1	0	0	0	0	0	0	0	0	0	0	1	2	1	2	2	2	2	0	2	2	0
2	18	4	3	3	2	3	2	2	3	2	3	3	3	3	0	0	1	0	0	0	0	0	0	0	0	0	0	0	1	1	0	0	2	2	2	1	2	2	0
2	18	4	2	0	3	3	3	1	3	2	1	3	3	2	0	0	0	0	0	0	0	0	0	0	0	0	0	0	0	1	0	0	2	0	2	2	2	2	0
2	18	4	4	0	0	0	0	1	0	0	1	0	0	0	1	0	0	1	0	0	0	0	0	0	0	0	0	0	2	2	1	2	2	2	2	2	2	1	0
2	18	3	3	2	1	3	1	1	1	1	0	3	1	0	0	0	0	1	0	0	0	0	0	0	0	0	0	0	1	1	0	0	2	0	2	2	2	2	0
2	18	2	3	1	1	2	1	1	2	0	1	3	1	2	0	0	0	0	0	0	0	0	0	0	0	0	0	0	0	1	0	0	2	2	2	1	2	2	0
2	18	1	3	3	1	3	2	2	3	1	2	3	2	3	0	0	0	1	0	0	0	0	0	0	0	0	0	0	1	2	1	2	2	2	2	2	2	2	0
2	18	3	3	1	0	2	0	1	0	1	0	1	1	0	0	0	0	0	0	0	0	0	0	0	0	0	0	0	0	2	1	2	2	2	2	2	2	2	0
1	18	3	5	3	0	3	2	1	2	1	2	1	1	2	0	0	0	0	0	0	0	0	0	0	0	0	0	0	0	2	1	2	2	2	2	0	2	2	1
1	18	5	3	3	0	3	2	3	3	3	1	1	3	3	0	0	0	0	0	0	0	0	0	0	0	0	0	0	0	2	1	2	2	2	2	2	2	1	1
1	18	1	3	1	0	1	0	1	1	0	0	0	0	3	0	0	0	0	0	0	0	0	0	0	0	0	0	0	0	1	0	0	2	2	2	2	2	2	1
1	18	5	5	2	0	1	1	1	1	0	2	0	2	2	0	0	0	0	0	0	0	0	0	0	0	0	0	0	0	1	0	2	2	0	2	0	2	2	1
1	18	5	3	2	1	2	2	1	3	1	2	1	3	3	0	0	1	0	0	0	0	0	0	0	0	0	0	0	1	2	1	2	2	2	2	2	2	2	1
1	18	3	2	2	0	1	0	1	0	0	0	1	0	0	0	0	0	0	0	0	0	0	0	0	0	0	0	0	0	1	0	0	2	2	2	1	2	2	1
1	18	1	2	2	1	2	1	2	2	1	0	2	1	2	0	0	0	0	0	0	0	0	0	0	0	0	0	0	0	2	1	2	2	2	2	2	2	2	1
1	18	5	5	2	2	3	3	3	3	2	3	3	3	3	0	0	0	0	0	0	0	0	0	0	0	0	0	0	0	1	0	2	2	2	2	0	2	1	1
1	18	1	3	3	3	3	3	3	3	2	3	2	3	3	0	0	0	1	0	0	0	0	0	0	0	0	0	0	1	2	1	2	2	1	2	0	2	1	1
1	18	2	3	3	1	3	3	2	2	1	0	1	3	1	0	0	1	0	0	0	0	0	0	0	0	0	0	0	1	1	0	0	2	2	2	1	2	1	1
1	18	5	4	0	0	1	0	1	0	0	0	3	0	0	0	0	1	0	0	0	0	0	0	0	0	0	0	0	1	2	1	2	2	2	2	0	2	2	1
1	18	3	3	3	1	3	3	1	3	2	3	1	3	3	0	0	0	0	0	0	0	0	0	0	0	0	0	0	0	2	1	2	2	2	2	2	2	1	1
1	18	3	3	2	0	0	0	2	1	0	0	1	0	2	0	0	0	0	0	0	0	0	0	0	0	0	0	0	0	2	1	2	2	1	2	2	2	2	0
1	18	2	5	2	1	3	2	1	3	1	3	2	2	3	0	0	0	0	0	0	0	0	0	0	0	0	0	0	0	2	1	2	2	2	1	0	2	1	0
1	18	3	2	3	1	3	2	2	3	2	3	3	2	3	0	0	0	0	0	0	0	0	0	0	0	0	0	0	0	2	1	2	2	0	2	2	2	1	0
1	18	3	3	0	0	0	1	1	0	1	0	1	1	0	0	0	0	0	0	0	0	0	0	0	0	0	0	0	0	1	0	0	2	2	2	1	2	2	0
1	18	1	5	1	1	1	1	1	1	3	0	0	1	2	0	0	0	0	0	0	0	0	0	0	0	0	0	0	0	2	1	2	2	1	2	2	2	2	0
1	18	3	5	0	0	0	0	1	2	0	0	0	0	1	0	0	1	0	0	0	0	0	0	0	0	0	0	0	1	1	0	0	2	2	2	2	2	1	0
1	18	3	4	3	0	3	3	3	1	1	2	0	3	3	0	0	0	0	0	0	0	0	0	0	0	0	0	0	0	1	0	0	2	2	2	2	2	1	0
1	18	3	3	3	0	2	2	1	2	2	3	3	2	3	0	0	1	0	0	0	0	0	0	0	0	0	0	0	1	1	0	0	2	1	2	2	2	1	0
1	18	4	3	1	0	0	0	0	1	0	1	1	0	2	0	0	0	0	0	0	0	0	0	0	0	0	0	0	0	1	0	0	2	2	2	2	2	1	0
1	18	3	3	3	1	3	3	1	3	2	3	1	2	3	0	0	0	0	0	0	0	0	0	0	0	0	0	0	0	1	0	2	2	2	1	0	2	1	0
1	18	3	2	2	1	1	1	2	2	1	1	1	1	1	0	0	1	1	0	0	0	0	0	0	0	0	0	0	2	2	1	2	2	0	2	2	2	2	0
1	18	4	2	1	0	2	1	3	0	1	2	0	2	2	0	0	0	0	0	0	0	0	0	0	0	0	0	0	0	1	0	2	2	2	2	0	2	2	0
1	18	3	5	3	0	1	0	3	1	0	0	1	0	1	0	0	0	0	0	0	0	0	0	0	0	0	0	0	0	1	0	2	2	1	2	0	2	2	0
1	18	2	5	3	0	2	0	1	1	0	0	2	1	0	0	0	0	1	0	0	0	0	0	0	0	0	0	0	1	1	0	0	2	2	2	1	2	1	0
1	18	4	3	3	1	3	2	3	3	2	3	2	2	3	0	0	0	0	0	0	0	0	0	0	0	0	0	0	0	2	1	2	2	2	2	2	2	2	0
1	18	5	4	2	0	3	1	3	3	1	1	1	3	2	0	0	0	0	0	0	0	0	0	0	0	0	0	0	0	2	1	2	2	2	2	0	2	2	0
1	18	5	5	2	2	1	0	1	3	0	0	2	0	2	0	0	0	0	0	0	0	0	0	0	0	0	0	0	0	1	0	0	2	2	2	2	2	2	0
1	18	1	4	3	1	3	2	3	1	3	3	3	2	3	0	0	0	0	0	0	0	0	0	0	0	0	0	0	0	2	1	2	2	1	2	0	2	2	0
1	18	1	5	2	0	3	1	2	3	2	3	1	0	3	0	0	0	0	0	0	0	0	0	0	0	0	0	0	0	1	0	0	2	2	2	1	2	2	0
1	18	4	4	0	0	1	2	1	2	2	1	2	1	3	0	0	0	0	0	0	0	0	0	0	0	0	0	0	0	1	0	2	2	0	2	0	2	1	0
1	18	5	5	3	2	2	1	3	2	1	1	2	2	2	0	0	0	0	0	0	0	0	0	0	0	0	0	0	0	1	0	0	2	0	2	2	2	2	0
1	18	2	5	3	2	3	2	2	3	3	3	1	2	2	0	0	0	0	0	0	0	0	0	0	0	0	0	0	0	1	0	0	2	2	2	1	2	2	0
1	18	4	4	2	1	3	2	0	3	1	3	3	2	1	0	0	0	0	0	0	0	0	0	0	0	0	0	0	0	1	0	0	2	0	2	1	2	1	0
1	18	5	3	1	1	2	2	1	2	3	3	1	2	3	0	0	0	0	0	0	0	0	0	0	0	0	0	0	0	1	0	0	2	1	1	2	2	2	0
1	18	4	3	3	2	3	3	3	1	3	1	3	3	2	0	0	0	1	0	0	0	0	0	0	0	0	0	0	1	2	1	2	2	1	2	0	2	1	0
1	18	1	5	0	0	0	0	1	1	0	0	0	0	1	0	0	0	0	0	0	0	0	0	0	0	0	0	0	0	1	0	2	2	1	2	0	2	2	0
1	18	2	3	0	0	1	0	0	1	3	2	1	0	1	0	0	0	0	0	0	0	0	0	0	0	0	0	0	0	2	1	2	2	2	2	0	2	2	0
1	18	3	2	1	0	3	3	1	3	1	2	0	3	3	0	0	0	0	0	0	0	0	0	0	0	0	0	0	0	1	0	2	2	2	1	0	2	1	0
1	18	4	4	1	3	3	3	3	3	3	3	3	3	3	0	0	0	0	0	0	0	0	0	0	0	0	0	0	0	1	0	0	2	1	2	1	2	1	0
1	18	5	2	3	0	1	2	1	2	1	2	0	2	1	0	0	0	0	0	0	0	0	0	0	0	0	0	0	0	1	0	0	2	2	2	2	2	2	0
1	18	1	2	2	1	2	2	1	2	1	3	2	2	3	0	0	1	0	0	0	0	0	0	0	0	0	0	0	1	2	1	2	2	2	2	2	2	2	0
1	18	3	2	1	0	0	1	0	2	0	1	1	2	3	0	0	1	1	0	0	0	0	0	0	0	0	0	0	2	1	0	0	2	2	2	1	2	1	0
1	18	4	3	3	3	3	0	3	3	2	3	0	0	3	0	0	0	0	0	0	0	0	0	0	0	0	0	0	0	2	1	2	2	2	2	2	2	2	0
1	18	5	4	3	0	3	3	3	2	1	1	3	2	3	0	0	0	1	0	0	0	0	0	0	0	0	0	0	1	1	0	0	2	0	2	2	2	2	0
1	18	3	3	3	0	3	2	1	3	1	2	2	3	3	0	0	0	0	0	0	0	0	0	0	0	0	0	0	0	1	0	2	2	0	1	0	2	1	0
1	18	5	2	1	0	1	0	0	1	1	1	3	1	2	0	0	0	0	0	0	0	0	0	0	0	0	0	0	0	2	1	2	2	1	2	2	2	2	0
1	18	1	3	1	0	1	0	3	0	0	0	1	0	1	0	0	0	0	0	0	0	0	0	0	0	0	0	0	0	1	0	0	2	2	2	2	2	1	0
1	18	4	3	1	0	2	2	3	3	1	2	1	3	3	0	0	1	0	0	0	0	0	0	0	0	0	0	0	1	2	1	2	2	2	2	2	2	2	0
1	18	4	2	0	1	0	0	0	1	2	3	2	0	1	0	0	0	0	0	0	0	0	0	0	0	0	0	0	0	2	1	2	2	2	2	0	2	2	0
1	18	3	5	3	1	3	1	3	3	3	3	2	1	3	1	0	1	1	0	0	0	0	0	0	0	0	0	0	2	1	0	2	2	2	2	0	2	2	0
1	18	1	5	0	0	2	3	1	2	0	1	3	2	2	0	0	0	0	0	0	0	0	0	0	0	0	0	0	0	2	1	2	2	2	1	2	2	2	0
1	18	3	2	0	0	0	0	2	1	0	1	0	0	1	0	0	1	0	0	0	0	0	0	0	0	0	0	0	1	1	0	0	2	0	2	1	2	2	0
1	18	4	5	1	0	1	2	2	0	0	1	3	1	2	1	0	0	0	0	0	0	0	0	0	0	0	0	0	1	1	0	0	2	2	1	2	2	2	0
1	18	5	5	3	1	2	2	1	1	0	0	0	1	0	0	0	1	1	0	0	0	0	0	0	0	0	0	0	2	1	0	2	2	2	2	0	2	1	0
1	18	2	4	3	1	3	2	2	3	2	3	1	2	3	0	0	1	0	0	0	0	0	0	0	0	0	0	0	1	1	0	0	2	2	1	1	2	1	0
1	18	5	4	2	0	1	3	3	0	2	0	0	1	2	0	0	0	0	0	0	0	0	0	0	0	0	0	0	0	1	0	0	2	2	2	1	2	2	0
1	18	1	5	0	0	0	0	0	0	0	0	0	0	3	0	0	0	0	0	0	0	0	0	0	0	0	0	0	0	1	0	0	2	0	2	1	2	1	0
1	18	1	3	2	1	3	3	1	3	3	3	3	3	3	0	0	0	1	0	0	0	0	0	0	0	0	0	0	1	2	1	2	2	2	1	0	2	2	0
1	18	4	3	3	1	2	2	0	3	2	2	3	2	3	0	0	1	0	0	0	0	0	0	0	0	0	0	0	1	2	1	2	2	1	2	0	2	2	0
1	18	4	5	1	0	0	0	0	0	0	0	0	2	0	0	0	0	0	0	0	0	0	0	0	0	0	0	0	0	1	0	0	2	2	2	1	2	1	0
1	18	2	5	1	1	2	1	1	1	1	0	0	1	2	0	0	0	1	0	0	0	0	0	0	0	0	0	0	1	1	0	0	2	2	1	2	2	1	0
1	18	4	3	2	2	3	3	3	3	2	3	3	3	3	0	0	1	0	0	0	0	0	0	0	0	0	0	0	1	2	1	2	2	0	2	2	2	2	0
1	18	3	3	0	0	0	0	1	0	0	0	1	0	0	0	0	0	1	0	0	0	0	0	0	0	0	0	0	1	1	0	2	2	2	2	0	2	1	0
1	18	1	3	0	0	1	0	1	0	0	0	3	1	0	0	0	0	0	0	0	0	0	0	0	0	0	0	0	0	1	0	0	2	1	2	2	2	2	0
1	18	4	4	1	0	2	1	1	3	1	2	2	2	2	0	0	0	0	0	0	0	0	0	0	0	0	0	0	0	1	0	0	2	1	2	1	2	2	0
1	18	4	3	0	0	0	0	0	1	1	0	2	1	1	0	0	1	1	0	0	0	0	0	0	0	0	0	0	2	1	0	2	2	2	1	0	2	2	0
2	19	5	4	1	2	3	0	2	3	1	0	0	0	1	0	0	0	0	0	0	0	0	0	0	0	0	0	0	0	2	1	2	2	1	1	2	2	2	1
2	19	2	4	0	0	0	0	3	1	0	3	1	0	1	0	0	0	0	0	0	0	0	0	0	0	0	0	0	0	2	1	2	2	1	2	2	2	1	1
2	19	5	2	2	3	1	2	1	2	1	0	0	2	2	0	0	0	0	0	0	0	0	0	0	0	0	0	0	0	1	0	2	2	0	2	0	2	2	1
2	19	3	4	3	3	3	3	0	3	3	2	3	2	3	0	0	0	0	0	0	0	0	0	0	0	0	0	0	0	1	0	2	2	2	2	0	2	2	1
2	19	5	2	1	1	0	0	1	0	0	0	0	1	1	0	0	0	0	0	0	0	0	0	0	0	0	0	0	0	2	1	2	2	2	2	2	2	1	1
2	19	3	3	1	2	3	3	1	1	2	2	2	3	2	0	0	1	0	0	0	0	0	0	0	0	0	0	0	1	2	1	2	2	2	1	2	2	2	0
2	19	4	4	0	0	0	0	1	0	0	0	0	1	3	0	0	0	0	0	0	0	0	0	0	0	0	0	0	0	1	0	2	2	1	2	0	2	2	0
2	19	1	4	0	0	0	0	1	0	0	0	0	0	0	0	0	1	0	0	0	0	0	0	0	0	0	0	0	1	2	1	2	2	1	2	2	2	2	0
2	19	4	3	0	1	1	0	1	1	0	0	2	0	0	0	0	0	0	0	0	0	0	0	0	0	0	0	0	0	1	0	2	2	0	2	0	2	2	0
2	19	3	5	3	2	2	1	0	1	0	1	0	0	1	0	0	0	0	0	0	0	0	0	0	0	0	0	0	0	1	0	0	2	2	2	1	2	2	0
2	19	1	5	3	2	3	3	3	3	0	3	1	2	3	0	0	0	0	0	0	0	0	0	0	0	0	0	0	0	2	1	2	2	2	2	0	2	1	0
2	19	1	5	0	0	0	0	1	0	0	0	0	0	0	0	0	0	0	0	0	0	0	0	0	0	0	0	0	0	2	1	2	2	2	2	2	2	1	0
2	19	2	5	1	1	3	1	1	2	0	0	1	1	1	0	0	1	0	0	0	0	0	0	0	0	0	0	0	1	1	0	0	2	2	1	1	2	1	0
2	19	4	3	3	2	2	1	3	3	1	3	1	1	3	0	0	0	0	0	0	0	0	0	0	0	0	0	0	0	1	0	0	2	2	2	1	2	2	0
2	19	4	3	3	2	2	2	2	2	1	3	2	3	2	0	0	1	0	0	0	0	0	0	0	0	0	0	0	1	2	1	2	2	2	2	0	2	1	0
2	19	3	2	1	0	1	1	1	1	0	0	1	1	1	0	0	0	0	0	0	0	0	0	0	0	0	0	0	0	2	1	2	2	1	2	2	2	2	0
2	19	1	5	1	1	3	3	1	2	0	1	1	2	1	0	0	0	0	0	0	0	0	0	0	0	0	0	0	0	1	0	2	2	2	2	0	2	1	0
2	19	4	3	0	2	3	0	1	0	0	1	0	0	2	0	0	0	0	0	0	0	0	0	0	0	0	0	0	0	2	1	2	2	2	1	2	2	2	0
2	19	3	2	0	1	2	0	1	0	0	0	0	0	0	0	0	0	0	0	0	0	0	0	0	0	0	0	0	0	1	0	0	2	2	2	2	2	2	0
2	19	2	3	0	0	2	1	1	1	0	0	3	2	0	0	0	0	0	0	0	0	0	0	0	0	0	0	0	0	2	1	2	2	2	2	2	2	2	0
2	19	1	2	1	1	1	0	1	0	0	2	0	1	0	0	0	1	1	0	0	0	0	0	0	0	0	0	0	2	1	0	2	2	2	2	0	2	2	0
2	19	3	2	1	2	2	2	1	2	2	1	1	3	1	0	0	0	0	0	0	0	0	0	0	0	0	0	0	0	2	1	2	2	1	1	0	2	2	0
2	19	3	3	3	2	3	2	0	2	1	3	3	3	3	0	0	0	0	0	0	0	0	0	0	0	0	0	0	0	1	0	0	2	2	2	2	2	1	0
2	19	5	4	2	0	0	0	3	0	0	0	3	1	0	0	0	1	0	0	0	0	0	0	0	0	0	0	0	1	2	1	2	2	2	2	2	2	2	0
2	19	3	3	2	1	1	0	3	1	0	0	1	1	0	0	0	0	1	0	0	0	0	0	0	0	0	0	0	1	1	0	2	2	2	2	0	2	1	0
2	19	4	4	3	2	3	1	3	2	3	3	3	1	3	0	0	1	0	0	0	0	0	0	0	0	0	0	0	1	2	1	2	2	2	2	0	2	2	0
2	19	1	3	3	1	3	1	3	2	0	0	2	1	1	0	0	0	1	0	0	0	0	0	0	0	0	0	0	1	1	0	0	2	1	2	1	2	2	0
2	19	3	4	1	0	1	0	1	1	1	0	0	1	0	0	0	0	1	0	0	0	0	0	0	0	0	0	0	1	2	1	2	2	2	2	2	2	1	0
2	19	4	4	1	0	2	1	0	1	1	1	3	1	1	0	0	0	0	0	0	0	0	0	0	0	0	0	0	0	1	0	0	2	2	2	2	2	1	0
1	19	1	3	0	0	1	2	1	3	1	3	0	3	2	0	0	0	0	0	0	0	0	0	0	0	0	0	0	0	2	1	2	2	2	2	0	2	2	1
1	19	1	3	0	0	0	0	1	0	0	0	0	0	0	0	0	0	0	0	0	0	0	0	0	0	0	0	0	0	2	1	2	2	0	2	2	2	2	1
1	19	1	3	3	0	0	1	3	1	0	0	0	2	0	0	0	0	0	0	0	0	0	0	0	0	0	0	0	0	2	1	2	2	2	1	0	2	2	1
1	19	1	2	0	0	0	0	1	0	0	1	3	1	0	0	0	0	0	0	0	0	0	0	0	0	0	0	0	0	1	0	0	2	2	1	1	2	2	1
1	19	1	3	3	0	3	3	3	3	2	2	3	2	3	0	0	0	0	0	0	0	0	0	0	0	0	0	0	0	1	0	0	2	1	1	1	2	1	0
1	19	5	3	3	1	2	3	2	3	3	3	3	1	3	0	0	0	0	0	0	0	0	0	0	0	0	0	0	0	2	1	2	2	1	2	0	2	2	0
1	19	3	5	3	0	3	2	2	0	3	1	2	0	1	0	0	0	0	0	0	0	0	0	0	0	0	0	0	0	1	0	0	2	2	1	1	2	1	0
1	19	4	3	1	0	0	1	1	2	0	1	2	1	3	0	0	0	0	0	0	0	0	0	0	0	0	0	0	0	1	0	0	2	0	2	2	2	1	0
1	19	3	2	3	1	2	1	3	2	1	3	3	2	1	0	0	0	0	0	0	0	0	0	0	0	0	0	0	0	1	0	0	2	2	2	2	2	2	0
1	19	1	4	2	1	1	2	1	3	1	3	3	2	2	1	0	0	1	0	0	0	0	0	0	0	0	0	0	2	1	0	2	2	2	2	0	2	2	0
1	19	1	3	2	0	1	0	1	1	0	2	1	0	0	0	0	0	0	0	0	0	0	0	0	0	0	0	0	0	2	1	2	2	2	1	2	2	2	0
1	19	1	2	1	1	1	2	1	3	0	3	3	1	3	0	0	0	0	0	0	0	0	0	0	0	0	0	0	0	2	1	2	2	0	2	0	2	1	0
1	19	1	3	2	0	3	2	1	2	1	0	2	1	3	0	0	0	0	0	0	0	0	0	0	0	0	0	0	0	2	1	2	2	2	2	2	2	1	0
1	19	3	2	3	0	1	1	3	1	3	1	1	0	3	0	0	0	0	0	0	0	0	0	0	0	0	0	0	0	2	1	2	2	1	1	0	2	1	0
1	19	5	3	3	0	2	1	0	1	1	0	1	2	2	0	0	0	0	0	0	0	0	0	0	0	0	0	0	0	2	1	2	2	2	2	0	2	2	0
1	19	3	3	2	0	1	1	2	0	0	0	1	0	3	0	0	0	0	0	0	0	0	0	0	0	0	0	0	0	1	0	0	2	2	2	1	2	1	0
1	19	3	2	0	1	1	3	1	2	0	0	0	3	1	0	0	1	0	0	0	0	0	0	0	0	0	0	0	1	1	0	2	2	2	1	0	2	1	0
1	19	3	3	1	0	0	0	0	0	0	1	0	0	2	0	0	0	0	0	0	0	0	0	0	0	0	0	0	0	1	0	2	2	2	1	0	2	1	0
1	19	1	3	2	2	3	1	2	2	3	2	2	2	1	0	0	0	1	0	0	0	0	0	0	0	0	0	0	1	2	1	2	2	2	2	2	2	2	0
1	19	1	5	2	1	2	3	2	1	2	1	3	3	2	0	0	0	0	0	0	0	0	0	0	0	0	0	0	0	1	0	2	2	2	1	0	2	2	0
1	19	1	3	0	0	0	0	0	0	0	0	0	0	2	0	0	0	0	0	0	0	0	0	0	0	0	0	0	0	1	0	2	2	1	2	0	2	1	0
1	19	5	5	0	1	2	3	3	3	1	3	2	3	3	0	0	0	0	0	0	0	0	0	0	0	0	0	0	0	1	0	2	2	2	1	0	2	2	0
1	19	4	3	1	0	1	1	3	3	2	3	1	1	3	0	0	0	0	0	0	0	0	0	0	0	0	0	0	0	2	1	2	2	1	2	2	2	1	0
1	19	3	5	2	1	2	1	1	2	1	2	0	2	1	1	0	0	0	0	0	0	0	0	0	0	0	0	0	1	1	0	2	2	0	2	0	2	2	0
1	19	4	3	0	0	1	0	0	0	1	0	3	0	0	1	0	1	1	0	0	0	0	0	0	0	0	0	0	2	1	0	2	2	2	2	0	2	1	0
1	19	5	3	3	1	1	2	3	3	1	3	3	2	3	0	0	0	0	0	0	0	0	0	0	0	0	0	0	0	1	0	0	2	2	2	2	2	1	0
1	19	3	3	1	0	1	0	2	2	0	0	0	2	1	0	0	1	0	0	0	0	0	0	0	0	0	0	0	1	2	1	2	2	0	2	0	2	1	0
1	19	4	3	2	2	3	1	2	2	3	3	2	2	3	0	0	1	0	0	0	0	0	0	0	0	0	0	0	1	1	0	0	2	1	2	1	2	2	0
1	19	4	2	2	0	2	3	3	0	1	2	1	1	3	0	0	0	0	0	0	0	0	0	0	0	0	0	0	0	2	1	2	2	1	2	0	2	1	0
1	19	4	3	2	1	3	2	2	3	2	2	3	2	2	0	0	0	1	0	0	0	0	0	0	0	0	0	0	1	1	0	2	2	2	2	0	2	1	0
1	19	4	3	2	2	2	3	3	3	2	3	2	3	3	0	0	0	0	0	0	0	0	0	0	0	0	0	0	0	1	0	2	2	2	1	0	2	2	0
1	19	3	3	3	0	3	1	1	3	0	3	2	1	3	0	0	0	1	0	0	0	0	0	0	0	0	0	0	1	1	0	0	2	1	2	1	2	2	0
1	19	5	3	3	0	3	1	2	3	2	2	3	1	3	0	0	0	0	0	0	0	0	0	0	0	0	0	0	0	1	0	0	2	1	2	2	2	2	0
1	19	5	4	1	0	0	1	1	0	0	0	0	2	0	0	0	0	1	0	0	0	0	0	0	0	0	0	0	1	2	1	2	2	2	2	2	2	2	0
1	19	4	3	3	0	2	3	3	3	2	1	3	3	2	0	0	1	1	0	0	0	0	0	0	0	0	0	0	2	1	0	0	2	2	2	1	2	1	0
2	20	1	4	0	0	1	1	1	1	0	0	0	0	3	0	0	0	0	0	0	0	0	0	0	0	0	0	0	0	2	1	2	2	2	2	1	2	2	1
2	20	3	4	3	1	3	1	3	3	2	0	0	2	3	0	0	0	1	0	0	0	0	0	0	0	0	0	0	1	1	0	0	2	1	2	2	2	2	1
2	20	4	4	0	0	0	0	3	1	0	0	1	0	0	0	0	0	0	0	0	0	0	0	0	0	0	0	0	0	2	0	2	2	0	2	0	2	2	0
2	20	3	2	2	0	0	0	3	0	2	0	2	0	1	0	0	0	0	0	0	0	0	0	0	0	0	0	0	0	2	1	2	2	2	2	2	2	2	0
2	20	5	5	1	3	3	2	2	1	2	2	3	3	2	0	0	1	0	0	0	0	0	0	0	0	0	0	0	1	2	0	2	2	2	2	2	2	1	0
2	20	3	4	3	1	3	2	3	0	3	3	3	1	3	0	0	1	0	0	0	0	0	0	0	0	0	0	0	1	2	0	2	2	2	2	2	2	2	0
2	20	4	4	1	1	1	0	1	0	0	1	1	1	0	0	0	0	0	0	0	0	0	0	0	0	0	0	0	0	2	1	2	2	0	2	0	2	1	0
2	20	4	4	1	2	1	2	3	2	1	3	3	2	2	0	0	1	0	0	0	0	0	0	0	0	0	0	0	1	2	0	2	2	0	2	2	2	2	0
2	20	3	3	3	2	3	2	3	3	2	3	3	2	2	0	0	0	0	0	0	0	0	0	0	0	0	0	0	0	2	0	2	2	1	1	2	2	2	0
2	20	3	3	1	0	0	0	1	0	0	0	0	1	0	0	0	0	0	0	0	0	0	0	0	0	0	0	0	0	2	2	2	2	2	2	2	2	2	0
2	20	3	4	2	0	3	2	3	3	2	0	0	3	3	0	0	0	0	0	0	0	0	0	0	0	0	0	0	0	2	2	2	2	0	1	1	2	2	0
2	20	4	4	3	1	2	1	1	0	1	3	2	3	3	0	0	0	0	0	0	0	0	0	0	0	0	0	0	0	1	0	0	2	0	2	2	2	1	0
2	20	3	4	1	0	2	1	3	1	0	1	1	1	0	0	0	0	1	0	0	0	0	0	0	0	0	0	0	1	2	2	2	2	2	1	2	2	2	0
2	20	5	4	0	0	0	0	2	1	0	0	2	0	1	1	0	0	0	0	0	0	0	0	0	0	0	0	0	1	1	0	2	2	0	2	1	2	1	0
2	20	3	4	0	0	0	0	3	0	0	0	0	0	0	0	0	1	1	0	0	0	0	0	0	0	0	1	0	2	1	2	2	0	0	0	2	2	1	0
2	20	4	3	3	0	1	0	3	1	1	1	3	0	2	0	0	0	1	0	0	0	0	0	0	0	0	0	0	1	1	0	2	2	2	0	1	2	2	0
2	20	4	4	0	0	0	0	0	0	0	0	3	0	3	0	0	0	1	0	0	0	0	0	0	0	0	0	0	1	2	1	2	2	1	0	2	2	2	0
2	20	4	3	2	1	3	2	1	2	1	1	2	2	3	0	0	1	1	0	0	0	0	0	0	0	0	0	0	2	1	1	0	2	0	0	2	2	2	0
2	20	4	3	1	2	3	3	1	2	1	3	3	3	2	0	1	0	1	0	0	0	0	0	0	0	0	0	0	2	1	0	0	2	1	0	2	0	1	0
2	20	2	4	3	1	2	2	1	2	1	1	1	3	3	0	0	0	1	0	0	0	0	0	0	0	0	0	0	1	1	0	2	2	2	0	0	1	1	0
1	20	2	4	2	1	2	2	1	2	0	3	0	2	2	0	0	0	0	0	0	0	0	0	0	0	0	0	0	0	2	0	0	2	2	2	2	2	2	1
1	20	5	4	0	0	0	0	1	1	0	0	0	0	2	0	0	0	0	0	0	0	0	0	0	0	0	0	0	0	1	0	2	0	0	2	2	2	2	1
1	20	3	4	1	0	0	0	1	1	0	0	0	0	1	0	0	0	0	0	0	0	0	0	0	0	0	0	0	0	2	1	2	2	2	2	2	2	2	1
1	20	1	4	1	2	3	1	2	2	1	2	0	3	0	0	0	0	0	0	0	0	0	0	0	0	0	0	0	0	2	2	2	2	1	2	2	2	2	0
1	20	3	4	3	1	2	2	3	2	3	3	3	1	3	0	0	1	0	0	0	0	0	0	0	0	0	0	0	1	1	1	2	0	1	1	2	2	2	0
1	20	4	2	3	1	2	2	2	3	1	3	3	2	3	0	0	1	0	0	0	0	0	0	0	0	0	0	0	1	2	0	2	2	2	2	2	2	1	0
1	20	3	4	2	0	2	1	1	2	0	0	0	1	2	0	0	0	0	0	0	0	0	0	0	0	0	0	0	0	2	2	2	0	2	2	2	2	2	0
1	20	4	4	2	0	1	2	0	1	0	1	0	1	2	0	0	0	0	0	0	0	0	0	0	0	0	0	0	0	2	0	2	2	1	2	2	2	1	0
1	20	4	2	3	2	3	1	3	3	2	3	2	3	3	0	0	0	0	0	0	0	0	0	0	0	0	0	0	0	2	0	2	0	2	2	2	2	2	0
1	20	4	4	2	3	3	3	3	3	3	3	2	3	3	0	0	0	0	0	0	0	0	0	0	0	0	0	0	0	2	0	1	2	2	2	2	2	2	0
1	20	1	2	2	1	1	3	1	3	3	3	2	3	3	1	0	0	1	0	0	0	0	0	0	0	0	0	0	2	1	0	2	2	2	0	0	2	2	0
1	20	2	2	3	0	2	2	3	1	2	2	3	2	2	0	0	0	0	0	0	0	0	0	0	0	0	0	0	0	1	0	0	2	0	2	2	2	1	0
1	20	4	3	3	2	2	3	3	3	2	3	1	3	2	1	0	0	1	0	0	0	0	0	0	0	0	0	0	2	1	1	2	2	1	0	1	2	2	0
2	21	1	4	1	1	3	1	2	1	0	0	2	2	0	0	0	0	0	0	0	0	0	0	0	0	0	0	0	0	2	1	0	2	1	2	2	2	2	1
2	21	5	3	2	2	2	2	2	1	1	1	1	1	3	0	0	0	0	0	0	0	0	0	0	0	0	0	0	0	1	0	2	0	1	2	2	2	2	1
2	21	2	3	0	0	0	0	1	0	0	0	0	0	0	0	0	0	0	0	0	0	0	0	0	0	0	0	0	0	2	2	2	2	1	2	2	2	2	0
2	21	3	4	2	0	2	1	3	2	3	2	1	1	3	0	0	0	0	0	0	0	0	0	0	0	0	0	0	0	2	1	2	2	2	2	2	2	2	0
2	21	5	4	1	2	3	0	3	1	0	0	1	0	0	0	0	0	0	0	0	0	0	0	0	0	0	0	0	0	2	0	1	2	2	2	2	2	2	0
2	21	3	3	1	0	1	0	1	0	0	0	0	1	0	0	0	0	0	0	0	0	0	0	0	0	0	0	0	0	2	0	2	2	2	2	2	2	2	0
2	21	5	4	1	1	1	0	0	1	1	0	1	0	3	0	0	1	0	0	0	0	0	0	0	0	0	0	0	1	2	0	2	0	2	2	2	2	2	0
2	21	2	4	1	0	0	1	1	0	0	0	2	0	1	0	0	0	0	0	0	0	0	0	0	0	0	0	0	0	2	2	2	2	2	2	2	2	2	0
2	21	3	2	1	0	2	3	2	2	2	0	3	2	0	0	0	0	0	0	0	0	0	0	0	0	0	0	0	0	1	0	2	0	2	1	1	2	2	0
2	21	3	5	1	0	1	0	3	1	0	0	0	0	0	0	0	0	0	0	0	0	0	0	0	0	0	0	0	0	2	1	2	2	2	2	2	2	2	0
2	21	4	4	0	1	0	1	2	2	0	2	1	1	3	0	0	0	0	0	0	0	0	0	0	0	0	0	0	0	1	0	2	2	1	2	0	2	2	0
2	21	3	4	2	2	1	2	2	3	2	1	3	2	2	0	0	0	1	0	0	0	0	0	0	0	0	0	0	1	2	2	2	2	2	1	1	2	2	0
2	21	1	4	2	0	2	3	1	3	1	2	2	3	3	0	0	0	0	0	0	0	0	0	0	0	0	0	0	0	2	2	2	2	2	2	2	2	2	0
2	21	3	5	0	0	0	0	1	0	0	0	0	0	0	0	0	0	0	0	0	0	0	0	0	0	0	0	0	0	2	2	2	2	2	2	2	2	2	0
2	21	3	3	2	1	3	2	1	3	1	3	3	2	1	0	0	0	1	0	0	0	0	0	0	0	0	0	0	1	2	0	2	2	2	1	1	2	2	0
2	21	1	4	1	0	1	1	1	1	0	1	1	0	0	0	0	0	1	0	0	0	0	0	0	0	0	0	0	1	2	1	2	2	2	1	2	2	2	0
2	21	1	3	3	1	3	2	3	3	3	3	2	1	3	0	0	1	0	0	0	0	0	0	0	0	0	0	0	1	0	0	0	0	0	0	2	2	2	0
2	21	3	3	3	1	3	1	2	2	1	3	3	0	2	0	0	0	0	0	0	0	0	0	0	0	0	0	0	0	1	0	2	2	0	0	2	2	1	0
2	21	2	4	3	0	3	1	1	1	1	0	1	1	0	0	0	0	1	0	0	0	0	0	0	0	0	0	0	1	1	0	2	2	1	0	0	2	2	0
2	21	1	4	2	0	2	0	1	2	0	0	0	1	0	0	0	0	1	0	0	0	0	0	0	0	0	0	0	1	2	1	2	2	2	0	2	2	2	0
2	21	1	3	2	0	3	3	2	1	1	2	3	3	3	0	0	0	1	0	0	0	0	0	0	0	0	0	0	1	1	0	2	2	0	0	0	1	2	0
2	21	3	1	3	1	2	1	2	1	1	2	2	3	2	0	0	1	0	0	0	0	0	0	0	0	0	0	0	1	0	0	0	0	0	0	2	2	2	0
2	21	4	4	3	2	3	3	3	3	3	3	3	3	3	0	0	1	1	0	0	0	0	0	0	0	0	0	0	2	0	0	0	2	0	0	0	2	1	0
1	21	5	4	0	1	0	0	0	1	0	0	0	0	1	0	0	0	0	0	0	0	0	0	0	0	0	0	0	0	2	1	2	2	2	2	2	2	2	1
1	21	5	3	1	1	1	3	3	3	2	0	1	2	3	0	0	0	0	0	0	0	0	0	0	0	0	0	0	0	1	0	0	2	2	2	2	2	2	1
1	21	1	4	2	1	3	2	3	3	2	3	1	3	3	0	0	0	0	0	0	0	0	0	0	0	0	0	0	0	1	0	0	2	2	2	0	2	2	1
1	21	3	2	3	0	1	1	1	1	3	1	0	1	1	0	0	1	0	0	0	0	0	0	0	0	0	0	0	1	1	0	2	0	0	2	1	2	2	1
1	21	1	2	3	0	1	2	2	3	3	2	3	3	2	0	0	1	1	0	0	0	0	0	0	0	0	0	0	2	1	1	0	2	2	1	1	2	2	0
1	21	3	3	3	1	3	1	1	2	1	3	2	2	2	0	0	0	0	0	0	0	0	0	0	0	0	0	0	0	2	0	2	0	2	2	2	2	2	0
1	21	5	4	1	1	2	2	1	1	0	3	1	1	1	0	0	0	0	0	0	0	0	0	0	0	0	0	0	0	2	0	2	2	2	2	2	2	1	0
1	21	3	2	0	0	0	0	1	2	0	3	1	0	1	0	0	0	0	0	0	0	0	0	0	0	0	0	0	0	2	1	2	0	0	2	2	2	2	0
1	21	5	3	2	0	1	1	0	2	1	0	1	2	2	0	0	1	0	0	0	0	0	0	0	0	0	0	0	1	1	1	2	0	0	2	1	2	2	0
1	21	3	1	3	0	1	2	3	3	3	3	0	3	3	0	0	0	0	0	0	0	0	0	0	0	0	0	0	0	2	1	2	2	0	2	2	2	1	0
1	21	3	4	3	0	3	0	1	2	0	3	0	2	2	0	0	0	0	0	0	0	0	0	0	0	0	0	0	0	2	1	2	2	2	2	2	2	2	0
1	21	1	3	0	1	1	2	1	1	0	3	2	3	0	0	0	0	0	0	0	0	0	0	0	0	0	0	0	0	1	0	0	2	2	1	2	2	2	0
1	21	4	3	0	1	0	0	1	0	0	0	0	0	0	0	0	0	0	0	0	0	0	0	0	0	0	0	0	0	1	0	2	0	1	2	2	2	1	0
1	21	5	3	2	1	2	2	1	1	1	1	2	2	3	0	0	0	0	0	0	0	0	0	0	0	0	0	0	0	2	0	2	2	2	2	2	2	2	0
1	21	4	3	1	1	3	2	1	3	2	3	1	2	2	0	0	0	0	0	0	0	0	0	0	0	0	0	0	0	2	2	2	2	0	2	2	2	2	0
1	21	5	3	0	1	0	1	3	3	1	0	1	2	3	0	0	1	0	0	0	0	0	0	0	0	0	0	0	1	2	1	2	2	2	2	2	2	1	0
1	21	5	4	2	0	0	1	1	1	0	0	3	1	1	0	0	0	1	0	0	0	0	0	0	0	0	0	0	1	1	0	2	2	2	0	0	2	2	0
1	21	1	3	1	1	1	2	1	2	0	0	2	2	0	0	0	0	1	0	0	0	0	0	0	0	0	0	0	1	1	2	0	2	2	0	2	1	2	0
1	21	3	4	2	0	2	0	1	3	0	0	3	1	2	0	0	0	0	0	0	0	0	0	0	0	0	0	0	0	1	0	2	2	2	0	1	2	2	0
1	21	4	2	0	2	2	2	1	2	0	1	2	3	0	0	0	1	0	0	0	0	0	0	0	0	0	0	0	1	2	0	2	2	2	1	2	2	2	0
1	21	1	4	3	1	3	2	3	3	1	3	2	1	3	0	0	0	1	0	0	0	0	0	0	0	0	0	0	1	1	0	0	2	1	2	2	2	2	0
1	21	4	3	3	0	0	0	1	0	0	2	0	0	1	0	0	0	0	0	0	0	0	0	0	0	0	0	0	0	1	0	2	0	2	1	2	2	2	0
1	21	4	4	3	1	2	1	0	2	0	3	0	0	3	0	0	1	0	0	0	0	0	0	0	0	0	0	0	1	1	0	2	2	0	0	2	2	1	0
1	21	4	4	2	2	1	1	2	3	1	2	0	3	2	0	0	1	1	0	0	0	0	0	0	0	0	0	0	2	1	0	2	2	1	0	2	1	1	0
2	22	4	4	0	0	0	0	1	0	0	0	3	0	0	0	0	0	0	0	0	0	0	0	0	0	0	0	0	0	2	0	2	2	0	2	2	2	2	1
2	22	1	4	0	0	1	0	1	0	0	1	0	0	1	0	0	0	0	0	0	0	0	0	0	0	0	0	0	0	1	0	0	2	2	1	2	2	2	1
2	22	2	3	1	1	3	2	1	1	1	1	1	1	0	0	0	0	0	0	0	0	0	0	0	0	0	0	0	0	2	2	2	2	2	2	2	2	2	1
2	22	5	3	1	3	0	0	0	0	1	0	0	0	0	0	0	0	0	0	0	0	0	0	0	0	0	0	0	0	2	1	2	2	2	2	2	2	2	1
2	22	2	5	3	0	2	3	1	2	1	0	3	2	0	0	0	0	1	0	0	0	0	0	0	0	0	0	0	1	1	0	0	1	2	1	1	2	2	0
2	22	3	3	3	3	3	1	0	2	3	3	3	0	3	0	0	0	0	0	0	0	0	0	0	0	0	0	0	0	2	1	2	2	0	2	0	2	1	0
2	22	5	5	2	2	3	2	1	2	1	0	1	2	2	0	0	0	0	0	0	0	0	0	0	0	0	0	0	0	2	0	2	2	2	2	2	2	2	0
2	22	2	4	1	1	3	0	0	1	1	1	1	0	1	0	0	1	0	0	0	0	0	0	0	0	0	0	0	1	2	2	2	0	2	1	2	2	2	0
2	22	4	4	3	1	3	2	3	2	2	3	1	2	2	0	0	0	0	0	0	0	0	0	0	0	0	0	0	0	2	1	2	2	1	1	2	2	2	0
2	22	1	4	0	1	2	2	3	3	1	3	2	2	3	0	0	0	0	0	0	0	0	0	0	0	0	0	0	0	2	2	2	2	2	1	2	2	2	0
2	22	4	4	0	1	2	3	1	2	1	0	3	2	3	0	0	0	0	0	0	0	0	0	0	0	0	0	0	0	1	0	0	2	0	1	2	2	2	0
2	22	3	3	3	2	3	2	1	3	3	2	3	3	3	0	0	1	0	0	0	0	0	0	0	0	1	0	0	2	1	0	2	0	0	1	2	2	2	0
2	22	4	3	3	2	2	2	1	2	3	3	2	3	3	0	0	1	0	0	0	0	0	0	0	0	0	0	0	1	1	0	2	0	2	1	2	2	2	0
2	22	4	4	0	0	0	1	2	1	1	0	3	1	1	0	0	1	0	0	0	0	0	0	0	0	0	0	0	1	1	0	2	2	2	2	0	2	2	0
2	22	1	4	3	1	3	3	2	3	1	0	3	3	2	0	0	0	1	0	0	0	0	0	0	0	0	0	0	1	1	0	0	2	2	1	2	2	2	0
2	22	3	4	2	1	2	2	1	2	1	0	3	2	1	0	0	0	1	0	0	0	0	0	0	0	0	0	0	1	2	1	2	2	2	1	0	2	2	0
2	22	4	4	0	0	0	0	1	0	0	0	1	0	0	0	0	0	0	0	0	0	0	0	0	0	0	0	0	0	2	1	2	2	2	1	2	2	2	0
2	22	4	4	2	1	2	1	3	1	0	0	2	0	2	0	0	0	0	0	0	0	0	0	0	0	0	0	0	0	1	0	0	2	0	0	2	2	2	0
2	22	4	3	0	0	1	1	1	0	0	0	3	1	0	0	0	0	0	0	0	0	0	0	0	0	0	0	0	0	2	0	2	2	2	0	1	2	2	0
1	22	5	2	3	1	1	1	2	3	2	0	2	1	3	0	0	0	0	0	0	0	0	0	0	0	0	0	0	0	2	2	2	2	2	2	1	2	2	1
1	22	3	4	1	0	1	0	3	1	0	0	3	0	1	0	0	0	0	0	0	0	0	0	0	0	0	0	0	0	2	1	2	2	2	2	0	2	1	0
1	22	3	4	3	0	1	1	2	2	1	0	1	2	3	0	0	1	0	0	0	0	0	0	0	0	0	0	0	1	2	0	2	2	1	1	2	2	2	0
1	22	1	2	1	0	1	2	3	3	3	2	0	2	3	0	0	0	0	0	0	0	0	0	0	0	0	0	0	0	1	0	2	2	2	2	0	2	2	0
1	22	4	2	0	0	0	0	1	0	0	1	0	0	1	0	0	0	0	0	0	0	0	0	0	0	0	0	0	0	1	0	2	0	0	2	2	2	2	0
1	22	5	4	1	2	3	3	1	3	2	3	2	3	2	0	0	0	1	0	0	0	0	0	0	0	0	0	0	1	2	0	2	2	2	2	2	2	2	0
1	22	5	3	0	0	0	0	1	1	0	1	0	0	1	0	0	1	0	0	0	0	0	0	0	0	0	0	0	1	2	0	2	2	2	2	2	2	2	0
1	22	5	5	0	1	0	0	2	1	0	0	0	1	1	0	0	0	0	0	0	0	0	0	0	0	0	0	0	0	2	1	2	2	2	2	2	2	2	0
1	22	3	5	1	0	0	0	1	1	0	0	0	0	1	1	0	0	0	0	0	0	0	0	0	0	0	0	0	1	1	1	1	0	2	1	1	2	2	0
1	22	4	4	3	1	2	3	2	1	1	3	1	3	1	0	0	0	0	0	0	0	0	0	0	0	0	0	0	0	2	0	2	2	2	1	2	2	2	0
1	22	3	5	3	0	2	1	0	3	3	0	2	1	3	0	0	0	0	0	0	0	0	0	0	0	0	0	0	0	1	0	2	2	1	1	0	2	2	0
1	22	1	1	3	1	2	2	0	1	3	2	3	2	1	0	0	0	0	0	0	0	0	0	0	0	0	0	0	0	2	0	2	2	1	2	1	2	2	0
1	22	4	4	0	0	0	0	2	0	0	0	0	0	0	0	0	0	0	0	0	0	0	0	0	0	0	0	0	0	2	0	2	2	0	2	2	2	2	0
1	22	2	4	2	1	1	1	2	1	3	1	1	3	1	0	0	1	0	0	0	0	0	0	0	0	0	0	0	1	2	1	2	2	2	1	1	2	1	0
1	22	3	4	3	1	3	2	1	2	1	2	1	2	2	0	0	0	0	0	0	0	0	0	0	0	0	0	0	0	1	0	2	2	2	0	0	2	2	0
1	22	4	4	2	0	0	1	1	2	1	0	2	0	1	0	0	0	1	0	0	0	0	0	0	0	0	0	0	1	1	0	2	0	1	1	2	2	2	0
1	22	3	1	3	0	1	1	1	1	2	1	0	1	0	0	0	0	0	0	0	0	0	0	0	0	0	0	0	0	2	1	2	2	2	1	2	2	2	0
1	22	5	2	2	1	2	3	1	2	0	1	2	1	1	0	0	1	1	0	0	0	0	0	0	0	0	0	0	2	2	0	2	2	2	0	2	2	1	0
1	22	2	3	2	0	1	0	1	2	1	1	1	1	2	0	0	0	0	0	0	0	0	0	0	0	0	0	0	0	1	0	2	2	1	1	0	2	0	0
1	22	3	2	1	0	0	0	1	0	1	2	0	0	0	0	0	1	0	0	0	0	0	0	0	0	0	0	0	1	1	1	2	2	2	1	0	2	1	0
1	22	3	5	2	1	2	1	2	2	2	2	2	2	3	0	0	0	0	0	0	0	0	0	0	0	0	0	0	0	2	0	2	2	2	0	2	2	2	0
1	22	1	4	2	0	2	1	1	2	2	3	3	2	3	0	0	0	0	0	0	0	0	0	0	0	0	0	0	0	1	0	2	2	2	1	0	2	1	0
1	22	5	3	3	0	1	1	1	0	2	3	2	2	1	0	0	1	1	0	0	0	0	0	0	0	0	0	0	2	1	2	2	0	0	0	1	2	1	0
1	22	2	4	2	0	2	3	1	3	2	1	1	3	3	0	0	0	1	0	0	0	0	0	0	0	0	0	0	1	1	0	2	2	0	0	1	2	1	0
2	23	5	4	0	3	0	1	2	0	2	2	3	0	0	0	0	0	0	0	0	0	0	0	0	0	0	0	0	0	2	0	2	2	2	2	2	2	2	1
2	23	5	4	0	0	0	0	1	0	0	0	0	0	0	0	0	0	0	0	0	0	0	0	0	0	0	0	0	0	1	0	2	2	2	2	0	2	1	1
2	23	5	3	1	1	0	0	2	1	0	0	1	0	0	0	0	0	0	0	0	0	0	0	0	0	0	0	0	0	1	0	0	0	2	2	2	2	2	1
2	23	3	5	1	0	2	0	0	0	2	0	0	0	1	0	0	1	0	0	0	0	0	0	0	0	0	0	0	1	1	0	0	2	1	2	2	2	1	1
2	23	3	4	0	1	0	0	2	1	0	2	2	0	3	0	0	0	0	0	0	0	0	0	0	0	0	0	0	0	1	0	1	0	0	2	1	2	2	1
2	23	1	2	1	2	3	3	1	3	2	3	3	2	3	1	0	0	1	0	0	0	0	0	0	0	0	0	0	2	2	1	2	2	2	1	2	2	2	0
2	23	4	2	2	3	3	1	3	2	3	3	3	1	3	0	0	0	0	0	0	0	0	0	0	0	0	0	0	0	1	0	2	2	0	2	2	2	0	0
2	23	4	3	1	1	1	0	1	0	0	0	0	0	0	0	0	0	0	0	0	0	0	0	0	0	0	0	0	0	0	0	0	0	2	0	2	2	1	0
2	23	1	4	1	2	3	3	3	3	1	1	3	3	3	0	0	0	1	0	0	0	0	0	0	0	0	0	0	1	1	2	0	2	2	0	1	2	2	0
2	23	5	3	3	3	3	3	0	3	3	3	3	3	3	0	0	0	0	0	0	0	0	0	0	0	0	0	0	0	2	1	2	2	1	2	0	2	2	0
2	23	1	3	0	1	0	0	1	1	1	1	2	1	0	0	1	0	1	0	0	0	0	0	0	0	0	0	0	2	1	0	2	2	0	0	1	0	2	0
2	23	3	4	0	0	0	0	0	0	0	0	0	0	3	0	0	0	0	0	0	0	0	0	0	0	0	0	0	0	2	2	2	2	2	2	0	2	2	0
2	23	3	3	1	0	0	0	1	0	0	0	0	0	0	0	0	0	1	0	0	0	0	0	0	0	0	0	0	1	2	0	2	2	2	1	2	2	2	0
2	23	4	4	0	2	1	0	0	1	3	2	0	0	2	1	0	1	1	0	0	0	0	0	0	0	0	0	0	2	1	1	0	2	0	0	1	2	2	0
2	23	1	4	2	1	3	3	3	3	2	3	2	3	2	0	0	0	1	0	0	0	0	0	0	0	0	0	0	1	2	0	2	2	2	0	2	2	2	0
2	23	3	4	0	0	1	0	3	0	0	1	1	1	1	0	0	1	1	0	0	0	0	0	0	0	0	0	0	2	2	2	2	2	2	0	2	2	2	0
2	23	4	5	2	3	3	3	1	3	1	1	2	3	2	1	0	0	1	0	0	0	0	0	0	0	0	0	0	2	2	2	2	2	1	0	2	2	2	0
2	23	3	4	0	0	0	1	1	2	0	2	2	2	1	0	0	0	1	0	0	0	0	0	0	0	0	0	0	1	2	1	2	2	2	2	0	2	2	0
2	23	5	5	3	3	2	3	3	3	2	3	3	3	2	0	0	0	1	0	0	0	0	0	0	0	0	0	0	1	1	0	2	2	1	1	0	2	2	0
1	23	3	4	0	1	0	0	1	0	0	2	0	0	1	0	0	0	0	0	0	0	0	0	0	0	0	0	0	0	2	0	2	2	0	2	2	2	1	1
1	23	3	3	3	1	1	1	2	1	2	1	3	0	2	0	0	0	0	0	0	0	0	0	0	0	0	0	0	0	1	0	2	0	1	2	2	2	2	1
1	23	3	4	3	0	3	3	2	2	1	0	2	2	2	0	0	0	0	0	0	0	0	0	0	0	0	0	0	0	2	1	2	2	1	2	2	2	2	1
1	23	3	5	2	0	0	0	1	1	0	0	0	0	0	0	0	0	0	0	0	0	0	0	0	0	0	0	0	0	2	2	2	2	2	2	2	2	2	1
1	23	5	4	3	1	3	1	1	2	2	2	2	2	1	0	0	1	0	0	0	0	0	0	0	0	0	0	0	1	2	0	2	2	0	2	2	2	2	1
1	23	5	4	3	0	1	0	3	0	3	3	3	0	3	0	0	0	0	0	0	0	0	0	0	0	0	0	0	0	2	2	2	2	2	2	1	2	1	1
1	23	3	4	2	0	2	2	1	2	2	2	0	2	3	0	0	0	0	0	0	0	0	0	0	0	0	0	0	0	2	0	2	2	2	2	2	2	2	1
1	23	3	2	1	1	1	2	3	1	2	0	3	2	2	0	0	0	0	0	0	0	0	0	0	0	0	0	0	0	2	2	2	0	2	2	2	2	1	0
1	23	3	3	1	1	2	1	1	3	2	3	3	1	2	0	0	0	0	0	0	0	0	0	0	0	0	0	0	0	2	1	2	2	1	1	2	2	2	0
1	23	1	5	0	0	1	0	1	1	1	3	0	0	2	0	0	1	0	0	0	0	0	0	0	0	0	0	0	1	1	0	2	2	2	2	0	2	2	0
1	23	5	4	3	1	3	3	1	3	1	2	2	3	1	0	0	0	0	0	0	0	0	0	0	0	0	0	0	0	1	0	0	2	0	1	2	2	2	0
1	23	1	2	1	2	1	1	1	2	1	2	1	2	2	0	0	0	0	0	0	0	0	0	0	0	0	0	0	0	1	0	2	1	1	1	0	2	2	0
1	23	5	5	0	0	1	0	1	1	0	0	0	1	0	0	0	0	0	0	0	0	0	0	0	0	0	0	0	0	2	0	2	2	2	2	2	2	2	0
1	23	1	1	0	0	1	2	1	3	2	3	3	2	1	1	0	0	0	0	0	0	0	0	0	0	0	0	0	1	1	0	2	1	2	1	2	2	0	0
1	23	2	2	0	0	0	0	1	1	0	0	0	0	1	0	0	0	0	0	0	0	0	0	0	0	0	0	0	0	1	0	2	2	1	1	0	2	2	0
1	23	2	2	0	0	1	1	1	1	0	0	1	1	1	0	0	0	0	0	0	0	0	0	0	0	0	0	0	0	2	2	2	1	1	1	2	2	1	0
1	23	3	5	2	0	1	0	1	1	0	0	2	0	1	0	0	0	0	0	0	0	0	0	0	0	0	0	0	0	1	0	0	0	2	1	1	2	2	0
1	23	3	4	2	0	1	1	2	3	0	3	1	0	3	0	1	0	1	0	0	0	0	0	0	0	0	0	0	2	1	0	2	2	2	1	2	0	2	0
1	23	3	3	3	2	3	3	3	2	2	3	3	3	3	0	0	0	0	0	0	0	0	0	0	0	0	0	0	0	1	0	1	2	2	0	2	2	2	0
1	23	4	5	0	0	0	0	1	0	0	0	0	0	1	0	0	0	0	0	0	0	0	0	0	0	0	0	0	0	2	2	2	2	2	1	2	2	2	0
1	23	4	3	3	1	3	2	3	3	2	3	2	2	2	0	0	0	0	0	0	0	0	0	0	0	0	0	0	0	1	0	2	2	0	1	0	2	2	0
1	23	5	5	0	1	0	0	3	2	2	0	0	0	3	1	0	0	1	0	0	0	0	0	0	0	0	0	0	2	1	0	2	2	2	0	1	2	1	0
1	23	4	4	2	0	1	0	1	0	0	1	1	0	2	0	0	0	0	0	0	0	0	0	0	0	0	0	0	0	1	0	2	2	2	1	1	2	1	0
1	23	2	5	0	0	1	1	1	1	0	0	0	2	1	0	0	1	0	0	0	0	0	0	0	0	1	0	0	2	2	1	2	2	2	2	2	2	1	0
1	23	3	4	3	2	3	3	1	3	3	2	2	3	3	0	0	0	0	0	0	0	0	0	0	0	0	0	0	0	1	0	2	1	2	1	0	2	2	0
1	23	1	3	3	0	1	2	3	2	3	3	2	2	2	0	0	0	1	0	0	0	0	0	0	0	0	0	0	1	0	0	2	0	0	0	1	2	1	0
1	23	4	5	2	0	2	2	1	3	2	2	0	2	2	1	0	1	0	0	0	0	0	0	0	0	0	0	0	2	2	1	2	2	2	2	2	2	2	0
1	23	2	4	0	0	0	0	1	0	0	0	0	0	0	0	0	0	1	0	0	0	0	0	0	0	0	0	0	1	1	0	0	2	2	2	2	2	1	0
2	24	5	5	2	2	3	2	1	1	2	0	0	1	2	0	0	0	0	0	0	0	0	0	0	0	0	0	0	0	2	1	2	2	2	2	2	2	2	1
2	24	5	4	2	2	1	0	3	1	0	0	1	3	0	0	0	0	0	0	0	0	0	0	0	0	0	0	0	0	2	1	2	2	2	2	2	2	2	0
2	24	5	5	1	2	1	0	1	0	1	0	0	0	0	0	0	0	0	0	0	0	0	0	0	0	0	0	0	0	1	2	0	2	0	1	0	2	2	0
2	24	5	2	3	3	3	3	3	3	3	3	3	3	3	0	0	0	0	0	0	0	0	0	0	0	0	0	0	0	2	1	2	2	2	2	0	2	1	0
2	24	3	5	3	0	2	3	1	3	2	2	3	3	1	0	0	0	0	0	0	0	0	0	0	0	0	0	0	0	2	2	2	2	2	2	2	2	2	0
2	24	3	4	2	0	0	0	0	0	0	0	2	0	2	0	0	0	0	0	0	0	0	0	0	0	0	0	0	0	2	0	2	2	0	2	2	2	2	0
2	24	3	5	2	1	3	1	1	0	2	3	1	1	1	0	0	0	0	1	0	0	0	0	0	0	0	0	0	1	2	2	2	0	2	2	2	2	2	0
2	24	5	3	2	1	2	2	1	2	1	2	2	2	3	0	0	1	0	0	0	0	0	0	0	0	1	0	0	2	1	0	0	2	2	1	2	2	2	0
2	24	2	4	1	0	0	0	2	1	0	0	3	0	0	0	0	0	0	0	0	0	0	0	0	0	0	0	0	0	2	2	2	2	0	1	2	2	2	0
2	24	1	5	3	1	3	2	1	3	1	1	0	2	3	0	0	0	0	0	0	0	0	0	0	0	0	0	0	0	1	0	0	2	2	2	1	2	1	0
2	24	1	4	1	2	3	3	3	2	3	3	3	3	3	0	0	0	1	0	0	0	0	0	0	0	0	0	0	1	2	1	2	2	0	2	2	2	2	0
2	24	4	5	0	0	0	1	1	1	0	0	0	2	0	0	0	1	1	0	0	0	0	0	0	0	0	0	0	2	2	2	2	2	2	0	1	2	2	0
2	24	1	4	1	0	0	0	1	0	0	0	0	0	0	0	0	0	1	0	0	0	0	0	0	0	0	0	0	1	1	0	2	2	2	0	1	1	2	0
2	24	2	3	0	0	0	0	1	0	0	0	0	0	0	0	0	1	1	0	0	0	0	0	0	0	0	0	0	2	1	0	2	2	2	0	2	2	2	0
1	24	5	4	0	1	1	1	1	0	2	1	3	1	1	0	0	0	0	0	0	0	0	0	0	0	0	0	0	0	1	0	0	2	2	2	1	2	2	1
1	24	1	4	1	0	0	0	1	0	0	0	1	0	3	0	0	1	0	0	0	0	0	0	0	0	0	0	0	1	1	1	0	2	0	2	2	2	2	1
1	24	5	4	2	2	0	0	3	1	3	0	1	1	2	0	0	0	0	0	0	0	0	0	0	0	0	0	0	0	2	0	2	2	0	2	2	2	2	1
1	24	5	5	2	0	0	0	0	0	1	0	1	0	0	0	0	0	0	0	0	0	0	0	0	0	0	0	0	0	2	1	0	2	2	2	1	2	2	1
1	24	5	5	3	1	2	3	3	1	3	2	0	3	3	0	0	0	0	0	0	0	0	0	0	0	0	1	0	1	1	0	0	2	1	2	1	2	2	1
1	24	1	2	0	0	1	1	1	2	0	1	1	1	3	0	0	0	0	0	0	0	0	0	0	0	0	0	0	0	2	0	2	2	1	2	2	2	1	1
1	24	3	2	3	1	3	1	1	3	2	3	2	1	3	0	0	0	0	0	0	0	0	0	0	0	0	0	0	0	2	0	2	2	2	2	2	2	2	1
1	24	3	4	0	0	0	0	1	0	0	0	1	0	0	0	0	0	0	0	0	0	0	0	0	0	0	0	0	0	2	1	2	1	2	1	2	2	2	1
1	24	2	4	1	2	2	2	0	3	2	3	1	2	3	0	0	0	0	0	0	0	0	0	0	0	0	0	0	0	2	2	2	2	2	2	2	2	2	1
1	24	2	2	2	2	0	1	1	0	2	1	0	0	0	0	0	0	0	0	0	0	0	0	1	0	0	0	0	1	1	1	2	0	2	1	1	2	2	0
1	24	5	5	3	2	3	2	3	3	1	1	0	1	3	0	0	0	0	0	0	0	0	0	0	0	0	0	0	0	2	2	2	2	1	2	2	2	2	0
1	24	3	5	3	0	2	2	1	2	1	3	1	2	2	0	0	0	0	0	0	0	0	0	0	0	0	0	0	0	2	0	2	2	2	1	2	2	2	0
1	24	3	4	3	0	2	1	3	3	2	1	1	1	0	0	0	0	0	0	0	0	0	0	0	0	0	0	0	0	1	0	0	0	2	1	1	2	2	0
1	24	5	5	1	0	0	0	1	1	0	0	0	0	1	0	0	0	0	0	0	0	0	0	0	0	0	0	0	0	2	2	2	2	2	2	1	2	2	0
1	24	5	4	1	0	0	2	0	1	2	1	1	2	0	0	0	0	0	0	0	0	0	0	0	0	0	0	0	0	2	2	2	2	2	2	1	2	2	0
1	24	3	4	1	0	0	0	1	0	0	1	0	0	0	0	0	0	0	0	0	0	0	0	0	0	0	0	0	0	1	0	0	2	0	2	2	2	2	0
1	24	3	3	3	1	3	2	1	2	0	2	0	1	1	0	0	0	0	0	0	0	0	0	0	0	0	0	0	0	1	0	1	2	1	0	1	2	1	0
1	24	1	5	2	1	3	3	1	3	1	1	2	3	3	0	0	0	1	0	0	0	0	0	0	0	0	0	0	1	1	0	2	2	2	0	1	2	2	0
1	24	2	4	3	0	2	1	1	1	3	1	1	1	1	0	0	1	1	0	0	0	0	0	0	0	0	0	0	2	2	0	2	2	1	0	2	2	2	0
1	24	3	4	3	1	3	2	3	3	1	3	2	1	3	0	0	1	0	0	0	0	0	0	0	0	0	0	0	1	2	0	2	2	0	1	2	2	2	0
1	24	1	2	1	2	1	2	3	2	3	2	2	2	3	0	0	0	0	0	0	0	0	0	0	0	0	0	0	0	1	1	2	1	1	1	2	2	1	0
1	24	2	3	1	0	1	0	1	1	0	0	0	0	1	0	0	0	0	0	0	0	0	0	0	0	0	0	0	0	1	0	2	2	2	2	0	2	2	0
1	24	3	4	3	0	1	1	2	1	1	1	1	2	2	0	0	1	1	0	0	0	0	0	0	0	1	0	0	2	1	0	2	2	0	0	1	2	1	0
1	24	1	2	3	1	1	1	3	1	3	3	1	1	3	0	0	0	0	0	0	0	0	0	0	0	0	0	0	0	1	1	0	2	0	0	1	2	1	0
1	24	3	4	3	3	2	3	2	3	3	3	3	3	3	0	0	0	1	0	0	0	0	0	0	0	1	0	0	2	1	2	2	0	2	0	0	1	1	0
1	24	4	3	2	1	2	1	3	1	3	3	2	1	2	1	0	1	0	0	0	0	0	0	0	0	0	0	0	2	0	0	0	0	2	0	0	2	2	0
2	25	1	2	0	0	1	0	1	0	0	0	3	0	0	0	0	0	0	0	0	0	0	0	0	0	0	0	0	0	2	1	2	2	1	2	2	2	2	1
2	25	5	5	0	0	0	0	0	0	0	0	0	0	0	0	0	0	0	0	0	0	0	0	0	0	0	0	0	0	2	0	0	2	2	2	2	2	2	1
2	25	5	5	0	0	0	0	1	1	0	0	0	0	0	0	0	0	0	0	0	0	0	0	0	0	0	0	0	0	2	2	2	2	2	2	2	2	2	1
2	25	3	5	2	2	1	1	1	2	1	0	2	0	2	0	0	0	0	0	0	0	0	0	0	0	0	0	0	0	2	2	2	2	2	2	2	2	2	1
2	25	5	5	1	1	0	0	1	1	1	0	0	1	0	0	0	0	0	0	0	0	0	0	0	0	0	0	0	0	1	0	0	2	2	2	1	2	2	1
2	25	1	5	0	1	2	3	1	2	1	0	0	3	2	0	0	0	1	0	0	0	0	0	0	0	0	0	0	1	2	2	2	2	2	2	2	2	2	0
2	25	1	2	2	1	2	0	0	0	1	0	3	0	1	0	0	0	0	0	0	0	0	0	0	0	0	0	0	0	2	0	0	2	2	2	2	2	2	0
2	25	3	5	2	2	1	1	0	2	1	2	3	1	2	0	0	0	0	0	0	0	0	0	0	0	0	0	0	0	2	1	2	1	1	1	2	2	2	0
2	25	1	4	1	0	1	0	1	1	1	0	1	0	0	0	0	0	0	0	0	0	0	0	0	0	0	0	0	0	2	1	2	2	2	2	2	2	2	0
2	25	3	4	1	0	3	0	1	3	0	1	1	0	1	0	0	1	1	0	0	0	0	0	0	0	0	0	0	2	1	0	2	2	0	1	1	2	2	0
2	25	2	5	2	2	3	3	1	3	1	1	3	2	3	0	0	1	1	0	0	0	0	0	0	0	0	0	0	2	2	0	2	2	2	1	2	2	2	0
2	25	2	4	0	1	1	1	1	2	1	1	2	2	0	0	0	0	0	0	0	0	0	0	0	0	0	0	0	0	2	2	2	2	2	2	2	2	2	0
2	25	4	3	2	1	2	2	1	1	1	0	3	2	0	0	0	0	0	0	0	0	0	0	0	0	0	0	0	0	1	0	2	2	2	1	1	2	1	0
2	25	3	3	1	2	2	2	1	3	1	2	1	3	2	0	0	0	1	0	0	0	0	0	0	0	0	0	0	1	2	1	2	2	2	2	0	2	2	0
2	25	5	5	1	1	1	0	2	0	0	0	0	3	1	1	0	0	1	0	0	0	0	0	0	0	0	0	0	2	1	0	2	0	2	1	0	2	2	0
2	25	3	4	2	2	0	1	3	2	1	2	2	0	3	1	0	1	1	0	0	0	0	0	0	0	1	0	0	2	0	0	1	0	2	0	0	2	2	0
2	25	3	3	2	2	3	3	1	1	1	1	3	3	0	0	0	0	1	0	0	0	0	0	0	0	1	0	0	2	2	0	2	2	2	0	2	2	2	0
1	25	3	5	2	1	3	2	1	3	1	3	3	1	3	0	0	1	0	0	0	0	0	0	0	0	0	0	0	1	2	0	2	2	2	2	1	2	2	1
1	25	3	3	2	1	2	1	1	1	1	1	3	1	2	0	0	0	0	0	0	0	0	0	0	0	0	0	0	0	2	1	2	2	2	2	2	2	2	0
1	25	4	3	0	1	0	0	1	0	1	2	0	0	0	0	0	1	0	0	0	0	0	0	0	0	0	0	0	1	2	1	2	2	2	2	2	2	1	0
1	25	3	5	0	0	0	1	1	3	3	0	0	1	3	0	0	0	0	0	0	0	0	0	0	0	0	0	0	0	1	0	2	0	1	2	2	2	2	0
1	25	4	3	0	0	1	1	1	0	1	2	1	1	3	0	0	0	0	0	0	0	0	0	0	0	0	0	0	0	1	0	2	0	2	2	0	2	2	0
1	25	3	3	3	2	2	3	1	3	1	2	0	3	2	0	0	0	0	1	0	0	0	0	0	0	0	0	0	1	1	1	2	0	2	1	0	2	2	0
1	25	3	5	0	1	0	1	1	1	1	0	1	1	0	0	0	0	0	0	0	0	0	0	0	0	0	0	0	0	2	2	2	2	2	2	2	2	2	0
1	25	4	4	3	2	2	1	1	2	3	3	3	2	2	0	0	1	0	0	0	0	0	0	0	0	0	0	0	1	1	0	0	2	2	2	2	2	1	0
1	25	5	4	0	0	0	0	1	0	0	0	2	0	1	0	0	0	0	0	0	0	0	0	0	0	0	0	0	0	1	0	2	2	2	1	0	2	1	0
1	25	1	1	1	1	1	3	3	2	3	3	2	3	2	0	0	0	0	0	0	0	0	0	0	0	0	0	0	0	1	0	2	1	2	0	1	2	2	0
1	25	3	4	3	2	2	2	3	3	2	3	3	2	3	0	0	0	1	0	0	0	0	0	0	0	0	0	0	1	1	0	2	2	0	2	0	2	2	0
1	25	3	5	1	0	1	2	1	2	1	0	0	3	1	0	0	1	0	0	0	0	0	0	0	0	0	0	0	1	2	2	2	2	2	1	2	2	2	0
1	25	4	4	0	0	1	0	0	1	0	0	1	0	2	0	0	0	0	0	0	0	0	0	0	0	0	0	0	0	2	0	2	2	1	2	2	2	1	0
1	25	4	3	0	0	0	0	0	1	0	2	0	1	2	0	0	0	0	0	0	0	0	0	0	0	0	0	0	0	1	0	2	1	2	1	0	2	1	0
1	25	1	3	3	0	0	1	2	0	1	0	0	1	0	0	0	0	1	0	0	0	0	0	0	0	0	0	0	1	0	0	0	2	2	0	0	2	1	0
1	25	3	3	3	1	2	3	2	2	3	1	2	3	3	0	0	0	0	0	0	0	0	0	0	0	0	0	0	0	1	0	2	1	2	1	2	2	2	0
1	25	4	3	0	0	0	2	3	3	3	2	3	3	3	0	1	1	1	0	0	0	0	0	0	0	0	0	0	2	2	1	2	2	2	2	2	2	2	0
2	26	3	4	3	1	3	1	3	1	3	2	2	1	2	0	0	0	0	0	0	0	0	0	0	0	0	0	0	0	2	0	2	0	2	2	2	2	2	1
2	26	3	2	3	3	3	3	3	3	3	3	3	3	2	0	0	0	0	0	0	0	0	0	0	0	0	0	1	1	1	0	2	0	0	2	2	2	2	1
2	26	2	3	0	0	1	1	1	1	2	1	1	1	1	0	0	0	0	0	0	0	0	0	0	0	0	0	0	0	2	1	2	2	2	2	2	2	2	0
2	26	1	5	0	0	0	0	1	0	0	0	0	0	1	0	0	0	0	0	0	0	0	0	0	0	0	0	0	0	2	1	2	2	2	2	2	2	2	0
2	26	5	3	0	3	3	3	1	2	2	1	2	3	2	0	0	0	0	0	0	0	0	0	0	0	0	0	0	0	2	1	2	2	2	2	2	2	2	0
2	26	1	3	0	0	0	0	1	0	0	0	0	0	0	0	0	0	0	0	0	0	0	0	0	0	0	0	0	0	1	0	0	2	2	2	2	2	1	0
2	26	4	4	1	3	2	3	1	3	3	3	3	3	2	0	0	0	0	0	0	0	0	0	0	0	0	0	0	0	1	0	2	0	1	2	2	2	2	0
2	26	5	3	3	0	1	2	1	0	2	0	0	1	0	0	0	0	0	0	0	0	0	0	0	0	0	0	0	0	2	2	2	2	1	2	2	2	2	0
2	26	2	3	1	1	1	1	1	1	0	1	1	2	1	0	0	0	1	0	0	0	0	0	0	0	0	0	0	1	1	2	0	0	0	1	2	2	2	0
2	26	1	3	2	1	3	1	2	2	2	3	1	1	2	0	0	0	1	0	0	0	0	0	0	0	0	0	0	1	1	0	2	1	2	0	1	2	2	0
2	26	3	4	3	2	3	1	1	0	0	0	0	1	2	0	0	0	1	0	0	0	0	0	0	0	0	0	0	1	2	1	2	2	1	0	2	2	2	0
2	26	3	4	2	2	3	3	2	3	3	2	2	3	3	1	0	1	1	0	0	0	0	0	0	0	0	0	1	2	1	0	2	2	1	0	2	2	2	0
2	26	5	4	1	2	0	1	0	1	2	1	3	1	2	0	0	0	0	0	0	0	0	0	0	0	0	0	0	0	0	0	0	0	1	0	1	2	1	0
2	26	4	3	0	1	2	1	2	1	0	0	1	1	0	0	0	0	1	0	0	0	0	0	0	0	0	0	0	1	1	2	2	2	0	0	1	2	2	0
1	26	5	4	2	2	1	2	2	3	3	3	3	2	3	0	0	0	0	0	0	0	0	0	0	0	0	0	0	0	2	1	2	2	0	2	2	2	2	1
1	26	3	4	2	0	1	2	1	1	1	0	0	0	2	0	0	1	0	0	0	0	0	0	0	0	0	0	0	1	1	0	2	0	2	2	2	2	1	1
1	26	5	5	3	1	0	0	3	1	1	0	2	0	3	0	0	0	0	0	0	0	0	0	0	0	0	0	0	0	2	0	2	2	1	2	2	2	2	1
1	26	3	3	2	0	2	3	1	2	2	2	3	1	3	0	0	1	0	0	0	0	0	0	0	0	0	0	0	1	1	0	1	0	2	2	2	2	2	1
1	26	2	3	3	1	3	1	1	2	1	3	2	2	2	0	0	0	0	0	0	0	0	0	0	0	0	0	0	0	2	0	2	2	2	2	2	2	2	1
1	26	1	4	2	0	0	0	1	0	0	0	0	0	0	0	0	0	0	0	0	0	0	0	0	0	0	0	0	0	2	0	2	1	2	1	2	2	2	0
1	26	4	5	2	0	1	1	3	2	1	3	3	1	2	0	0	0	0	0	0	0	0	0	0	0	0	0	0	0	2	0	2	2	0	1	2	2	2	0
1	26	1	3	0	0	0	0	1	0	0	0	0	0	0	0	0	0	0	0	0	0	0	0	0	0	0	0	0	0	2	1	2	2	2	0	1	2	2	0
1	26	4	3	3	2	2	3	3	3	3	3	3	3	2	0	0	0	0	0	0	0	0	0	0	0	0	0	0	0	2	1	2	2	2	2	2	2	2	0
1	26	5	5	2	2	2	3	1	2	2	1	2	3	2	0	0	1	0	0	0	0	0	0	0	0	0	0	0	1	1	0	2	2	2	1	0	2	2	0
1	26	5	5	3	2	3	3	3	3	3	1	1	3	3	1	0	1	0	0	0	0	0	0	0	0	0	0	0	2	2	1	2	2	2	0	1	2	2	0
1	26	4	3	3	0	3	3	3	3	3	3	3	2	3	0	0	1	0	0	0	0	0	0	0	0	0	1	0	2	1	0	0	2	2	1	0	2	2	0
1	26	3	5	2	1	3	3	1	0	3	3	3	2	1	0	0	0	0	0	0	0	0	0	0	0	0	0	0	0	1	0	2	0	2	2	1	2	2	0
1	26	4	5	2	0	0	0	0	1	3	1	1	0	1	0	0	0	0	0	0	0	0	0	0	0	0	0	0	0	2	0	2	2	1	1	0	2	2	0
1	26	5	5	1	0	0	0	0	0	0	0	0	0	1	0	0	0	0	0	0	0	0	0	0	0	0	0	0	0	2	0	2	2	2	1	2	2	2	0
1	26	4	4	1	0	2	3	1	1	3	2	1	2	2	1	0	1	1	0	0	0	0	0	0	0	0	0	0	2	1	0	2	1	2	0	2	2	0	0
2	27	5	5	0	0	0	0	0	0	0	0	0	0	0	0	0	0	0	0	0	0	0	0	0	0	0	0	0	0	2	1	2	2	2	2	2	2	2	1
2	27	5	5	1	2	1	1	1	1	1	0	3	3	0	0	0	0	0	0	0	0	0	0	0	0	0	0	0	0	2	0	2	2	1	2	2	2	2	1
2	27	5	5	2	1	3	1	3	0	2	3	0	3	0	0	0	0	0	0	0	0	0	0	0	0	0	0	0	0	1	0	0	2	1	2	1	2	2	1
2	27	2	5	0	0	0	0	1	0	0	0	0	0	0	0	0	0	0	0	0	0	0	0	0	0	0	0	0	0	2	0	2	2	2	2	1	2	2	1
2	27	1	4	0	2	2	0	1	0	0	0	2	0	1	0	0	0	0	0	0	0	0	0	0	0	0	0	0	0	2	1	2	2	2	2	2	2	2	0
2	27	5	4	1	2	2	2	1	1	0	1	0	2	0	0	0	0	0	0	0	0	0	0	0	0	0	0	0	0	2	1	2	2	2	2	1	2	2	0
2	27	1	5	2	1	1	2	1	3	1	0	3	1	3	0	0	0	1	0	0	0	0	0	0	0	0	0	0	1	1	0	0	2	1	2	1	2	2	0
2	27	3	3	1	1	2	2	3	2	0	2	1	3	0	0	1	0	0	1	0	0	0	0	0	0	0	0	0	2	1	0	0	2	2	1	2	0	2	0
2	27	1	5	0	1	2	1	1	1	0	0	2	1	1	0	0	0	1	0	0	0	0	0	0	0	0	0	0	1	1	0	0	2	1	1	1	2	2	0
2	27	3	4	3	2	3	0	3	2	1	0	2	0	3	0	0	1	0	0	0	0	0	0	0	0	0	0	0	1	2	0	2	2	2	1	2	2	2	0
2	27	3	5	3	2	3	1	3	3	2	3	0	2	2	0	0	0	1	0	0	0	0	0	0	0	0	0	0	1	2	0	2	2	2	2	1	2	2	0
2	27	5	5	1	1	1	1	1	2	0	0	0	3	0	0	0	0	0	0	0	0	0	0	0	0	0	0	0	0	2	2	2	2	2	1	2	2	2	0
2	27	1	5	2	0	0	0	0	1	0	1	3	0	1	0	0	0	0	0	0	0	0	0	0	0	0	0	0	0	2	0	2	2	1	1	1	2	2	0
2	27	2	5	2	0	0	0	1	0	0	0	0	0	0	0	0	0	0	0	0	0	0	0	0	0	0	0	0	0	2	1	2	2	2	1	2	2	1	0
2	27	3	4	0	0	0	0	0	0	0	0	1	0	0	0	0	0	0	0	0	0	0	0	0	0	0	0	0	0	1	0	2	0	1	0	1	2	2	0
2	27	4	3	2	3	2	2	1	1	0	2	2	3	0	0	0	0	0	0	0	0	0	0	0	0	0	0	0	0	2	1	2	2	2	1	2	2	2	0
2	27	4	2	2	1	1	0	1	2	2	2	0	0	1	0	0	0	0	0	0	0	0	0	0	0	0	0	0	0	1	0	2	2	2	0	1	2	2	0
2	27	1	2	3	3	3	2	3	2	2	3	2	2	2	1	0	0	1	0	0	0	0	0	0	0	0	0	0	2	1	0	2	2	2	0	2	2	2	0
2	27	5	4	2	2	2	3	1	1	2	0	3	1	0	0	0	0	0	0	0	0	0	0	0	0	0	0	0	0	0	0	2	0	0	0	1	1	1	0
2	27	4	5	1	2	3	0	1	0	0	1	1	1	0	0	0	0	1	0	0	0	0	0	0	0	0	0	0	1	2	1	2	2	2	0	2	2	2	0
2	27	3	5	3	2	2	3	1	3	1	0	0	2	1	0	0	0	1	0	0	0	0	0	0	0	0	0	0	1	1	2	2	2	2	0	1	1	1	0
2	27	4	3	1	1	1	1	1	1	1	2	1	1	2	0	0	1	1	0	0	0	0	0	1	0	1	0	0	2	1	0	2	0	0	0	2	2	2	0
1	27	5	5	1	1	2	2	1	2	2	0	2	3	1	0	0	0	0	0	0	0	0	0	0	0	0	0	0	0	2	0	2	2	2	2	1	2	2	1
1	27	1	2	3	1	2	2	1	2	3	3	2	1	2	0	0	0	0	0	0	0	0	0	0	0	0	0	0	0	2	1	2	2	2	2	0	2	1	1
1	27	3	4	2	2	3	3	1	3	2	3	2	3	3	0	0	1	0	0	0	0	0	0	0	0	0	0	0	1	2	0	2	2	0	2	2	2	2	1
1	27	1	2	2	3	2	2	1	3	3	3	3	3	2	0	0	0	0	0	0	0	0	0	0	0	0	0	0	0	2	1	2	2	2	2	2	2	2	0
1	27	3	5	3	2	2	3	2	2	2	3	3	3	3	0	0	0	1	0	0	0	0	0	0	0	0	0	0	1	2	0	2	2	1	1	2	2	2	0
1	27	3	5	2	2	1	1	2	0	1	0	2	1	2	0	0	0	0	0	0	0	0	0	0	0	0	0	0	0	2	0	2	2	1	2	0	2	2	0
1	27	1	3	1	1	1	0	2	1	1	1	1	1	1	0	0	0	0	0	0	0	0	0	0	0	0	0	0	0	2	1	2	2	2	1	1	1	2	0
1	27	5	5	1	1	1	2	1	3	1	0	0	1	3	0	0	1	0	0	0	0	0	0	0	0	0	0	0	1	2	0	2	2	2	2	1	2	2	0
1	27	3	4	2	0	1	0	1	0	1	2	0	3	3	1	0	1	1	0	0	0	0	0	0	0	0	0	0	2	1	0	2	1	2	0	1	2	1	0
1	27	4	3	2	3	2	2	1	1	2	3	2	3	0	0	0	0	0	0	0	0	0	0	0	0	0	0	0	0	1	0	0	2	2	1	0	2	2	0
1	27	5	5	2	3	2	3	3	3	3	3	1	3	3	0	0	0	0	0	0	0	0	0	0	0	0	0	0	0	2	0	2	2	2	1	0	2	2	0
1	27	3	2	3	2	3	3	2	3	3	3	3	2	2	0	0	0	0	0	0	0	0	0	0	0	0	0	0	0	2	1	2	2	1	2	0	2	2	0
1	27	1	4	1	0	1	0	0	0	0	3	1	0	1	0	0	0	0	0	0	0	0	0	0	0	0	0	0	0	1	0	2	1	2	0	1	2	2	0
1	27	3	3	3	2	3	2	3	2	2	3	3	3	1	0	0	1	0	0	0	0	0	0	0	0	0	0	0	1	2	0	2	2	2	1	2	2	2	0
1	27	2	5	3	2	2	3	1	3	2	2	2	3	2	0	0	0	0	0	0	0	0	0	0	0	0	0	0	0	2	1	2	2	2	1	2	2	2	0
1	27	4	4	3	1	3	2	1	3	2	3	3	3	3	0	0	0	0	0	0	0	0	0	0	0	1	0	0	1	1	0	2	0	1	1	2	2	2	0
1	27	1	2	1	3	2	3	1	3	3	2	2	3	3	0	0	0	0	0	0	0	0	0	0	0	0	0	0	0	2	1	2	2	1	1	0	2	1	0
1	27	1	2	3	2	2	3	1	1	2	2	3	2	2	0	0	0	1	0	0	0	0	0	0	0	0	0	0	1	1	0	2	2	2	0	2	1	0	0
2	28	1	3	1	2	1	1	1	1	0	0	0	2	0	0	0	0	0	0	0	0	0	0	0	0	0	0	0	0	2	0	2	2	2	2	1	2	2	1
2	28	5	5	0	0	0	0	1	0	0	0	0	0	0	0	0	0	0	0	0	0	0	0	0	0	0	0	0	0	2	1	2	2	2	2	1	2	2	1
2	28	1	4	2	2	2	3	1	1	3	1	3	2	0	0	0	0	0	0	0	0	0	0	0	0	0	0	0	0	2	2	2	2	2	2	2	2	2	0
2	28	1	4	2	3	3	3	3	3	3	3	3	3	2	0	0	0	1	0	0	0	0	0	0	0	0	0	0	1	2	0	2	0	2	2	2	2	2	0
2	28	2	3	0	1	1	2	3	3	1	2	3	1	0	0	0	0	0	0	0	0	0	0	0	0	0	0	0	0	2	0	2	2	2	2	1	2	2	0
2	28	3	4	3	0	0	0	1	0	3	0	0	1	3	0	0	0	0	0	0	0	0	0	0	0	0	0	0	0	2	2	2	2	2	2	2	2	2	0
2	28	3	5	2	0	2	0	1	0	1	1	0	1	1	0	0	0	0	0	0	0	0	0	0	0	0	0	0	0	2	1	2	1	2	1	2	2	2	0
2	28	4	4	1	0	0	0	1	0	0	3	3	0	0	0	0	0	0	0	0	0	0	0	0	0	0	0	0	0	2	0	2	2	1	2	2	2	2	0
2	28	1	3	1	1	0	1	1	0	0	0	3	0	3	0	0	0	1	0	0	0	0	0	0	0	0	0	0	1	1	0	1	2	1	0	1	2	1	0
2	28	3	2	1	1	1	1	3	1	1	2	2	1	0	1	0	1	1	0	0	0	0	0	0	0	0	0	0	2	1	0	2	2	0	2	0	2	2	0
2	28	5	4	2	0	0	0	1	2	0	1	1	0	3	1	0	0	1	0	0	0	0	0	0	0	0	0	0	2	1	0	2	2	2	0	2	2	0	0
2	28	1	4	0	1	2	2	1	1	0	2	1	1	1	0	0	0	0	0	0	0	0	0	0	0	0	0	0	0	1	0	2	2	2	0	1	2	2	0
2	28	3	2	3	2	3	1	3	2	1	2	0	2	3	1	0	0	1	0	0	0	0	0	0	0	0	0	0	2	1	0	2	0	2	0	1	2	2	0
2	28	3	4	0	2	3	2	2	2	2	3	2	2	3	0	0	0	1	0	0	0	0	0	0	0	0	0	0	1	2	2	2	2	1	0	2	2	2	0
2	28	4	3	3	2	3	3	1	3	2	3	2	2	2	0	0	0	0	0	0	0	0	0	0	0	0	0	0	0	1	0	2	2	0	0	0	2	2	0
2	28	4	4	1	0	2	1	1	1	1	2	3	2	1	0	0	0	0	0	0	0	0	0	0	0	0	0	0	0	2	0	2	2	2	0	2	2	2	0
1	28	3	5	1	0	1	1	1	0	0	0	0	3	0	0	0	0	0	0	0	0	0	0	0	0	0	0	0	0	2	2	2	2	2	2	2	2	2	1
1	28	3	4	3	1	3	3	1	3	3	3	2	3	1	1	0	0	0	0	0	0	0	0	0	0	0	0	0	1	1	0	2	0	0	2	1	2	2	1
1	28	3	3	0	0	0	1	1	1	1	0	0	1	2	0	0	0	0	0	0	0	0	0	0	0	0	0	0	0	2	0	2	0	2	2	2	2	2	1
1	28	4	3	2	1	3	2	3	3	3	3	1	2	3	0	0	1	0	0	0	0	0	0	0	0	0	0	0	1	2	0	2	0	2	2	2	2	2	0
1	28	3	5	2	2	2	3	1	2	2	3	3	1	2	0	0	0	0	0	0	0	0	0	0	0	0	0	0	0	1	2	0	0	1	1	1	2	1	0
1	28	1	3	1	0	0	0	0	0	2	0	0	0	1	0	0	1	0	0	0	0	0	0	0	0	0	0	0	1	1	0	2	0	2	2	1	2	2	0
1	28	4	4	2	2	1	1	2	0	2	1	1	2	2	0	0	0	0	0	0	0	0	0	0	0	0	0	0	0	2	1	2	2	1	1	2	2	1	0
1	28	4	2	0	0	0	0	1	0	0	0	0	0	0	0	0	0	0	0	0	0	0	0	0	0	0	0	0	0	2	1	2	2	1	2	0	2	2	0
1	28	3	5	3	1	3	1	3	3	2	1	2	2	3	0	0	1	1	0	0	0	0	0	0	0	0	0	0	2	1	0	2	2	1	1	0	2	1	0
1	28	5	4	3	1	1	3	3	1	2	3	3	3	2	0	0	0	0	0	0	0	0	0	0	0	0	0	0	0	1	0	2	0	1	1	1	2	2	0
1	28	3	4	2	0	1	1	0	2	3	0	2	1	2	0	0	0	0	0	0	0	0	0	0	0	0	0	0	0	2	0	2	2	2	1	2	2	1	0
1	28	2	3	1	0	0	0	1	1	1	0	3	0	0	0	0	0	0	0	0	0	0	0	0	0	0	0	0	0	2	1	2	1	2	1	2	2	2	0
1	28	1	4	2	0	1	1	1	2	3	2	2	1	0	0	0	0	1	0	0	0	0	0	0	0	0	0	0	1	1	0	2	0	2	1	1	2	2	0
1	28	5	5	2	1	2	2	1	2	3	0	3	3	2	0	0	0	1	0	0	0	0	0	0	0	0	0	0	1	2	1	2	2	2	1	0	2	1	0
1	28	5	5	2	2	2	2	1	3	2	0	0	3	0	0	0	0	0	0	0	0	0	0	0	0	0	0	0	0	2	2	2	0	1	1	2	1	2	0
1	28	4	3	1	1	0	2	1	0	1	0	1	1	0	0	0	0	0	0	0	0	0	0	0	0	0	0	0	0	2	0	2	2	2	1	2	2	1	0
1	28	5	5	1	0	1	0	1	1	1	0	0	2	2	0	0	0	0	0	0	0	0	0	0	0	0	0	0	0	2	2	2	1	2	2	0	2	2	0
1	28	5	2	1	3	2	3	1	3	3	3	3	3	3	1	0	0	1	0	0	0	0	0	0	0	0	0	0	2	0	0	2	0	0	0	1	2	1	0
1	28	4	2	3	3	2	0	3	2	3	2	3	1	3	1	0	1	0	0	0	0	0	0	0	0	0	0	0	2	1	0	0	2	2	1	2	2	2	0
1	28	2	1	0	0	0	0	1	0	0	3	2	0	0	0	0	0	0	0	0	0	0	0	0	0	1	0	0	1	1	0	2	2	1	2	0	2	2	0
1	28	4	5	2	1	1	0	3	3	1	2	3	1	3	0	0	0	0	0	0	0	0	0	0	0	0	0	0	0	2	0	2	2	2	0	2	2	2	0
1	28	3	4	3	2	3	3	3	3	2	3	3	2	3	0	0	1	0	0	0	0	0	0	0	0	0	0	0	1	1	0	2	2	2	0	1	2	1	0
1	28	4	3	2	2	2	1	2	1	2	1	1	3	2	0	0	1	0	0	0	0	0	0	0	0	0	0	0	1	1	0	2	0	2	0	2	2	1	0
1	28	4	3	2	2	2	2	1	2	2	3	2	3	3	0	0	0	0	0	0	0	0	0	0	0	0	0	0	0	1	1	0	2	2	0	1	2	0	0
1	28	3	4	2	0	1	2	1	2	0	1	1	2	2	1	0	0	1	0	0	0	0	0	0	0	0	0	0	2	0	0	0	1	2	0	2	2	1	0
2	29	3	4	2	1	2	1	1	0	2	1	1	1	0	0	0	1	0	0	0	0	0	0	0	0	0	0	0	1	1	0	2	2	0	2	0	2	1	1
2	29	3	4	2	3	3	3	2	3	1	3	2	2	2	0	0	0	0	0	0	0	0	0	0	0	0	0	0	0	2	0	2	2	0	2	2	2	2	1
2	29	3	5	0	0	0	0	1	0	0	0	0	0	0	0	0	0	0	0	0	0	0	0	0	0	0	0	0	0	2	1	2	2	2	2	1	2	2	0
2	29	3	5	0	0	1	1	1	0	1	0	1	1	2	0	0	0	0	0	0	0	0	0	0	0	0	0	0	0	2	1	2	2	2	2	2	2	2	0
2	29	5	3	2	3	3	2	2	2	3	0	2	3	2	0	0	0	0	0	0	0	0	0	0	0	0	0	0	0	2	2	0	2	2	2	2	2	2	0
2	29	2	1	0	0	3	1	1	3	0	0	3	1	1	0	0	0	0	0	0	0	0	0	0	0	0	1	0	1	1	0	2	2	2	2	1	2	0	0
2	29	1	4	0	1	0	0	1	0	0	0	0	0	0	0	0	0	0	0	0	0	0	0	0	0	0	0	0	0	1	0	0	2	0	2	2	2	2	0
2	29	3	5	0	0	0	0	3	1	0	3	1	0	3	0	0	0	0	0	0	0	0	0	0	0	0	0	0	0	2	2	2	2	2	2	2	2	2	0
2	29	1	4	0	0	0	0	1	0	0	0	0	0	0	0	0	1	0	0	0	0	0	0	0	0	0	0	0	1	2	0	2	2	2	0	2	2	2	0
2	29	3	5	0	1	1	0	3	0	0	0	0	1	0	0	0	0	0	0	0	0	0	0	0	0	0	0	0	0	1	1	2	2	0	0	2	2	2	0
2	29	4	5	3	3	3	2	0	2	1	2	2	3	3	0	0	0	1	0	0	0	0	0	0	0	0	0	0	1	2	2	2	2	2	1	2	2	2	0
2	29	2	2	0	0	1	0	1	0	0	0	3	0	3	1	0	0	1	0	0	0	0	0	0	0	0	0	0	2	1	0	0	2	1	0	2	2	2	0
2	29	2	4	3	0	3	1	1	1	2	2	1	2	1	0	0	0	1	0	0	0	0	0	0	0	0	0	1	2	2	1	2	2	2	2	0	2	1	0
2	29	1	3	0	3	1	1	2	1	3	1	2	1	0	0	0	1	0	0	0	0	0	0	0	0	0	0	0	1	1	0	0	2	2	0	2	2	2	0
2	29	3	5	2	2	3	2	2	0	3	0	0	2	0	0	0	1	0	0	0	0	0	0	0	0	0	0	0	1	2	0	2	2	2	0	2	2	2	0
2	29	4	4	1	3	3	3	2	3	3	1	1	1	2	1	0	0	1	1	0	0	0	0	0	0	0	0	0	2	2	1	2	2	0	0	2	2	2	0
2	29	4	4	3	0	2	1	2	1	2	1	2	3	3	1	0	0	1	0	0	0	0	0	0	0	0	0	0	2	1	0	2	2	2	2	0	2	2	0
2	29	1	1	2	1	3	2	3	2	3	2	2	2	3	0	0	0	0	0	0	0	0	0	0	0	0	0	0	0	1	0	2	2	2	1	0	2	2	0
2	29	3	4	1	3	3	2	1	2	3	3	2	3	2	0	0	1	1	1	0	0	0	0	0	0	1	0	0	2	0	0	2	0	0	0	0	2	2	0
2	29	4	4	3	1	3	2	2	2	3	3	2	3	3	0	0	0	1	0	0	0	0	0	0	0	0	0	0	1	2	0	2	2	1	0	2	2	2	0
2	29	4	3	2	3	3	3	0	3	3	3	3	2	3	0	0	0	0	0	0	0	0	0	0	0	0	0	0	0	0	0	2	0	0	0	1	2	2	0
2	29	4	4	1	0	0	0	2	0	0	0	2	2	1	0	0	0	1	0	0	0	0	0	0	0	0	1	0	2	1	0	2	2	0	0	0	1	2	0
1	29	3	4	0	0	0	0	0	1	1	1	1	0	2	0	0	0	0	0	0	0	0	0	0	0	0	0	0	0	2	0	2	2	2	2	1	2	2	1
1	29	5	3	2	3	2	2	1	2	3	1	2	3	3	0	0	0	0	0	0	0	0	0	0	0	0	0	0	0	2	1	2	2	2	2	2	2	1	1
1	29	5	5	0	0	0	0	0	0	1	0	0	0	1	0	0	0	0	0	0	0	0	0	0	0	0	0	0	0	2	2	2	2	2	2	2	2	2	1
1	29	5	4	0	3	0	0	1	0	2	0	0	0	0	0	0	0	0	0	0	0	0	0	0	0	0	0	0	0	2	0	2	1	2	2	2	2	2	1
1	29	1	3	2	0	1	2	2	3	3	0	1	3	3	0	0	0	0	1	0	0	0	0	0	0	0	0	0	1	2	1	2	2	2	2	1	2	2	0
1	29	5	5	1	0	0	0	3	1	0	0	1	1	1	0	0	0	0	0	0	0	0	0	0	0	0	0	0	0	2	2	2	2	2	2	0	2	2	0
1	29	3	3	3	2	3	2	3	2	3	3	1	2	3	0	0	0	0	0	0	0	0	0	0	0	0	0	0	0	2	1	2	2	2	2	2	2	2	0
1	29	4	5	2	2	1	1	3	2	1	2	1	1	1	0	1	0	0	0	0	0	0	0	0	0	0	0	0	1	1	0	2	0	2	2	1	0	2	0
1	29	4	3	3	3	3	2	3	3	2	3	3	3	3	0	0	0	0	0	0	0	0	0	0	0	0	0	0	0	1	2	0	0	2	1	0	2	2	0
1	29	5	5	2	2	1	3	3	2	3	2	3	2	0	0	0	0	0	0	0	0	0	0	0	0	0	0	0	0	2	2	2	2	2	2	1	2	2	0
1	29	5	4	2	2	3	2	2	2	1	3	3	2	3	1	0	1	1	0	0	0	0	0	0	0	0	0	0	2	1	0	2	1	2	1	1	1	1	0
1	29	3	5	1	0	1	1	1	1	1	0	0	2	1	1	0	0	0	0	0	0	0	0	0	0	0	0	0	1	1	0	2	2	2	2	0	2	1	0
1	29	1	2	1	1	1	3	0	3	3	2	1	2	3	0	0	0	0	0	0	0	0	0	0	0	0	0	0	0	2	2	2	2	2	0	2	2	2	0
1	29	3	3	2	0	2	1	1	1	1	1	2	0	2	1	0	1	1	0	0	0	0	0	0	0	0	0	0	2	2	1	2	2	2	2	0	2	1	0
1	29	3	4	3	0	2	2	3	2	3	3	1	3	3	0	0	0	0	0	0	0	0	0	0	0	0	0	0	0	1	2	2	0	1	0	1	2	2	0
1	29	1	3	1	0	1	1	3	2	3	0	3	1	1	0	0	0	0	0	0	0	0	0	0	0	0	0	0	0	1	0	2	2	2	0	0	2	2	0
1	29	4	3	3	3	3	2	3	3	3	3	2	3	3	0	0	0	0	0	0	0	0	0	0	0	0	0	0	0	1	0	0	2	2	2	1	2	2	0
1	29	3	4	1	1	0	0	0	0	1	0	0	0	0	0	0	0	0	0	0	0	0	0	0	0	0	0	0	0	1	0	2	1	0	1	1	2	1	0
1	29	5	5	2	2	2	1	1	2	2	0	1	3	3	1	0	0	0	0	0	0	0	0	0	0	0	0	0	1	2	2	2	1	2	1	2	2	2	0
1	29	1	5	0	0	0	0	0	0	0	0	1	0	0	0	0	0	1	0	0	0	0	0	0	0	0	0	0	1	1	2	2	2	0	0	1	2	2	0
1	29	1	2	2	2	2	3	1	3	3	2	3	3	3	0	0	1	1	0	0	0	0	0	0	0	0	0	0	2	2	1	2	2	2	2	0	2	1	0
1	29	5	2	2	2	3	0	1	1	3	3	3	1	2	0	0	0	1	0	0	0	0	0	0	0	0	0	0	1	0	0	0	0	0	0	0	1	2	0
1	29	1	2	2	1	2	3	2	3	2	0	0	1	1	0	0	0	0	0	0	0	0	0	0	0	0	0	0	0	2	1	2	2	2	2	0	2	2	0
2	30	5	5	2	1	3	0	1	1	2	0	1	0	0	0	0	0	0	0	0	0	0	0	0	0	0	0	0	0	2	2	2	2	2	2	2	2	2	1
2	30	5	5	1	1	0	0	0	0	1	0	2	0	0	0	0	0	0	0	0	0	0	0	0	0	0	0	0	0	1	0	0	2	2	2	2	2	2	1
2	30	1	2	3	1	2	1	3	2	2	3	2	2	3	1	0	0	0	0	0	0	0	0	0	0	0	0	0	1	1	1	0	2	2	1	0	2	2	1
2	30	5	5	1	3	1	1	0	1	1	1	1	3	0	0	0	0	0	0	0	0	0	0	0	0	0	0	0	0	2	1	2	2	2	2	2	2	2	0
2	30	1	4	1	0	1	0	1	1	0	0	1	0	3	0	0	0	0	0	0	0	0	0	0	0	0	0	0	0	1	1	2	0	0	2	2	2	1	0
2	30	3	5	1	1	3	2	3	2	0	0	2	1	1	0	0	0	0	0	0	0	0	0	0	0	0	0	0	0	1	0	2	2	2	2	0	2	1	0
2	30	5	5	3	3	3	3	3	2	1	2	2	1	2	0	0	0	0	0	0	0	0	0	0	0	0	0	0	0	2	1	2	2	0	2	0	2	1	0
2	30	5	4	0	0	0	0	1	0	0	0	0	0	0	0	0	0	0	0	0	0	0	0	0	0	0	0	0	0	2	1	2	2	2	2	0	2	1	0
2	30	3	5	0	0	0	1	1	0	0	0	1	1	0	0	0	0	1	0	0	0	0	0	0	0	0	0	0	1	2	1	2	2	0	2	0	2	2	0
2	30	3	5	3	3	3	3	1	2	3	1	1	3	2	0	0	0	0	0	0	0	0	0	0	0	0	0	0	0	2	2	2	0	2	2	2	2	2	0
2	30	4	5	0	2	0	0	1	0	0	0	2	0	0	0	0	0	0	0	0	0	0	0	0	0	0	0	0	0	2	2	2	2	1	2	2	2	2	0
2	30	2	4	3	3	3	3	3	3	3	0	2	3	1	0	0	0	1	0	0	0	0	0	0	0	0	0	0	1	2	0	2	2	2	1	2	2	2	0
2	30	3	4	1	0	0	0	1	0	0	0	0	0	0	0	0	0	1	0	0	0	0	0	0	0	0	0	0	1	2	2	2	2	0	0	2	2	2	0
2	30	3	5	2	0	2	2	1	0	0	0	2	2	1	0	0	0	0	0	0	0	0	0	0	0	0	0	0	0	2	2	2	2	2	2	2	2	2	0
2	30	3	5	0	0	0	0	1	0	0	0	0	0	0	0	0	0	1	0	0	0	0	0	0	0	0	0	0	1	2	2	2	2	2	1	1	2	2	0
2	30	3	5	0	0	0	0	3	0	0	0	0	0	0	0	0	0	0	0	0	0	0	0	0	0	0	0	0	0	2	1	2	2	2	2	2	2	2	0
2	30	4	4	3	0	2	1	1	1	1	1	1	2	2	0	0	0	1	0	0	0	0	0	0	0	0	0	0	1	1	0	0	1	1	0	2	1	2	0
1	30	5	3	1	3	1	3	1	0	3	1	0	2	0	0	0	0	0	0	0	0	0	0	0	0	0	0	0	0	2	1	2	2	2	2	2	2	2	1
1	30	3	4	0	0	0	0	1	1	0	0	0	0	2	0	0	1	0	0	0	0	0	0	0	0	0	0	0	1	2	1	2	2	0	2	0	2	2	0
1	30	5	5	0	3	0	0	1	0	0	0	1	0	0	0	0	0	0	0	0	0	0	0	0	0	0	1	0	1	2	1	2	2	2	2	2	2	2	0
1	30	3	3	3	1	3	2	3	3	3	3	3	2	3	0	0	0	0	0	0	0	0	0	0	0	1	0	0	1	1	0	2	0	2	2	1	2	2	0
1	30	5	5	1	0	0	0	0	0	1	0	0	0	0	0	0	0	0	0	0	0	0	0	0	0	0	0	0	0	2	2	2	2	2	2	2	2	2	0
1	30	1	3	1	1	3	2	1	3	3	3	2	3	1	0	0	0	0	0	0	0	0	0	0	0	0	0	0	0	2	0	2	0	2	2	2	2	2	0
1	30	1	5	1	0	0	0	1	1	0	2	0	0	0	1	0	0	0	0	0	0	0	0	0	0	0	0	0	1	1	1	0	2	2	2	1	2	1	0
1	30	5	4	2	1	1	0	3	2	1	2	2	1	2	0	0	0	1	0	0	0	0	0	0	0	0	0	0	1	1	0	0	2	2	2	2	2	2	0
1	30	5	5	3	2	2	3	3	3	3	2	3	2	3	0	0	0	1	0	0	0	0	0	0	0	0	0	0	1	1	0	2	2	1	1	1	2	1	0
1	30	3	5	2	0	0	0	1	0	0	0	0	0	0	0	0	0	0	0	0	0	0	0	0	0	0	0	0	0	1	0	1	2	2	0	0	2	2	0
1	30	1	5	0	1	0	2	1	1	0	2	3	2	1	0	0	0	0	0	0	0	0	0	0	0	0	0	0	0	1	0	0	2	2	1	2	1	1	0
1	30	5	4	1	1	1	3	1	3	3	1	1	3	1	0	0	0	0	0	0	0	0	0	0	0	0	0	0	0	2	2	2	2	2	1	0	2	1	0
1	30	1	4	2	1	1	2	1	2	1	2	3	2	1	0	0	0	0	0	0	0	0	0	0	0	0	0	0	0	2	2	2	2	2	0	1	2	2	0
1	30	5	4	0	3	2	2	3	3	3	3	2	3	2	0	0	0	1	0	0	0	0	0	0	0	0	0	0	1	1	0	2	0	0	2	2	2	1	0
1	30	2	5	3	1	3	2	1	3	2	1	2	2	2	0	0	0	1	0	0	0	0	0	0	0	0	0	0	1	1	0	2	2	2	0	2	2	1	0
1	30	3	4	1	0	1	1	1	0	0	1	1	0	0	1	0	0	0	0	0	0	0	0	0	0	0	0	0	1	1	0	2	2	2	0	0	2	0	0
1	30	3	4	0	2	3	3	1	3	0	1	1	3	3	0	0	0	1	0	0	0	0	0	0	0	0	0	0	1	1	0	2	2	2	0	0	2	1	0
2	31	5	5	3	1	2	2	3	2	2	1	2	3	2	0	0	0	0	0	0	0	0	0	0	0	0	0	0	0	1	0	0	2	0	2	2	2	2	1
2	31	3	5	2	2	3	1	1	1	0	0	0	0	0	1	0	0	0	0	0	0	0	0	0	0	0	0	0	1	2	0	2	2	0	2	1	2	2	1
2	31	4	2	0	3	2	1	1	1	1	2	1	1	2	0	0	0	0	0	0	0	0	0	0	0	0	0	0	0	1	0	2	0	0	2	2	2	2	1
2	31	5	5	3	2	3	1	2	3	2	0	1	1	2	0	0	0	0	0	0	0	0	0	0	0	0	0	0	0	1	1	0	2	2	2	0	2	2	0
2	31	2	4	1	1	3	1	1	2	1	3	3	3	2	0	0	0	0	0	0	0	0	0	0	0	0	0	0	0	2	0	2	2	2	2	2	2	2	0
2	31	5	5	1	1	0	0	1	0	0	0	0	0	0	0	0	0	0	0	0	0	0	0	0	0	0	0	0	0	2	2	2	2	2	2	2	2	2	0
2	31	3	5	2	3	3	3	1	3	2	2	1	2	3	0	0	0	0	0	0	0	0	0	0	0	0	0	0	0	2	1	2	2	2	2	2	2	2	0
2	31	3	4	0	1	0	1	2	1	1	0	1	1	0	0	0	0	0	0	0	0	0	0	0	0	0	0	0	0	2	0	2	2	2	1	1	2	2	0
2	31	3	4	1	1	2	1	1	1	1	0	2	2	0	0	0	0	0	0	0	0	0	0	0	0	0	0	0	0	1	0	0	2	2	2	1	2	2	0
2	31	3	4	1	3	0	3	2	3	1	1	1	3	3	0	0	0	0	0	0	0	0	0	0	0	0	0	0	0	1	0	0	2	0	2	1	2	2	0
2	31	2	1	0	3	3	2	0	2	2	3	3	2	1	0	0	0	0	0	1	1	0	0	0	0	0	0	0	2	1	0	0	2	2	2	2	2	2	0
2	31	3	5	1	1	3	1	1	0	0	0	0	2	1	0	0	0	0	0	0	0	0	0	0	0	0	0	0	0	2	0	2	2	2	2	2	2	2	0
2	31	1	1	1	0	1	0	1	2	1	0	2	0	1	1	0	0	1	0	0	0	0	0	0	0	0	0	0	2	2	2	2	2	2	1	2	2	1	0
2	31	1	2	0	2	0	1	0	1	0	0	1	1	3	0	0	0	0	0	0	0	0	0	0	0	0	0	0	0	2	0	2	2	2	1	2	2	2	0
2	31	2	3	1	3	2	2	1	2	1	1	3	2	1	0	0	0	0	0	0	0	0	0	0	0	0	0	0	0	2	1	2	2	2	1	2	1	2	0
2	31	3	4	1	3	2	3	2	3	3	3	3	3	2	0	0	0	0	0	0	0	0	0	0	0	0	0	0	0	1	1	2	2	1	0	0	2	1	0
2	31	1	4	2	2	1	3	1	2	1	2	1	2	0	0	0	0	0	0	0	0	0	0	0	0	0	0	0	0	1	0	0	2	1	0	2	2	2	0
2	31	4	3	1	3	2	2	1	1	2	3	2	1	0	1	0	0	0	0	0	0	0	0	0	0	0	0	0	1	0	0	2	0	1	0	0	2	0	0
2	31	3	3	3	2	3	3	0	0	2	0	2	3	1	0	0	0	1	0	0	0	0	0	0	0	0	0	0	1	0	0	2	0	0	0	0	2	2	0
2	31	2	4	0	2	1	1	1	0	0	0	0	0	0	0	0	1	0	0	0	0	0	0	0	0	0	0	0	1	1	0	2	0	0	0	2	2	2	0
1	31	4	3	2	2	3	3	3	2	2	3	2	3	2	0	0	0	0	0	0	0	0	0	0	0	0	0	0	0	2	0	2	0	2	2	2	2	2	1
1	31	5	5	0	1	0	0	0	0	0	0	0	0	0	0	0	1	0	0	0	0	0	0	0	0	0	0	0	1	2	2	0	2	2	2	2	2	2	1
1	31	3	2	2	2	2	1	3	0	2	3	1	0	3	0	0	0	0	0	0	0	0	0	0	0	0	0	0	0	2	1	2	2	2	2	2	2	1	1
1	31	5	5	2	3	2	3	3	3	3	2	2	3	3	0	0	0	0	0	0	0	0	0	0	0	0	0	0	0	1	1	0	2	2	1	0	2	2	0
1	31	2	4	3	1	1	0	0	1	2	0	2	0	1	0	0	0	0	0	0	0	0	0	0	0	0	0	0	0	1	0	2	0	2	2	2	1	2	0
1	31	5	5	3	0	2	2	0	3	1	1	1	3	1	0	1	0	0	0	0	0	0	0	0	0	0	0	0	1	2	2	2	2	1	1	2	0	2	0
1	31	3	2	1	1	1	2	2	2	2	3	0	1	1	1	0	0	0	0	0	0	0	0	0	0	0	0	0	1	1	0	2	0	2	0	2	2	2	0
1	31	3	5	2	2	2	2	1	2	2	3	1	3	3	0	0	0	1	0	0	0	0	0	0	0	0	0	0	1	2	2	2	2	2	1	0	2	2	0
1	31	3	4	1	0	0	2	1	1	1	0	2	1	0	0	0	0	0	0	0	0	0	0	0	0	0	0	0	0	2	2	2	2	2	1	2	2	2	0
1	31	3	3	1	2	2	2	1	1	2	1	1	0	3	0	0	0	0	0	0	0	0	0	0	0	1	0	1	2	1	0	0	2	0	2	1	2	1	0
1	31	1	2	3	1	3	1	3	3	1	3	1	3	2	0	0	0	0	0	0	0	0	0	0	0	0	0	0	0	2	0	2	2	1	1	1	2	2	0
1	31	3	3	1	1	0	0	0	1	0	0	1	0	0	0	0	1	0	0	0	0	0	0	0	0	0	0	0	1	1	0	2	0	2	1	2	2	2	0
1	31	4	3	3	2	2	3	2	2	3	2	3	3	0	1	0	1	1	0	0	0	0	0	0	0	0	0	0	2	1	1	2	2	1	1	2	1	0	0
2	32	1	3	1	0	2	0	0	0	1	0	2	0	0	0	0	0	0	0	0	0	0	0	0	0	0	0	0	0	2	2	2	2	2	2	1	2	2	1
2	32	5	5	2	1	3	2	1	1	1	0	1	2	0	0	0	0	0	0	0	0	0	0	0	0	0	0	0	0	2	2	0	2	1	2	1	2	2	0
2	32	1	3	0	0	0	0	1	0	1	0	0	0	0	0	0	0	0	0	0	0	0	0	0	0	0	0	0	0	2	2	0	2	2	2	1	2	2	0
2	32	5	5	1	2	2	2	1	1	1	0	3	2	2	0	0	0	0	0	0	0	0	0	0	0	0	0	0	0	2	1	1	2	2	2	0	2	2	0
2	32	3	3	0	0	1	0	2	1	0	2	0	0	0	0	0	1	0	1	0	0	0	0	0	0	1	0	0	2	1	1	2	0	1	1	0	1	2	0
2	32	2	1	0	0	3	3	1	1	1	0	0	2	1	0	0	0	0	0	0	0	0	0	0	0	0	0	0	0	2	1	0	2	1	1	2	2	1	0
2	32	5	5	1	3	3	3	0	3	2	1	1	3	3	0	0	0	0	0	0	0	0	0	0	0	0	0	0	0	2	2	2	2	0	2	2	2	2	0
2	32	3	4	2	1	3	2	2	3	1	3	2	1	3	0	0	0	0	0	0	0	0	0	0	0	0	0	0	0	2	1	2	2	2	1	0	2	2	0
2	32	3	4	1	3	3	3	2	1	3	1	1	2	2	0	0	0	0	0	0	0	0	0	0	1	0	0	0	1	2	0	2	0	2	2	2	2	2	0
2	32	3	5	3	1	3	0	3	0	1	1	2	0	0	0	0	1	1	0	0	0	0	0	0	0	0	0	0	2	1	0	0	2	0	2	1	2	2	0
2	32	1	4	1	1	1	1	1	2	1	1	3	1	1	0	0	1	0	0	0	0	0	0	0	0	0	0	0	1	2	1	2	2	1	1	0	2	2	0
2	32	3	4	2	3	1	2	1	3	3	1	2	3	3	0	0	0	0	0	0	0	0	0	0	0	1	0	0	1	1	0	0	2	2	1	2	2	2	0
2	32	5	5	2	1	1	1	1	0	2	0	0	1	0	0	0	0	0	0	0	0	0	0	0	0	0	0	0	0	1	0	0	2	2	1	2	2	2	0
2	32	3	4	2	0	1	0	1	0	0	1	1	0	1	0	0	0	1	0	0	0	0	0	0	0	0	0	0	1	1	0	2	2	2	0	1	2	2	0
2	32	4	4	3	2	3	2	3	3	3	2	3	2	3	0	0	0	0	0	0	0	0	0	0	0	0	0	0	0	2	1	2	2	2	1	2	2	2	0
2	32	4	4	1	3	3	3	2	2	3	3	2	3	2	1	0	0	1	0	0	0	0	0	0	0	0	0	0	2	2	1	2	2	0	1	0	2	2	0
2	32	5	4	0	0	0	0	1	0	0	0	3	0	0	0	0	0	1	0	0	0	0	0	0	0	0	0	0	1	2	0	2	2	2	1	0	2	2	0
2	32	4	3	2	3	3	3	3	3	3	3	3	3	1	0	0	0	0	0	0	0	0	0	0	0	0	0	0	0	2	0	2	2	2	0	2	2	2	0
2	32	1	2	2	2	2	2	3	0	1	1	3	2	3	0	0	0	1	0	0	0	0	0	0	0	0	0	0	1	1	1	0	2	2	0	0	2	2	0
2	32	3	5	2	3	3	3	3	2	3	1	2	3	1	0	0	1	1	0	0	0	0	0	0	0	0	0	0	2	1	0	2	2	2	2	0	2	2	0
2	32	3	5	3	3	3	1	1	2	2	1	3	2	2	0	0	0	1	0	0	0	0	0	0	0	0	0	0	1	1	0	0	2	0	1	1	2	2	0
1	32	3	1	1	0	2	1	1	1	0	1	0	1	1	0	0	0	0	0	0	0	0	0	0	0	0	0	0	0	1	0	0	2	2	1	1	2	2	1
1	32	4	2	0	2	1	1	3	2	1	2	2	1	2	0	0	0	0	0	0	0	0	0	0	0	0	0	0	0	1	0	2	2	2	2	0	2	1	1
1	32	3	5	0	0	0	0	1	0	0	0	1	0	0	0	0	0	1	0	0	0	0	0	0	0	0	0	0	1	2	1	2	2	2	2	2	2	2	0
1	32	3	5	3	2	2	3	0	3	3	2	2	3	1	0	0	0	0	0	0	0	0	0	0	0	0	0	0	0	1	0	2	2	1	2	0	2	2	0
1	32	3	3	1	2	0	0	1	0	1	0	0	0	0	0	0	0	0	0	0	0	0	0	0	0	0	0	0	0	0	0	0	0	0	1	0	2	2	0
1	32	5	5	1	0	1	2	1	3	2	0	1	2	0	0	0	0	0	0	0	0	0	0	0	0	0	0	0	0	2	2	1	2	0	1	1	2	2	0
1	32	3	4	2	3	3	2	3	3	3	3	3	3	3	0	0	0	0	0	0	0	0	0	0	0	0	0	0	0	2	0	2	2	2	1	0	2	2	0
1	32	5	3	2	3	2	2	1	2	3	3	2	3	2	0	0	0	0	0	0	0	0	0	0	0	0	0	0	0	1	0	2	0	0	1	1	2	2	0
1	32	5	5	2	3	3	3	3	2	3	2	2	3	2	0	0	0	0	0	0	0	0	0	0	0	0	0	0	0	1	0	2	2	1	1	0	2	2	0
1	32	3	5	0	0	0	0	1	0	0	0	0	0	0	0	0	0	1	0	1	0	0	0	0	0	0	0	0	2	1	0	2	1	1	1	2	2	2	0
1	32	1	5	0	0	0	0	1	0	0	0	0	0	0	1	0	0	1	0	0	0	0	0	0	0	0	0	0	2	2	1	2	2	2	2	0	2	1	0
1	32	3	1	1	0	1	0	1	1	3	1	0	1	0	0	0	1	0	0	0	0	0	0	0	0	0	0	0	1	1	0	0	2	2	2	2	2	2	0
1	32	4	2	0	0	0	0	1	0	1	1	2	0	0	0	0	0	0	0	0	0	0	0	0	0	0	0	0	0	1	1	2	0	0	2	1	2	2	0
1	32	5	5	2	0	1	1	1	0	1	0	0	2	1	0	0	0	0	1	0	0	0	0	0	0	0	0	0	1	2	0	2	2	2	2	1	2	2	0
1	32	1	2	1	0	0	0	1	1	0	3	2	0	0	0	0	0	0	0	0	0	0	0	0	0	0	0	0	0	1	0	2	0	2	0	1	2	2	0
1	32	4	3	3	2	1	2	0	2	3	2	2	2	3	0	0	0	0	0	0	0	0	0	0	0	0	0	0	0	1	0	2	2	2	1	0	2	0	0
1	32	2	5	2	2	2	3	1	3	1	1	3	3	2	0	0	0	1	0	0	0	0	0	0	0	0	0	0	1	1	0	2	2	1	0	0	2	2	0
1	32	3	2	0	0	0	0	3	0	0	0	0	0	0	0	0	0	0	0	0	0	0	0	0	0	0	0	0	0	1	0	2	2	2	0	2	2	1	0
1	32	4	5	0	2	0	3	1	3	3	2	0	0	0	0	0	0	0	0	0	0	0	0	0	0	0	0	0	0	2	0	2	2	0	1	2	2	2	0
1	32	3	5	3	0	3	3	1	3	1	2	2	2	1	0	0	1	1	0	0	0	0	0	0	0	0	0	0	2	1	0	2	2	1	0	1	1	2	0
1	32	1	2	3	3	3	3	3	3	2	3	2	1	3	0	0	1	1	0	0	0	0	0	0	0	0	0	0	2	0	0	0	0	2	0	1	2	2	0
1	32	5	3	2	1	2	1	1	2	2	0	3	3	1	0	0	1	0	0	0	0	0	0	0	0	0	0	0	1	2	1	2	2	2	0	2	2	2	0
2	33	5	5	1	1	0	0	3	0	1	0	0	1	0	0	0	0	0	0	0	0	0	0	0	0	0	0	0	0	2	2	2	2	2	2	2	2	2	1
2	33	1	5	3	1	3	3	3	3	3	2	3	3	3	0	0	0	0	0	0	0	0	0	0	0	0	0	0	0	2	1	2	2	2	2	2	2	2	0
2	33	5	4	3	3	2	3	3	1	2	1	3	2	1	0	0	0	0	0	0	0	0	0	0	0	0	0	0	0	1	0	0	2	2	1	1	2	1	0
2	33	3	5	1	2	3	2	0	3	1	1	2	2	2	0	0	0	0	0	0	0	0	0	0	0	0	0	0	0	2	0	1	2	2	2	0	2	2	0
2	33	3	5	1	2	2	3	1	3	1	2	1	3	0	0	0	0	0	0	0	0	0	0	0	0	0	0	0	0	1	0	0	2	1	2	2	2	2	0
2	33	1	1	2	2	3	3	3	3	3	3	3	2	3	0	0	0	0	0	0	0	0	0	0	0	0	0	0	0	2	2	2	2	2	1	2	2	2	0
2	33	1	1	1	0	1	0	1	0	0	0	0	0	0	0	0	0	1	0	0	0	0	0	0	0	0	0	0	1	2	2	2	2	0	0	2	2	2	0
2	33	4	3	1	3	2	2	1	3	1	3	3	3	3	0	0	0	0	0	0	0	0	0	0	0	0	0	0	0	2	1	2	2	2	2	2	2	2	0
2	33	3	4	3	3	3	2	1	2	3	2	3	0	0	1	0	1	1	1	0	0	0	0	0	0	1	0	0	2	2	1	1	2	2	1	2	2	2	0
2	33	3	4	0	1	0	0	3	1	0	0	0	0	3	0	0	0	1	0	0	0	0	0	0	0	0	0	0	1	2	0	2	2	2	1	0	2	2	0
2	33	3	5	2	3	1	3	1	2	1	2	2	3	1	0	0	0	0	0	0	0	0	0	0	0	0	0	0	0	2	0	1	2	2	1	2	2	2	0
2	33	1	2	0	0	0	0	1	0	0	0	0	0	0	0	0	0	1	0	0	0	0	0	0	0	0	0	0	1	2	2	2	2	2	1	2	2	2	0
2	33	5	5	0	1	3	2	1	0	1	2	0	3	0	0	0	0	0	0	0	0	0	0	0	0	0	0	0	2	2	2	2	2	2	1	2	2	2	0
2	33	1	3	0	1	2	1	1	1	0	0	2	1	1	0	0	0	1	0	0	0	0	0	0	0	0	0	0	1	1	0	2	2	2	0	1	2	1	0
2	33	4	4	0	1	0	0	1	0	0	0	0	0	0	0	0	0	0	0	0	0	0	0	0	0	0	0	0	0	2	1	2	2	1	2	0	2	2	0
2	33	5	4	1	1	2	2	3	2	1	0	0	2	0	0	0	1	1	0	0	0	0	0	0	0	1	0	0	2	1	0	0	2	2	2	2	2	2	0
2	33	3	5	3	0	2	2	3	2	2	1	3	2	3	0	0	0	1	0	0	0	0	0	0	0	0	0	0	1	1	1	1	1	2	0	0	2	2	0
2	33	4	2	1	2	2	1	2	1	2	3	1	0	2	1	0	0	0	0	0	0	0	0	0	0	0	0	0	1	1	0	2	2	0	0	0	2	2	0
2	33	2	1	3	1	2	1	2	0	3	1	1	0	0	0	0	0	1	0	0	0	0	0	0	0	0	0	0	1	1	0	2	2	1	0	1	2	2	0
2	33	4	4	2	2	2	1	3	2	2	2	2	2	2	0	0	0	1	0	0	0	0	0	0	0	0	0	0	1	1	0	2	2	2	2	0	2	1	0
1	33	2	3	0	0	1	0	1	0	0	0	0	0	0	0	0	0	0	0	0	0	0	0	0	0	0	0	0	0	1	0	0	2	0	1	2	2	2	1
1	33	5	5	3	0	1	0	1	0	1	0	0	0	0	0	0	0	0	0	0	0	0	0	0	0	0	0	0	0	2	2	2	2	2	2	0	2	2	1
1	33	2	3	1	1	1	1	1	0	0	0	1	0	0	0	0	0	0	0	0	0	0	0	0	0	0	0	0	0	2	0	2	2	0	2	2	2	2	0
1	33	1	2	0	0	0	1	1	1	0	0	0	1	1	0	0	0	0	1	0	0	0	0	0	0	0	0	0	1	2	2	2	2	2	2	1	2	2	0
1	33	4	3	1	3	2	3	1	3	1	3	2	2	3	1	0	0	0	0	0	0	0	0	0	0	0	0	0	1	1	0	0	2	2	2	1	2	1	0
1	33	3	4	3	2	2	1	1	1	2	2	2	0	3	0	0	0	0	0	0	0	0	0	0	0	0	0	0	0	1	0	2	0	0	2	1	2	1	0
1	33	3	5	2	2	1	1	1	2	2	2	0	2	0	0	0	1	0	0	0	0	0	0	0	0	0	0	0	1	1	1	0	2	2	1	0	2	2	0
1	33	5	5	1	1	1	2	1	0	2	0	0	2	0	0	0	0	0	0	0	0	0	0	0	0	0	0	0	0	1	0	0	2	2	2	2	2	2	0
1	33	2	1	0	0	0	2	2	3	2	1	2	1	2	0	0	0	0	0	0	0	0	0	0	0	0	0	0	0	2	0	2	2	1	2	2	2	2	0
1	33	2	2	3	0	2	2	3	3	3	2	2	2	2	0	0	1	0	0	0	0	0	0	0	0	0	0	0	1	1	0	2	2	2	1	0	2	2	0
1	33	5	4	3	1	3	2	3	2	1	0	1	2	3	1	0	0	1	0	0	0	0	0	0	0	0	1	0	2	1	1	2	1	1	1	0	2	2	0
1	33	2	3	1	1	1	3	3	2	1	2	1	3	2	0	0	0	1	0	0	0	0	0	0	0	0	0	0	1	2	1	2	2	2	0	1	2	2	0
1	33	3	3	3	1	2	3	2	3	2	3	2	2	3	0	0	0	0	0	0	0	0	0	0	0	0	1	0	1	1	0	2	0	2	1	2	2	2	0
1	33	2	5	3	1	2	3	1	3	3	3	2	3	2	0	0	0	0	0	0	0	0	0	0	0	0	0	0	0	1	1	2	2	1	0	0	1	2	0
1	33	4	4	1	0	0	0	2	0	0	1	2	0	2	0	0	0	0	0	0	0	0	0	0	0	0	0	0	0	1	0	2	2	0	1	1	2	2	0
1	33	3	4	3	1	3	2	3	3	2	2	0	2	3	1	0	1	1	0	0	0	0	0	0	0	0	0	0	2	1	0	2	2	0	0	2	2	1	0
1	33	4	3	3	0	0	0	1	0	0	0	0	0	0	0	0	0	0	0	0	0	0	0	0	0	0	0	0	0	1	0	2	0	0	1	0	2	2	0
1	33	4	4	1	2	1	2	0	3	2	3	3	2	1	0	0	0	0	0	0	0	0	0	0	0	0	0	0	0	2	1	2	2	1	1	1	2	2	0
1	33	3	5	0	0	0	0	0	1	0	1	0	0	2	0	0	1	1	0	0	0	0	0	0	0	0	0	0	2	1	0	2	2	1	0	2	2	1	0
1	33	5	5	2	0	3	3	3	3	3	3	3	2	3	1	0	1	1	0	0	0	0	0	0	0	0	0	0	2	1	0	0	2	1	2	2	2	1	0
2	34	3	4	2	3	2	1	0	2	2	0	0	1	1	0	0	0	0	0	0	0	0	0	0	0	0	0	0	0	2	2	0	2	2	2	2	2	2	1
2	34	5	3	2	2	0	1	2	1	0	0	1	0	0	0	0	0	0	0	0	0	0	0	0	0	0	0	0	0	2	2	0	2	2	1	1	2	2	1
2	34	5	1	0	3	3	2	1	2	0	2	2	1	2	0	0	0	0	0	0	0	0	0	0	0	0	0	0	0	1	0	2	2	2	2	0	2	1	1
2	34	1	1	1	1	0	1	0	1	0	2	3	2	2	0	0	0	0	0	0	0	0	0	0	0	0	0	0	0	1	0	2	2	2	2	0	2	2	0
2	34	3	4	2	0	0	0	1	0	0	0	0	0	0	1	0	1	0	0	0	0	0	0	0	0	0	0	0	2	1	0	2	0	2	1	0	2	2	0
2	34	2	2	1	2	3	2	2	3	2	3	3	2	3	0	0	0	0	0	0	0	0	0	0	0	0	0	0	0	2	2	2	2	2	2	2	2	2	0
2	34	3	5	1	2	3	3	1	2	3	3	2	2	0	0	0	0	1	0	0	0	0	0	0	0	0	0	0	1	1	0	2	0	2	0	1	2	2	0
2	34	5	5	1	3	1	2	1	1	0	0	1	3	1	0	0	0	0	0	0	0	0	0	0	0	0	0	0	0	2	1	2	2	2	1	0	2	2	0
2	34	1	1	2	1	3	3	3	2	2	2	2	3	0	0	0	0	1	1	0	0	0	0	0	0	0	0	0	2	2	1	2	2	2	0	2	2	2	0
2	34	4	4	3	1	2	2	1	3	0	1	1	2	3	0	0	0	0	0	0	0	0	0	0	0	0	0	0	0	1	0	0	2	2	0	2	2	2	0
2	34	3	4	1	2	3	1	3	3	0	3	2	3	2	1	0	1	1	1	1	0	0	0	0	0	0	0	0	2	1	0	2	1	1	0	2	1	2	0
2	34	4	4	2	3	2	2	3	2	3	3	1	1	3	1	0	0	1	0	0	0	0	0	0	0	0	0	0	2	0	0	2	0	1	0	2	1	0	0
2	34	2	3	3	2	3	1	3	1	1	3	1	0	0	0	0	0	1	0	0	0	0	0	0	0	0	0	0	1	1	0	2	2	2	0	0	2	2	0
1	34	3	5	0	0	0	0	1	0	3	3	1	0	0	0	0	0	0	1	0	0	0	0	0	0	0	0	0	1	2	0	2	2	1	2	0	2	2	1
1	34	4	3	3	0	2	3	1	3	2	3	3	2	3	0	0	0	0	0	0	0	0	0	0	0	0	0	0	0	0	0	0	2	0	2	0	2	1	1
1	34	5	5	0	1	0	0	3	0	0	0	0	0	0	0	0	1	0	0	0	0	0	0	0	0	0	0	0	1	2	0	2	2	2	2	1	2	2	0
1	34	1	3	2	1	1	3	2	3	3	2	2	2	3	0	0	0	0	0	0	0	0	0	0	0	0	0	0	0	1	0	0	2	0	2	1	2	1	0
1	34	3	3	1	1	2	2	1	3	3	2	3	2	1	0	0	0	0	0	0	0	0	0	0	0	0	0	0	0	1	0	2	2	2	2	0	2	2	0
1	34	3	3	3	1	3	1	2	2	3	2	0	0	1	1	0	1	1	1	0	0	0	0	0	0	0	0	0	2	1	0	2	2	1	1	2	2	1	0
1	34	1	1	2	2	2	3	3	3	2	2	1	2	1	0	0	0	0	0	0	0	0	0	0	0	0	1	0	1	2	1	2	2	1	2	0	2	2	0
1	34	3	2	2	0	1	1	1	1	2	3	3	2	2	0	0	1	0	0	0	0	0	0	0	0	0	0	0	1	1	0	0	2	0	2	1	2	2	0
1	34	4	3	0	2	0	0	1	0	2	0	0	0	2	1	0	1	0	0	0	0	0	0	0	0	1	0	0	2	1	0	2	0	0	1	1	1	1	0
1	34	3	4	1	0	0	0	3	0	0	3	0	0	2	1	0	0	1	0	0	0	0	0	0	0	0	0	0	2	1	0	0	2	2	2	2	2	2	0
1	34	1	5	0	3	2	3	1	3	0	1	1	3	0	0	0	1	1	0	0	0	0	0	0	0	0	0	0	2	2	2	2	2	1	0	0	2	2	0
1	34	1	3	1	0	1	0	1	1	1	0	2	1	1	0	0	0	0	0	0	0	0	0	0	0	0	0	0	0	1	0	2	2	2	1	1	2	1	0
1	34	3	3	3	2	3	2	3	3	3	3	1	1	3	0	0	0	0	0	0	0	0	0	0	0	0	0	1	1	1	0	2	0	2	0	2	2	0	0
1	34	3	4	3	2	3	3	2	3	3	3	3	3	2	0	0	0	1	0	0	0	0	0	0	0	0	0	0	1	1	1	2	2	2	0	0	2	2	0
1	34	3	3	3	2	3	2	2	3	2	2	2	2	3	0	0	1	1	0	0	0	0	0	0	0	1	0	0	2	0	0	2	0	1	0	0	1	2	0
1	34	3	3	3	0	1	2	1	1	1	1	1	1	1	0	0	0	1	0	0	0	0	0	1	0	0	0	0	2	1	0	2	2	2	0	0	2	1	0
1	34	4	5	3	1	2	1	1	2	3	1	3	1	3	0	0	1	1	0	0	0	0	0	0	0	0	0	0	2	1	1	2	0	2	0	0	2	0	0
2	35	5	3	0	1	0	0	1	0	1	3	0	0	0	0	0	0	0	0	0	0	0	0	0	0	0	0	0	0	1	0	0	2	2	2	2	2	1	1
2	35	3	4	1	3	3	3	1	2	3	0	2	2	2	0	0	0	0	0	0	0	0	0	0	0	0	0	0	0	1	0	0	0	2	2	2	2	2	0
2	35	3	5	2	2	3	3	3	3	2	2	2	3	1	0	0	0	0	0	0	0	0	0	0	0	0	0	0	0	2	1	2	0	2	2	2	2	2	0
2	35	1	3	0	3	1	0	2	0	2	1	0	1	0	0	0	0	0	0	0	0	0	0	0	0	0	0	0	0	1	0	2	2	2	2	0	2	2	0
2	35	2	5	0	0	0	0	1	0	0	0	0	0	0	0	0	0	1	1	0	0	0	0	0	0	0	0	0	2	1	0	0	2	2	2	2	2	1	0
2	35	3	2	1	2	2	2	3	1	1	3	3	2	1	0	0	0	0	1	0	0	0	0	0	0	0	0	0	1	1	2	2	0	2	1	1	2	1	0
2	35	3	4	0	0	2	2	1	2	0	1	1	2	1	0	0	0	1	0	0	0	0	0	0	0	0	0	0	1	1	0	2	1	2	0	1	2	2	0
2	35	3	3	1	2	1	2	1	2	2	3	2	1	3	0	0	0	1	0	0	0	0	0	0	0	0	0	0	1	2	0	2	1	2	2	2	2	2	0
2	35	3	3	3	0	2	3	2	1	1	2	2	3	0	1	0	0	1	1	0	0	0	0	0	0	0	0	0	2	1	0	2	1	2	0	1	2	2	0
2	35	4	4	0	3	2	2	1	3	1	3	2	3	1	1	0	0	0	0	0	0	0	0	0	0	0	0	0	1	1	0	0	2	2	2	1	2	1	0
2	35	3	5	0	0	1	0	1	0	0	0	0	0	0	0	0	0	1	0	0	0	0	0	0	0	0	0	0	1	2	2	2	2	2	1	2	2	2	0
2	35	4	4	2	3	2	1	3	2	1	2	3	1	1	0	0	0	0	0	0	0	0	0	0	0	0	0	0	0	1	0	2	0	0	1	2	1	2	0
2	35	2	3	3	2	3	2	3	3	2	3	2	2	3	0	0	0	1	0	0	0	0	0	0	0	0	0	0	1	1	0	2	2	0	2	0	2	1	0
2	35	4	4	2	1	1	0	1	1	0	0	2	0	0	1	0	0	0	0	0	0	0	0	1	0	0	0	0	2	1	0	2	2	0	0	2	2	1	0
2	35	4	3	1	2	3	2	1	1	1	1	3	2	0	1	0	1	1	0	0	0	1	1	0	0	0	0	0	2	1	0	2	2	1	0	1	2	0	0
2	35	3	4	0	0	0	0	1	0	0	0	0	0	0	1	0	1	1	0	0	0	0	0	0	0	0	0	0	2	2	2	2	2	2	0	2	2	1	0
1	35	5	5	3	2	2	3	2	3	2	1	2	2	3	0	0	0	0	0	0	0	0	0	0	0	0	0	0	0	1	0	0	2	1	1	2	2	1	1
1	35	5	4	3	2	3	3	1	3	2	2	0	2	3	0	0	0	0	0	0	0	0	0	0	0	0	0	0	0	1	0	2	2	2	2	0	2	1	0
1	35	1	2	2	3	2	2	0	2	3	2	2	2	3	0	0	0	0	0	0	0	0	0	0	0	0	0	0	0	2	0	2	2	2	1	1	2	2	0
1	35	3	4	3	1	3	2	3	1	2	0	2	2	2	0	0	0	0	0	0	0	0	0	0	0	0	0	0	0	1	0	0	2	2	1	2	2	2	0
1	35	3	2	1	3	2	1	2	3	2	3	2	2	2	0	0	0	0	0	0	0	0	0	0	0	0	0	0	0	1	1	2	0	0	0	1	2	0	0
1	35	1	4	0	1	0	1	1	1	0	0	0	0	0	0	0	1	1	0	0	0	0	0	0	0	0	0	0	2	1	0	0	2	2	2	1	2	1	0
1	35	1	5	2	1	2	1	1	2	1	3	1	3	1	0	0	0	1	0	0	0	0	0	0	0	0	0	0	1	1	0	0	2	2	1	1	2	2	0
1	35	3	4	2	1	1	2	3	1	1	3	2	3	1	0	0	0	0	0	0	0	0	0	0	0	0	0	0	0	1	0	2	0	1	1	2	2	1	0
1	35	3	3	0	0	0	0	2	0	1	0	0	0	1	0	0	0	0	1	0	0	0	0	0	0	0	0	0	1	0	0	0	0	0	1	1	2	2	0
1	35	1	3	1	3	2	2	1	3	3	2	3	2	2	0	0	0	0	0	0	0	0	0	0	0	0	0	0	0	2	2	2	2	0	1	2	2	2	0
1	35	3	5	2	1	3	1	0	1	1	0	0	2	0	0	0	0	0	0	0	0	0	0	0	0	0	0	0	0	2	2	2	2	2	1	0	2	2	0
1	35	3	4	3	3	2	1	0	3	2	1	2	1	3	1	0	0	0	0	0	0	0	0	0	0	0	0	0	1	1	1	2	1	2	1	0	2	0	0
1	35	5	5	1	0	0	1	1	1	0	0	0	1	0	0	0	0	0	0	0	0	0	0	0	0	0	0	0	0	2	2	2	1	2	0	1	2	2	0
1	35	2	1	1	1	1	2	0	3	1	2	1	1	0	0	0	0	0	0	0	0	0	0	0	0	0	0	0	0	1	0	2	0	2	1	0	2	2	0
1	35	2	4	2	1	1	3	1	1	2	2	2	2	1	0	0	0	0	0	0	0	0	0	0	0	0	0	0	0	2	0	2	2	1	1	2	2	2	0
1	35	3	4	1	0	1	2	1	2	0	0	1	3	2	0	0	0	0	0	0	0	0	0	0	0	0	0	0	0	1	0	2	2	0	2	0	2	2	0
1	35	5	4	3	2	1	2	3	1	3	2	1	2	2	0	0	0	0	0	0	0	0	0	0	0	0	0	0	0	1	0	2	2	2	1	0	2	2	0
1	35	3	1	2	1	2	2	2	3	3	3	1	3	3	0	0	0	0	0	0	0	0	0	0	0	0	0	0	0	1	0	2	2	2	0	1	2	2	0
1	35	4	3	3	3	1	2	3	0	3	3	3	2	3	0	0	0	0	0	0	0	0	0	0	0	0	0	0	0	1	0	0	2	2	2	1	2	1	0
1	35	4	2	0	3	1	3	1	2	2	3	3	2	3	1	0	0	0	0	0	0	0	0	0	0	0	0	0	1	0	0	0	0	0	0	0	2	1	0
1	35	3	4	3	1	2	3	3	3	3	3	3	3	3	1	0	0	1	1	0	0	0	0	0	0	0	0	0	2	1	0	2	2	0	0	0	2	2	0
1	35	2	4	1	1	0	0	1	2	0	0	0	2	3	0	0	0	1	0	0	0	0	0	0	0	0	0	0	1	2	1	2	2	1	0	2	2	2	0
1	35	5	4	0	2	1	2	1	1	2	3	2	2	3	1	0	1	1	1	0	0	0	0	0	0	0	0	0	2	1	0	2	2	2	0	2	1	0	0
2	36	5	2	0	2	0	1	1	0	0	0	0	0	0	0	0	0	0	0	0	0	0	0	0	0	0	1	0	1	1	0	0	2	2	2	1	2	2	1
2	36	3	2	0	3	1	0	1	1	0	1	3	0	2	1	0	0	0	0	0	0	0	0	0	0	0	0	0	1	1	0	2	0	1	2	2	2	2	1
2	36	3	5	0	1	0	0	1	0	0	0	2	0	0	0	0	0	0	0	0	0	0	0	0	0	0	0	0	0	2	1	0	2	2	2	2	2	2	1
2	36	3	2	0	3	0	0	3	2	2	3	1	0	2	0	0	0	0	0	0	0	0	0	0	0	0	0	0	0	1	0	0	0	2	2	1	2	2	1
2	36	1	2	1	1	1	0	1	0	0	0	0	0	0	0	0	0	0	0	0	0	0	0	0	0	0	0	0	0	2	2	0	2	2	1	1	2	2	0
2	36	3	5	0	2	0	1	1	0	1	2	1	1	1	0	0	0	0	0	0	0	0	0	0	0	0	0	0	0	2	1	0	2	2	2	2	2	2	0
2	36	5	5	2	3	2	2	1	2	1	1	3	1	0	0	0	1	0	0	0	0	0	0	0	0	0	0	0	1	2	2	2	2	1	2	2	2	2	0
2	36	1	4	1	0	1	2	1	3	1	0	0	1	2	0	0	0	0	0	0	0	0	0	0	0	0	1	0	1	2	2	2	2	2	2	2	2	2	0
2	36	5	5	1	1	0	3	0	1	1	0	3	2	0	0	0	0	0	0	0	0	0	0	0	0	0	0	0	0	1	0	2	2	1	2	0	2	0	0
2	36	5	1	2	3	3	3	3	2	3	2	3	3	2	0	0	0	0	0	0	0	0	0	0	0	0	0	0	0	1	0	0	2	0	1	1	2	2	0
2	36	2	1	1	3	3	3	3	3	3	3	3	3	1	0	0	0	1	0	0	0	0	0	0	0	0	0	0	1	2	1	0	2	2	2	2	2	2	0
2	36	1	4	0	0	1	0	1	0	0	2	0	0	2	1	1	0	1	0	0	0	0	0	0	0	0	0	0	2	1	0	2	2	2	0	1	0	2	0
2	36	5	5	1	2	1	2	2	1	0	0	1	3	0	0	0	0	0	0	0	0	0	0	0	0	0	0	0	0	2	2	2	2	2	2	2	2	2	0
2	36	3	5	0	0	0	0	1	0	0	0	0	0	1	0	0	1	1	0	0	0	0	0	0	0	0	0	0	2	2	0	2	2	2	0	2	2	2	0
2	36	1	3	0	0	0	0	1	0	0	0	0	0	0	0	0	0	1	0	0	0	0	0	0	0	0	0	0	1	2	0	2	2	1	0	2	2	2	0
2	36	1	3	1	0	2	1	1	0	2	0	0	1	1	0	0	0	0	0	0	0	0	0	0	0	0	0	0	0	1	0	2	2	2	0	0	2	2	0
2	36	3	4	3	1	3	2	1	2	0	1	2	2	2	1	0	0	0	0	0	0	0	0	0	0	0	0	1	2	0	0	0	2	2	0	0	2	1	0
2	36	4	5	3	2	3	1	2	2	1	1	2	1	2	1	0	0	1	0	0	0	0	0	0	0	0	0	0	2	1	0	2	2	2	1	0	2	0	0
2	36	3	5	2	2	2	3	1	1	2	1	2	3	2	0	0	0	1	0	0	0	0	0	0	0	1	0	0	2	2	2	2	2	2	0	2	2	2	0
2	36	5	4	0	1	0	0	1	0	0	0	2	0	1	1	0	0	1	0	0	0	0	0	0	0	0	0	0	2	1	0	2	2	1	0	2	2	0	0
2	36	2	4	0	3	3	2	3	2	1	2	2	1	1	0	0	0	1	1	0	0	0	0	0	0	0	0	0	2	1	2	2	2	0	0	2	2	2	0
1	36	3	3	1	1	1	0	1	3	1	0	1	0	1	0	0	1	1	0	0	0	0	0	0	1	1	0	0	2	1	1	0	2	1	2	2	2	2	1
1	36	3	2	2	3	1	1	1	1	1	3	0	1	2	0	0	1	0	0	0	0	0	1	0	0	0	0	0	2	1	0	0	0	2	2	0	2	2	1
1	36	1	2	3	3	1	2	2	2	2	3	1	1	2	0	0	0	0	0	0	0	0	0	0	0	0	0	0	0	2	1	2	2	2	2	0	2	1	0
1	36	1	5	2	2	2	2	3	2	2	1	2	3	3	0	0	0	0	0	0	0	0	0	0	0	0	0	0	0	2	0	2	2	2	2	2	2	2	0
1	36	3	5	3	0	2	2	3	2	1	1	3	0	3	0	0	0	0	0	0	0	0	0	0	0	0	0	0	0	1	0	0	2	2	2	2	2	2	0
1	36	5	5	3	0	1	1	3	3	2	1	1	2	3	0	0	0	0	0	0	0	0	0	0	0	0	0	0	0	1	0	2	2	2	1	0	1	2	0
1	36	1	1	0	0	0	0	1	0	0	0	0	0	0	0	0	0	0	0	0	0	0	0	0	0	0	0	0	0	2	1	2	2	2	1	0	2	2	0
1	36	3	4	3	1	3	3	1	1	2	2	2	3	2	0	0	0	0	1	0	0	0	0	0	0	0	0	0	1	2	1	2	2	2	1	2	2	2	0
1	36	5	3	3	1	2	1	1	2	1	3	1	2	2	0	0	0	0	0	0	0	0	0	0	0	0	0	0	0	2	1	2	2	0	2	0	2	1	0
1	36	3	2	0	1	0	0	1	0	0	0	0	0	0	0	0	0	0	0	0	0	0	0	0	0	0	0	0	0	1	0	2	0	1	2	2	2	2	0
1	36	1	2	2	1	3	2	3	2	3	2	2	2	0	0	0	0	0	0	0	0	0	0	0	0	0	0	0	0	2	2	2	2	2	1	1	2	2	0
1	36	5	5	3	2	2	3	1	3	1	1	0	3	3	0	0	0	0	0	0	0	0	0	0	0	0	0	0	0	2	2	2	2	2	2	1	2	1	0
1	36	3	3	3	2	2	3	2	3	2	3	3	3	3	1	0	1	0	0	0	0	0	0	0	0	0	0	0	2	2	1	2	2	1	1	1	2	2	0
1	36	2	3	0	0	1	0	1	0	0	0	0	1	0	0	0	0	0	0	0	0	0	0	0	0	0	0	0	0	1	2	0	2	2	1	0	1	2	0
1	36	5	4	0	1	0	0	1	2	0	0	3	0	0	0	0	0	0	0	0	0	0	0	0	0	0	0	0	0	2	1	2	2	2	1	0	2	1	0
1	36	5	5	3	0	1	1	0	1	3	2	1	1	3	0	0	0	1	0	0	0	0	0	0	0	0	0	0	1	1	1	2	2	2	0	1	1	1	0
1	36	3	3	3	2	2	2	3	2	3	3	3	3	3	0	0	1	0	0	0	0	0	0	0	0	0	0	0	1	2	1	2	2	0	2	0	2	2	0
1	36	3	4	3	3	3	3	1	3	2	3	1	3	2	0	0	0	1	0	0	0	0	0	0	0	0	0	0	1	1	1	2	0	1	0	2	2	2	0
1	36	3	5	2	0	1	2	2	1	2	0	3	3	0	0	0	0	0	0	0	0	0	0	0	0	0	0	0	0	2	0	2	2	2	1	1	2	2	0
1	36	2	4	3	2	1	2	0	2	1	2	2	2	1	0	0	0	1	0	0	0	0	0	0	0	0	0	0	1	1	0	0	2	0	1	0	2	2	0
1	36	1	1	1	0	1	2	1	1	1	1	3	2	2	1	0	0	1	0	0	0	0	0	0	0	0	0	0	2	2	1	2	2	2	2	2	2	1	0
1	36	1	4	2	2	2	2	1	3	1	1	1	3	2	0	0	0	0	0	0	0	0	0	0	0	0	0	0	0	0	0	2	0	2	0	0	1	1	0
1	36	2	3	0	0	0	1	1	1	0	3	1	2	3	0	0	0	1	0	0	0	0	0	0	0	0	0	0	1	2	2	2	2	1	0	1	2	2	0
1	36	3	5	2	1	2	1	1	3	0	2	1	1	3	0	0	0	0	0	0	0	0	0	0	0	0	0	0	0	2	0	2	2	2	0	2	2	2	0
1	36	3	5	2	2	2	3	2	3	1	1	1	3	3	0	0	0	0	0	0	0	0	0	0	0	0	0	0	0	2	2	2	2	2	0	1	2	2	0
1	36	3	4	3	2	2	2	2	2	2	0	2	3	3	0	0	0	1	0	0	0	0	0	0	0	0	0	0	1	1	0	1	2	1	0	0	2	0	0
1	36	3	3	3	0	2	1	3	2	2	3	0	1	1	1	0	1	1	0	0	0	0	0	0	0	0	0	0	2	1	0	2	2	1	0	1	2	1	0
1	36	1	3	1	0	0	1	1	1	2	1	0	2	0	0	0	0	1	0	0	0	0	0	0	0	0	0	0	1	1	0	0	2	1	2	1	2	1	0
1	36	1	4	1	3	3	3	2	3	2	3	2	2	3	1	0	0	1	0	0	0	0	0	0	0	0	0	0	2	1	0	2	2	1	1	0	2	2	0
1	36	4	4	2	2	0	2	3	3	1	3	2	1	3	1	1	0	1	0	0	0	0	0	0	0	0	1	0	2	0	1	2	0	1	0	2	0	1	0
2	37	2	5	0	1	0	0	1	0	0	0	1	0	0	0	0	0	0	0	0	0	0	0	0	0	0	0	0	0	2	0	2	2	2	2	2	1	2	1
2	37	2	1	0	1	1	0	1	1	0	0	1	1	0	0	0	0	0	0	0	0	0	0	0	0	0	0	0	0	1	0	0	2	2	2	1	2	2	1
2	37	4	4	1	3	3	3	1	1	2	2	2	3	2	0	0	0	0	0	0	0	0	0	0	0	0	0	0	0	2	0	2	2	2	2	2	2	2	0
2	37	3	5	3	2	3	1	3	0	2	1	3	3	0	0	0	0	0	0	0	0	0	0	0	0	0	0	1	1	2	0	2	2	2	2	2	2	2	0
2	37	3	5	0	2	3	3	1	1	0	0	1	2	1	0	0	0	0	0	0	0	0	0	0	0	0	0	0	0	2	1	2	2	2	2	2	2	2	0
2	37	1	1	1	3	3	2	1	2	2	1	1	3	2	0	0	0	0	0	0	0	0	0	0	0	0	0	0	0	1	0	2	0	2	1	0	2	2	0
2	37	5	5	0	2	0	0	1	0	0	0	1	0	3	0	0	1	0	0	0	0	0	0	0	0	0	0	0	1	1	0	0	2	2	2	2	1	1	0
2	37	2	5	0	2	2	2	1	2	2	0	1	2	0	0	0	0	1	0	0	0	0	0	0	0	0	0	0	1	2	2	0	2	2	1	2	2	2	0
2	37	3	5	1	1	1	0	1	1	0	0	1	0	0	0	0	0	0	0	0	0	0	0	0	0	0	0	0	0	2	1	2	2	2	2	2	2	2	0
2	37	4	3	0	3	3	3	3	2	3	3	3	3	1	0	0	1	0	0	0	0	0	0	0	0	1	0	0	2	1	1	2	0	1	1	2	2	2	0
2	37	4	5	1	3	3	3	2	2	3	2	3	2	2	0	0	0	0	0	0	0	0	0	0	0	0	0	0	0	2	1	2	2	1	2	0	2	2	0
2	37	5	3	2	1	2	0	1	1	0	0	1	1	2	0	0	0	1	0	0	0	0	0	0	0	0	0	0	1	1	0	2	0	2	0	1	2	2	0
2	37	4	4	0	0	0	0	1	0	0	0	0	0	0	0	0	0	1	0	0	0	0	0	0	0	0	0	0	1	1	0	2	2	0	0	2	2	2	0
2	37	1	4	0	3	3	2	1	3	0	1	3	2	2	0	0	0	0	0	0	0	0	0	0	0	0	0	0	0	1	0	1	2	2	0	2	2	1	0
2	37	4	4	3	2	1	2	3	2	2	2	3	3	3	1	0	0	0	0	0	0	0	0	0	0	0	0	0	1	1	0	0	2	2	0	1	2	2	0
2	37	4	4	1	1	3	3	1	3	2	2	3	1	3	0	0	0	1	0	0	0	0	0	0	0	0	0	0	1	2	1	2	2	2	0	2	2	2	0
2	37	3	3	0	3	0	0	3	1	0	2	0	0	1	0	0	0	1	0	0	0	0	0	0	0	0	0	0	1	1	1	2	0	1	0	1	2	2	0
2	37	1	4	1	3	1	1	2	2	1	2	2	2	3	1	1	0	1	0	0	0	0	0	0	0	0	0	0	2	0	0	0	2	0	0	2	0	1	0
2	37	3	5	3	1	2	3	2	1	1	3	3	2	1	0	0	0	1	0	0	0	0	0	0	0	0	0	0	1	1	0	0	2	0	2	1	2	2	0
1	37	5	5	2	1	3	1	2	0	0	2	1	1	1	1	0	0	0	0	0	0	0	0	0	0	0	0	0	1	1	1	1	2	0	2	1	2	1	1
1	37	4	4	2	0	1	2	1	2	2	3	3	1	2	0	0	0	0	0	0	0	0	0	0	0	0	0	0	0	2	1	2	2	0	2	2	2	1	0
1	37	5	5	3	2	3	2	2	2	2	1	2	2	1	0	0	0	0	0	0	0	0	0	0	0	0	0	0	0	2	1	2	2	2	1	2	2	0	0
1	37	5	2	2	1	0	0	1	0	0	0	0	0	0	0	0	1	0	0	0	0	0	0	0	0	0	1	0	2	2	1	2	2	2	2	0	2	1	0
1	37	5	4	0	2	0	1	1	0	1	3	0	0	2	1	0	0	0	0	0	0	0	0	0	0	0	0	0	1	2	1	2	2	1	2	0	2	2	0
1	37	1	2	1	1	1	1	1	1	0	1	0	1	0	0	0	0	1	0	0	0	0	0	0	0	0	0	0	1	2	1	2	2	1	2	0	2	1	0
1	37	4	3	3	3	2	2	3	3	3	3	2	3	3	0	0	0	0	0	0	0	0	0	0	0	0	0	0	0	1	1	2	0	1	1	2	2	2	0
1	37	3	4	2	0	0	0	1	2	0	0	0	0	1	1	0	0	0	0	0	0	0	0	0	0	0	0	0	1	2	1	2	2	2	1	0	2	1	0
1	37	4	2	0	0	0	0	1	0	0	0	0	0	0	0	0	1	0	0	0	0	0	0	0	0	0	0	0	1	1	0	2	2	2	2	1	1	1	0
1	37	1	4	1	2	1	2	1	3	3	3	1	3	2	0	0	0	1	0	0	0	0	0	0	0	0	0	0	1	1	0	0	2	2	2	2	2	2	0
1	37	2	3	0	1	1	1	3	2	1	3	1	2	1	0	0	0	0	0	0	0	0	0	0	0	0	0	0	0	1	0	2	2	0	1	0	2	1	0
1	37	4	4	0	1	0	0	2	0	1	0	3	0	0	0	0	0	1	0	0	0	0	0	0	0	0	0	0	1	1	0	2	2	0	2	0	2	1	0
1	37	1	1	0	0	0	0	0	0	0	0	0	0	0	0	0	0	0	0	0	0	0	0	0	0	0	0	0	0	1	0	2	2	2	0	2	1	0	0
1	37	3	3	0	0	0	0	3	0	0	0	0	0	0	0	0	1	1	0	0	0	0	0	0	0	0	0	0	2	2	1	2	2	0	1	2	2	1	0
1	37	1	3	2	2	2	3	3	3	3	3	2	3	2	0	1	0	1	0	0	0	0	0	0	0	0	0	0	2	1	0	2	2	1	0	1	0	1	0
1	37	3	5	3	0	1	2	0	0	1	0	0	2	0	0	0	0	0	0	0	0	0	0	0	0	0	0	0	0	2	1	2	2	2	0	2	2	2	0
1	37	3	5	0	0	0	0	1	0	0	1	0	0	0	1	0	0	1	0	0	0	0	0	0	0	0	0	0	2	1	0	0	2	2	2	1	2	2	0
1	37	3	3	3	0	1	0	1	2	2	3	3	0	2	0	0	1	1	1	0	0	0	0	0	0	0	0	0	2	1	0	2	2	2	2	0	2	2	0
1	37	4	4	0	0	0	0	1	0	1	0	1	1	0	0	0	0	1	0	0	0	0	0	0	0	0	0	0	1	0	0	2	2	0	0	1	1	0	0
2	38	2	4	1	2	2	1	1	2	1	0	0	1	0	0	0	0	0	0	0	0	0	0	0	0	0	0	0	0	1	0	0	0	1	2	2	2	2	1
2	38	3	5	2	2	2	3	0	2	2	2	3	3	3	0	0	0	0	0	0	0	0	0	0	0	0	0	0	0	2	2	2	2	2	2	2	2	2	0
2	38	3	3	2	0	0	0	0	0	0	1	2	0	0	0	0	0	0	0	0	0	0	0	0	0	0	0	0	0	1	0	2	2	2	2	1	2	0	0
2	38	3	5	3	2	2	3	3	3	2	0	1	2	2	0	0	0	0	0	0	0	0	0	0	0	0	0	0	0	2	1	2	2	1	2	2	2	2	0
2	38	5	4	0	2	0	0	1	0	0	0	0	0	0	0	0	0	0	0	0	0	0	0	0	0	0	0	0	0	2	2	2	2	2	2	0	2	2	0
2	38	3	2	2	2	2	0	1	0	2	1	0	1	3	0	0	0	0	1	0	0	0	0	0	0	0	0	0	1	1	0	2	0	0	2	2	2	1	0
2	38	3	4	2	2	3	2	1	1	1	0	1	1	0	0	0	0	0	0	0	0	0	0	0	0	0	0	1	1	2	0	2	2	1	1	2	2	2	0
2	38	5	5	0	3	3	2	1	3	1	0	2	3	0	0	0	0	0	0	0	0	0	0	0	0	0	0	0	0	2	0	2	2	1	1	1	2	2	0
2	38	2	2	3	1	1	2	2	3	1	1	2	1	0	0	0	0	0	0	0	0	0	0	0	0	0	0	0	0	2	0	2	2	1	1	2	2	2	0
2	38	3	5	3	2	3	3	3	2	3	3	1	3	1	0	0	0	0	0	0	0	0	0	0	0	0	0	0	0	1	0	0	2	1	1	2	2	2	0
2	38	4	2	3	3	3	2	3	3	1	2	2	2	3	0	0	0	0	0	0	0	0	0	0	0	0	0	0	0	1	0	2	0	1	0	0	2	2	0
2	38	3	4	2	1	2	1	0	0	1	0	1	0	0	0	0	0	0	0	0	0	0	0	0	0	0	0	0	0	2	1	2	2	1	1	2	2	2	0
2	38	3	5	1	1	1	2	1	1	0	0	0	1	0	0	0	0	0	0	0	0	0	0	0	0	0	0	0	0	2	2	2	2	2	1	2	2	2	0
2	38	1	4	3	2	3	2	2	3	3	2	3	2	2	0	0	0	1	0	0	0	0	0	0	0	0	0	0	1	2	0	2	2	2	0	1	2	2	0
2	38	5	4	3	1	2	3	1	3	1	0	0	1	3	0	0	0	0	0	0	0	0	0	0	0	0	0	0	0	1	0	2	2	1	0	1	2	2	0
2	38	4	4	1	2	1	1	1	0	1	0	2	2	1	1	0	0	0	1	0	0	0	0	0	0	0	0	0	2	1	1	2	0	2	0	2	2	0	0
2	38	4	5	0	1	2	3	3	2	0	2	1	3	1	0	0	0	1	0	0	0	0	0	0	0	0	0	0	1	2	1	2	2	0	1	2	2	2	0
1	38	3	3	3	2	3	2	1	3	1	1	1	2	2	0	0	0	0	0	0	0	0	0	0	0	0	0	0	0	1	0	0	2	2	2	2	2	2	1
1	38	3	3	2	2	2	1	1	3	0	2	0	2	1	0	0	0	0	0	0	0	0	0	0	0	0	0	0	0	1	1	2	0	2	1	0	1	2	0
1	38	5	3	2	2	0	2	2	0	2	0	0	0	0	0	0	1	0	1	0	0	0	0	0	0	0	0	0	2	1	0	2	0	2	2	2	2	1	0
1	38	3	2	0	1	0	0	1	0	1	0	0	0	0	0	0	0	0	0	0	0	0	0	0	0	0	0	0	0	1	0	2	0	2	2	0	1	2	0
1	38	3	3	3	3	3	3	2	3	3	3	2	2	3	0	0	0	0	0	0	0	0	0	0	0	0	0	0	0	2	1	2	1	2	2	2	2	2	0
1	38	2	4	0	0	0	0	2	0	2	0	0	0	1	0	0	0	0	0	0	0	0	0	0	0	0	0	0	0	1	0	0	2	0	2	1	2	2	0
1	38	2	4	2	2	1	2	3	3	3	3	2	2	3	0	0	0	0	0	0	0	0	0	0	0	0	0	0	0	1	0	0	2	0	2	2	2	2	0
1	38	3	2	3	3	2	2	3	3	3	2	3	2	3	1	0	0	1	0	0	0	0	0	0	0	0	1	0	2	1	1	2	2	2	1	0	2	1	0
1	38	4	2	0	3	1	1	1	3	2	2	1	3	1	0	0	1	0	0	0	0	0	0	0	0	0	1	0	2	1	0	2	0	0	2	2	2	2	0
1	38	4	3	0	1	0	0	1	0	0	0	1	0	0	1	0	0	0	0	0	0	0	0	0	0	0	0	0	1	2	1	2	2	2	2	2	2	2	0
1	38	3	3	2	1	1	2	2	1	3	3	1	1	0	0	0	0	0	0	0	0	0	0	0	0	0	0	0	0	2	1	0	2	2	2	2	2	2	0
1	38	1	2	1	3	2	3	1	2	3	3	1	1	1	0	0	0	0	0	0	0	0	0	0	0	0	1	0	1	1	0	0	2	0	1	0	1	2	0
1	38	3	1	3	3	3	3	2	3	3	1	2	3	2	1	0	0	0	0	0	0	0	0	0	0	0	0	0	1	1	0	2	0	0	2	2	2	2	0
1	38	5	5	0	0	0	0	1	0	0	0	0	0	0	0	0	0	0	0	0	0	0	0	0	0	0	0	0	0	1	0	0	2	2	1	1	2	1	0
1	38	1	1	0	0	0	0	1	2	2	0	0	0	1	0	0	0	0	0	0	0	0	0	0	0	0	0	0	0	1	0	2	2	0	1	1	2	1	0
1	38	1	1	1	3	2	1	1	3	1	2	1	1	1	0	0	0	0	0	0	0	0	0	0	0	0	0	0	0	1	0	2	2	1	0	0	2	1	0
1	38	1	3	0	3	2	0	1	3	2	3	1	3	0	0	0	0	1	0	0	0	0	0	0	0	0	0	0	1	1	0	2	2	1	0	0	1	2	0
1	38	2	1	1	0	1	1	1	0	1	0	3	0	0	0	0	0	0	0	0	0	0	0	0	0	0	0	0	0	1	1	2	2	2	1	0	1	2	0
1	38	1	4	1	1	1	3	0	2	2	3	1	3	2	1	0	0	1	0	0	0	0	0	0	0	0	0	0	2	1	0	2	2	0	0	2	2	0	0
1	38	3	4	3	2	2	3	1	0	2	0	1	3	1	1	0	1	0	0	0	0	0	0	0	0	0	0	0	2	1	0	2	2	2	2	0	2	2	0
1	38	1	1	1	1	2	1	1	3	3	3	1	1	1	1	0	0	1	0	0	0	0	0	0	0	0	0	0	2	0	0	0	2	0	0	0	2	0	0
1	38	4	4	0	0	0	0	1	0	0	0	1	0	0	0	0	0	1	0	0	0	0	0	0	0	0	0	0	1	1	0	2	2	0	0	0	2	2	0
1	38	4	4	2	2	1	2	2	2	1	0	0	2	1	1	0	0	1	0	0	0	0	0	0	0	0	0	0	2	1	0	2	2	0	0	0	2	1	0
1	38	4	3	1	2	1	2	1	0	1	2	3	2	2	0	0	0	0	0	0	0	0	0	0	0	0	0	0	0	0	0	2	0	0	0	1	2	1	0
1	38	4	5	2	2	2	3	1	3	2	2	2	3	3	0	0	0	0	0	0	0	0	0	0	0	0	0	0	0	2	1	2	2	2	2	0	2	1	0
2	39	5	4	1	2	2	2	3	2	3	1	0	2	3	0	0	0	0	0	0	0	0	0	0	0	0	0	0	0	1	0	0	2	2	2	1	2	2	1
2	39	5	5	0	1	0	0	1	0	0	0	0	0	3	0	0	0	0	0	0	0	0	0	0	0	0	0	0	0	2	2	2	2	2	2	2	2	2	1
2	39	1	4	1	1	0	1	1	1	0	1	1	0	0	0	0	0	0	0	0	0	0	0	0	0	0	0	0	0	2	2	2	2	1	2	2	2	2	1
2	39	3	5	0	1	0	0	0	0	0	0	1	0	1	0	0	0	0	0	0	0	0	0	0	0	0	0	0	0	2	1	2	2	1	2	1	2	2	0
2	39	1	3	2	1	3	2	3	3	2	2	2	3	2	0	0	0	1	0	0	0	0	0	0	0	0	0	0	1	2	2	2	2	2	1	2	2	2	0
2	39	5	5	0	1	2	0	1	0	0	0	3	1	0	0	0	0	0	0	0	0	0	0	0	0	0	0	0	0	2	1	2	2	1	1	2	2	2	0
2	39	2	5	2	2	3	2	3	3	2	3	3	3	2	0	0	0	0	1	0	0	0	0	0	0	0	0	0	1	2	2	2	2	2	2	2	2	2	0
2	39	4	2	3	1	2	0	1	1	0	2	2	0	3	0	0	0	0	0	0	0	0	0	0	0	0	0	0	0	2	1	0	2	2	2	2	2	2	0
2	39	5	5	3	3	2	3	1	2	1	0	3	3	2	0	0	0	1	0	0	0	0	0	0	0	0	0	0	1	1	0	0	2	2	1	2	2	2	0
2	39	4	3	3	3	3	2	1	2	2	1	3	2	2	0	0	0	0	0	0	0	0	0	0	0	0	0	0	0	1	0	0	0	2	2	2	2	2	0
2	39	5	5	0	3	2	3	3	3	3	0	0	3	0	0	0	0	0	0	0	0	0	0	0	0	0	0	0	0	1	0	2	2	1	2	0	2	2	0
2	39	5	5	1	0	1	1	1	0	1	1	0	0	3	0	0	0	0	0	0	0	0	0	0	0	0	0	0	0	1	1	2	1	2	2	0	2	0	0
2	39	2	1	1	2	3	3	1	3	3	2	3	3	3	0	0	0	0	0	0	0	0	0	0	0	0	0	0	0	1	0	0	2	2	0	0	2	1	0
2	39	5	5	3	2	2	2	1	2	3	0	2	2	2	0	0	0	1	0	0	0	0	0	0	0	0	0	1	2	2	0	2	2	2	1	2	2	2	0
2	39	3	3	2	1	1	2	1	3	1	2	2	1	2	0	0	0	0	0	0	0	0	0	0	0	0	0	0	0	1	0	0	2	1	2	2	2	1	0
2	39	3	5	0	1	0	0	1	0	0	1	0	3	0	0	0	0	0	0	0	0	0	0	0	0	0	0	0	0	2	2	2	2	1	2	2	2	2	0
2	39	5	5	1	2	0	1	0	0	0	0	0	0	1	0	0	1	0	0	0	0	0	0	0	0	0	0	0	1	2	1	2	2	2	2	2	2	2	0
2	39	3	5	2	1	2	1	3	2	1	2	1	1	3	0	0	0	1	0	0	0	0	0	0	0	0	0	0	1	2	2	2	2	2	0	1	2	0	0
2	39	5	5	1	1	1	0	1	2	1	0	2	0	0	0	0	0	1	0	0	0	0	0	0	0	0	0	0	1	0	1	0	2	0	0	1	2	0	0
2	39	2	3	1	2	2	1	1	1	0	2	1	1	1	0	0	0	0	0	0	0	0	0	0	0	0	0	0	0	1	0	2	1	0	0	2	1	2	0
2	39	2	1	2	1	3	3	1	3	1	0	1	2	1	0	0	0	1	0	0	0	0	0	0	0	0	0	0	1	1	0	0	2	2	0	0	2	2	0
2	39	5	5	3	3	3	3	2	2	2	0	3	1	1	1	0	0	1	0	0	0	0	0	0	0	0	0	0	2	1	1	0	2	2	0	2	2	0	0
2	39	4	4	2	2	3	2	2	3	3	3	3	3	2	1	1	0	0	0	0	0	0	0	0	0	0	0	0	2	0	0	2	2	0	0	0	0	0	0
2	39	3	4	0	1	0	0	3	0	0	0	2	0	0	0	0	0	0	0	0	0	0	0	0	0	0	0	0	0	1	0	2	2	2	0	2	2	0	0
2	39	4	3	3	3	3	3	3	2	3	3	3	3	3	1	0	0	1	1	0	0	0	0	0	0	0	0	0	2	1	0	0	2	2	0	2	2	0	0
2	39	3	5	2	2	2	3	1	3	1	1	3	3	2	0	0	0	1	0	0	0	0	0	0	0	0	0	0	1	1	0	2	2	2	0	2	2	1	0
2	39	4	2	2	3	3	3	3	3	3	3	2	2	3	1	0	1	0	0	0	0	0	0	0	0	1	0	0	2	1	0	2	0	2	0	2	2	0	0
2	39	4	4	0	1	0	0	3	2	0	2	0	0	1	1	1	0	1	0	0	0	0	0	1	0	0	0	0	2	1	0	2	2	2	0	1	0	0	0
1	39	3	4	3	2	3	2	3	3	3	3	3	2	3	0	0	0	0	0	0	0	0	0	0	0	0	0	0	0	1	0	2	0	0	2	2	2	2	1
1	39	5	5	2	2	1	2	2	2	3	0	1	1	0	0	0	0	0	0	0	0	0	0	0	0	0	0	0	0	2	1	2	2	2	2	2	2	2	1
1	39	3	5	1	1	1	3	1	3	3	3	1	3	3	0	0	0	0	0	0	0	0	0	0	0	0	0	1	1	2	1	2	2	2	2	2	2	2	0
1	39	3	5	2	1	1	2	2	2	0	1	0	3	0	1	0	0	1	0	0	0	0	0	0	0	0	0	0	2	2	1	2	2	2	0	0	2	2	0
1	39	3	4	0	0	0	0	1	0	1	0	3	2	0	0	0	1	0	0	0	0	0	0	0	0	0	0	0	1	2	2	2	2	0	2	2	2	2	0
1	39	3	3	2	2	2	3	0	0	1	0	0	3	0	1	0	1	0	1	0	0	0	0	0	0	0	0	0	2	2	1	2	2	1	1	0	2	2	0
1	39	3	3	2	3	2	1	1	0	3	2	3	0	2	0	0	0	0	0	0	0	0	0	0	0	0	0	0	0	1	0	0	0	2	1	0	2	2	0
1	39	3	4	2	1	1	3	1	1	1	1	0	2	0	0	0	0	0	0	0	0	0	0	0	0	0	0	0	0	2	2	2	2	2	2	1	2	1	0
1	39	5	5	2	1	1	3	1	2	3	0	1	3	0	0	0	0	0	0	0	0	0	0	0	0	0	0	0	0	2	1	2	2	2	2	1	2	2	0
1	39	3	3	1	0	0	0	1	0	0	1	2	1	3	1	0	0	1	0	0	0	0	0	0	0	0	0	0	2	1	0	2	2	2	0	1	2	0	0
1	39	3	2	3	3	0	2	0	1	3	3	2	3	2	0	0	0	0	0	0	0	0	0	0	0	0	0	0	0	1	0	2	0	1	1	2	2	2	0
1	39	3	4	0	1	0	0	1	0	0	0	1	0	1	1	0	0	1	1	0	0	0	0	0	0	1	0	0	2	1	1	2	0	2	0	1	2	0	0
1	39	3	4	3	1	1	3	3	3	2	1	1	3	2	0	0	0	1	0	0	0	0	0	0	0	0	0	0	1	2	1	2	2	2	2	0	2	2	0
1	39	3	5	0	1	0	1	0	0	1	0	0	1	0	0	0	0	0	0	0	0	0	0	0	0	0	0	0	0	1	0	2	2	2	1	1	1	2	0
1	39	1	2	0	1	0	1	1	0	1	0	0	1	0	0	0	0	1	0	0	0	0	0	0	0	0	0	0	1	1	1	0	2	2	0	0	2	2	0
1	39	3	4	1	1	0	1	1	2	0	0	3	1	1	1	0	0	1	1	0	0	0	0	0	0	0	0	0	2	2	2	2	2	2	0	1	2	2	0
1	39	3	3	2	3	2	2	3	3	2	3	3	1	2	0	0	0	0	0	0	0	0	0	0	0	0	0	0	0	1	0	2	0	2	1	1	2	1	0
1	39	3	2	0	0	0	0	0	0	1	0	0	0	0	1	0	0	1	1	0	0	0	0	0	0	0	0	0	2	1	1	2	0	2	1	0	2	2	0
1	39	3	2	0	0	0	1	3	0	1	0	1	1	0	1	0	0	1	1	0	0	0	0	0	0	0	0	0	2	1	0	2	0	2	0	2	2	0	0
1	39	1	2	0	2	2	2	2	3	2	1	1	2	1	0	0	0	1	0	0	0	0	0	0	0	0	0	0	1	1	0	2	2	2	0	0	1	2	0
1	39	4	4	1	2	1	1	1	1	2	1	2	0	2	1	0	0	0	0	0	0	0	0	0	0	0	0	0	1	2	1	2	2	1	1	2	2	1	0
2	40	3	3	3	2	2	1	2	1	2	0	1	1	0	0	0	0	0	0	0	0	0	0	0	0	0	0	1	1	2	1	2	2	2	2	2	2	2	1
2	40	3	3	3	3	3	1	3	2	1	1	1	1	2	1	0	0	0	1	0	0	0	0	0	0	0	0	0	2	1	0	2	0	0	2	2	2	1	1
2	40	5	5	0	1	0	0	1	0	1	0	0	0	0	0	0	0	0	0	0	0	0	0	0	0	0	0	0	0	2	2	2	2	1	2	2	2	2	1
2	40	2	1	0	1	0	0	2	0	0	0	0	1	0	0	0	0	0	0	0	0	0	0	0	0	0	0	0	0	2	1	2	2	2	2	2	2	1	0
2	40	4	4	0	1	0	1	1	0	2	2	3	1	1	0	0	0	0	0	0	0	0	0	0	0	0	0	0	0	1	0	0	0	2	2	2	2	2	0
2	40	5	5	3	3	2	2	2	2	2	1	2	3	1	0	0	1	0	0	0	0	0	0	0	0	0	0	0	1	2	2	2	1	1	2	1	2	2	0
2	40	5	5	0	0	1	0	3	0	0	0	2	0	0	0	0	0	0	0	0	0	0	0	0	0	0	0	0	0	2	0	2	2	2	2	1	2	2	0
2	40	1	2	0	0	0	0	1	0	1	0	3	0	0	0	0	0	0	0	0	0	0	0	0	0	0	0	0	0	2	1	2	2	2	1	2	2	1	0
2	40	1	1	0	2	2	3	3	2	0	3	1	2	2	0	1	0	0	0	0	0	0	0	0	0	0	0	0	1	1	2	0	2	2	1	2	0	2	0
2	40	1	2	3	3	3	3	2	3	3	3	3	2	3	0	0	0	0	0	0	0	0	0	0	0	0	0	0	0	2	2	2	2	1	1	1	2	2	0
2	40	1	5	2	3	3	3	2	3	2	2	3	3	2	0	0	0	0	0	0	0	0	0	0	0	0	0	0	0	1	1	0	2	1	1	2	2	2	0
2	40	2	4	0	0	0	0	1	0	0	0	1	0	0	1	0	0	1	0	0	0	0	0	0	0	0	0	0	2	1	0	2	2	2	2	0	2	1	0
2	40	3	5	2	3	0	1	1	0	1	0	0	0	0	0	0	0	0	0	0	0	0	0	0	0	0	0	0	0	2	1	2	2	2	2	2	2	2	0
2	40	2	3	1	0	2	0	1	0	0	3	3	0	2	0	0	0	1	0	0	0	0	0	0	0	0	0	1	2	1	1	2	2	2	0	1	2	1	0
2	40	4	4	1	3	3	3	3	2	2	2	3	3	1	0	0	0	1	0	0	0	0	0	0	0	0	0	0	1	2	1	0	2	2	1	2	2	2	0
2	40	4	4	1	3	3	3	3	2	3	2	3	2	2	0	0	0	1	0	0	0	0	0	0	0	0	0	0	1	1	0	0	2	2	0	2	1	2	0
2	40	1	4	3	0	0	0	1	1	0	0	0	1	1	1	1	0	1	0	0	0	0	0	0	0	0	0	0	2	1	0	2	2	1	0	2	0	2	0
2	40	3	4	2	2	1	0	2	0	1	0	2	2	1	0	1	1	1	0	0	0	0	0	0	0	1	0	0	2	0	0	2	0	0	0	2	0	2	0
2	40	5	5	0	1	1	0	1	0	0	0	0	0	0	0	0	1	1	0	0	0	0	0	0	0	0	0	0	2	2	2	2	2	2	0	2	1	2	0
2	40	1	5	3	2	3	3	3	3	3	3	3	2	1	0	0	1	1	0	0	0	0	0	0	0	0	0	0	2	1	0	0	2	2	0	0	2	2	0
1	40	4	2	1	3	1	3	3	1	3	3	3	1	1	0	0	0	0	0	0	0	0	0	0	0	0	0	0	0	2	1	2	0	2	2	2	2	2	1
1	40	5	5	2	1	1	3	3	3	3	1	1	2	2	0	0	0	0	0	0	0	0	0	0	0	0	0	0	0	2	2	2	2	2	2	2	2	2	1
1	40	3	5	0	0	1	1	1	0	0	0	0	1	0	0	0	0	0	0	0	0	0	0	0	0	0	0	0	0	2	0	2	2	2	2	0	2	2	1
1	40	5	5	3	3	3	2	1	3	3	0	1	2	3	1	0	0	0	0	0	0	0	0	0	0	0	1	0	2	1	0	2	0	2	2	0	2	2	0
1	40	3	4	3	2	3	3	1	3	1	1	2	2	3	0	0	1	0	0	0	0	0	0	0	0	0	0	0	1	1	0	2	2	1	1	0	2	2	0
1	40	3	4	2	2	0	3	1	3	0	0	0	2	1	0	0	0	1	0	0	0	0	0	0	0	0	0	0	1	1	2	2	0	1	1	0	2	2	0
1	40	5	1	3	2	1	1	0	1	2	0	1	1	1	0	0	0	0	0	0	0	0	0	0	0	0	1	0	1	1	0	2	0	1	2	2	2	2	0
1	40	3	4	2	0	1	1	1	0	1	0	1	3	0	0	0	0	0	0	0	0	0	0	0	0	0	0	0	0	1	1	2	0	2	1	0	2	2	0
1	40	2	4	1	0	0	0	0	2	2	0	1	0	0	0	0	0	1	0	0	0	0	0	0	0	0	1	0	2	1	1	2	1	2	1	0	1	2	0
1	40	4	5	1	2	3	3	1	3	2	1	1	3	1	0	0	0	0	0	0	0	0	0	0	0	0	0	0	0	2	0	2	2	0	2	1	2	2	0
1	40	1	3	0	1	0	1	1	2	1	2	1	0	2	0	1	0	0	0	0	0	0	0	0	0	0	0	0	1	0	0	1	0	2	1	0	0	2	0
1	40	3	2	0	1	1	3	1	2	1	0	0	2	2	0	0	0	0	0	0	0	0	0	0	0	0	0	0	0	1	1	0	2	2	0	0	2	2	0
1	40	4	2	1	3	2	3	1	3	3	1	1	2	3	0	0	0	1	0	0	0	0	0	0	0	0	0	0	1	1	1	1	0	0	0	2	2	1	0
1	40	2	3	0	2	0	1	0	2	2	0	2	1	2	1	0	0	0	0	0	0	0	0	0	0	0	0	0	1	1	1	0	2	2	2	0	1	2	0
1	40	4	3	2	2	2	1	1	2	1	0	1	0	2	0	0	0	0	0	0	0	0	0	0	0	0	0	0	2	1	1	2	2	1	0	0	2	1	0
1	40	3	4	3	1	2	2	1	3	2	2	0	2	2	1	0	1	1	0	0	0	0	0	0	0	0	0	0	2	1	0	2	2	2	0	1	2	2	0
1	40	3	3	1	2	0	0	1	1	2	0	1	0	0	0	0	1	0	0	0	0	0	0	0	0	0	0	0	1	1	0	0	0	2	0	2	2	2	0
2	41	3	2	0	1	0	0	1	0	0	0	0	0	0	1	0	1	0	1	0	0	0	0	0	1	1	0	0	2	1	0	2	0	0	2	2	2	0	1
2	41	3	4	2	2	1	0	1	1	3	3	3	0	3	0	0	0	1	1	0	0	0	0	0	0	1	0	1	2	2	0	2	2	1	2	2	2	2	1
2	41	1	1	1	1	2	0	1	1	0	0	0	2	0	0	0	0	0	0	0	0	0	0	0	0	0	0	0	0	1	0	2	2	2	1	0	2	2	0
2	41	3	4	1	0	0	0	0	1	0	0	0	0	0	0	0	0	0	0	0	0	0	0	0	0	0	0	0	0	1	0	2	2	2	1	0	2	1	0
2	41	2	5	0	1	0	1	0	0	1	0	0	0	0	0	0	1	0	0	0	0	0	0	0	0	0	0	0	1	2	1	2	2	2	2	2	2	2	0
2	41	3	4	0	0	0	0	2	0	1	1	3	0	0	0	0	0	1	0	0	0	0	0	0	0	0	0	0	1	2	2	2	2	2	1	2	2	2	0
2	41	5	3	3	3	1	3	1	2	1	0	3	3	0	0	0	0	0	0	0	0	0	0	0	0	0	0	0	0	2	2	2	2	2	2	2	2	2	0
2	41	3	2	3	2	3	2	0	2	1	0	2	2	3	0	0	1	1	0	0	0	0	0	0	0	0	0	0	2	1	0	1	2	2	0	0	2	2	0
2	41	4	4	0	3	1	3	2	1	2	3	1	3	2	0	0	0	0	0	0	0	0	0	0	0	0	0	0	0	1	0	0	0	2	1	1	2	2	0
2	41	1	2	2	1	3	2	3	2	2	2	1	2	1	0	1	0	1	0	0	0	0	0	0	0	0	0	0	2	1	0	2	2	1	0	0	0	2	0
2	41	4	5	0	2	3	1	2	0	1	1	2	1	1	0	0	0	0	0	0	0	0	0	0	0	0	0	0	0	2	0	2	2	2	1	2	2	2	0
2	41	1	3	3	3	3	3	1	3	2	3	1	3	2	0	0	0	0	0	0	0	0	0	0	0	0	0	0	0	2	0	2	2	2	1	0	2	2	0
2	41	2	3	3	2	1	2	1	1	0	0	3	2	0	0	0	0	0	0	0	0	0	0	0	0	0	0	0	0	2	2	2	2	0	2	2	2	2	0
2	41	3	4	1	3	3	3	3	2	2	3	2	3	2	1	0	0	1	0	0	0	0	0	0	0	0	0	0	2	1	0	2	2	2	2	0	2	1	0
2	41	1	2	2	1	1	2	1	2	0	1	0	3	0	1	0	0	1	0	0	0	0	0	0	0	0	0	0	2	0	0	0	2	2	0	0	2	0	0
2	41	4	4	3	3	3	3	3	2	2	2	2	2	2	1	0	1	1	1	0	0	0	0	0	0	0	0	0	2	1	1	2	2	1	0	2	1	0	0
2	41	4	5	2	1	1	1	0	1	1	2	2	1	2	1	0	0	1	0	0	0	0	0	0	0	0	0	0	2	0	0	0	2	0	0	0	2	2	0
1	41	2	5	3	2	1	2	3	2	1	0	3	2	1	0	0	0	0	0	0	0	0	0	0	0	0	0	0	0	2	2	2	2	2	2	0	2	2	0
1	41	1	1	3	2	3	2	3	2	3	0	2	2	2	0	0	0	0	0	0	0	0	0	0	0	0	1	0	1	1	0	0	2	2	2	2	2	1	0
1	41	4	2	2	3	3	2	2	3	2	2	1	2	2	0	0	0	0	0	0	0	0	0	0	0	0	0	0	0	1	0	0	2	1	2	2	2	2	0
1	41	3	4	1	1	0	0	1	0	1	0	0	1	0	0	0	1	0	0	0	0	0	0	0	0	0	0	0	1	1	0	1	0	2	1	0	2	2	0
1	41	5	5	0	1	0	1	1	1	0	0	0	0	0	0	0	0	0	0	0	0	0	0	0	0	0	0	0	0	2	0	2	2	2	1	2	2	2	0
1	41	5	5	1	0	0	2	1	2	0	0	0	0	0	0	0	0	1	0	0	0	0	0	0	0	0	0	0	1	1	2	2	2	2	1	0	2	0	0
1	41	3	3	1	3	2	3	0	3	3	2	3	3	3	1	0	0	0	0	0	0	0	0	0	0	0	0	0	1	1	0	0	0	1	1	0	2	2	0
1	41	1	1	0	1	0	0	1	0	0	0	0	0	1	0	0	0	0	0	0	0	0	0	1	0	0	0	0	1	2	0	2	2	0	1	2	2	2	0
1	41	5	5	0	1	0	1	0	0	1	0	1	0	0	0	0	0	0	0	0	0	0	0	0	0	0	0	0	0	1	0	0	2	1	2	1	2	1	0
1	41	4	3	2	3	1	3	3	2	3	0	1	3	0	0	0	0	0	0	0	0	0	0	0	0	0	0	0	0	2	2	2	2	2	2	0	2	2	0
1	41	5	5	3	2	0	1	1	1	2	0	2	1	1	1	0	1	1	1	0	0	0	0	0	0	0	0	0	2	1	0	0	2	0	2	2	2	2	0
1	41	3	5	2	2	1	1	0	1	3	3	2	1	2	0	0	0	1	0	0	0	0	0	0	0	0	0	0	1	2	1	2	2	2	0	2	2	2	0
1	41	2	5	1	1	0	3	0	1	3	0	2	2	0	0	0	0	1	0	0	0	0	0	0	0	0	0	0	1	1	1	2	2	2	0	1	2	1	0
1	41	3	5	2	2	2	3	2	2	3	2	2	2	0	0	0	1	0	0	0	0	0	0	0	0	0	0	0	1	1	1	2	2	2	1	0	2	1	0
1	41	4	5	1	1	1	1	1	1	0	0	2	1	2	1	0	0	0	0	0	0	0	0	0	0	0	0	0	1	2	2	2	2	1	1	2	2	0	0
1	41	3	3	0	0	0	0	1	0	0	0	1	1	0	0	0	0	1	1	0	0	0	0	0	0	0	0	0	2	0	0	2	0	2	0	0	2	1	0
1	41	3	5	3	2	3	3	1	2	3	3	1	3	3	0	0	0	0	1	0	0	0	0	0	0	0	0	0	1	1	2	2	0	0	1	0	2	2	0
1	41	3	3	3	1	1	3	3	3	2	0	1	3	2	0	0	0	0	0	0	0	0	0	0	0	0	0	0	0	1	0	2	2	1	0	1	2	1	0
1	41	2	1	1	0	1	3	1	3	3	1	1	3	3	1	1	0	1	0	0	0	0	0	0	0	0	0	0	2	1	0	0	2	2	1	2	2	1	0
1	41	4	3	1	2	2	1	3	3	2	2	2	1	3	1	0	0	1	0	0	0	0	0	0	0	0	0	0	2	0	0	0	0	2	0	1	2	0	0
1	41	1	3	3	0	3	3	1	2	3	1	1	3	0	0	0	0	1	0	0	0	0	0	0	0	0	0	0	1	1	0	2	2	0	0	0	1	2	0
2	42	3	2	3	3	1	1	3	2	3	0	2	1	1	1	0	0	0	1	0	0	0	0	0	0	1	0	1	2	2	2	2	0	2	2	2	2	2	1
2	42	5	5	0	2	1	1	1	1	0	0	1	1	0	0	0	0	0	0	0	0	0	0	0	0	0	0	0	0	2	2	0	2	2	2	2	2	2	1
2	42	4	1	3	3	3	2	1	3	2	2	2	2	3	0	0	0	0	1	0	0	0	0	0	0	0	0	0	1	1	0	0	2	0	2	2	2	2	1
2	42	3	4	1	3	3	1	0	2	2	0	2	1	2	0	0	0	0	0	0	0	0	0	0	0	0	0	1	1	2	2	2	2	0	2	2	2	2	0
2	42	2	4	3	1	2	2	1	1	0	0	3	2	2	0	0	0	0	0	0	0	0	0	0	0	0	0	1	1	2	0	1	2	2	2	2	2	2	0
2	42	2	5	2	2	3	3	2	2	2	0	2	3	2	0	0	0	0	0	0	0	0	0	0	0	0	0	0	0	2	1	2	2	1	2	2	2	1	0
2	42	2	2	1	3	0	1	0	1	1	0	1	0	0	0	0	0	0	0	0	0	0	0	0	0	0	0	0	0	2	0	2	2	1	2	2	2	2	0
2	42	1	4	0	3	0	2	1	0	2	2	1	2	2	0	0	0	1	0	0	0	0	0	0	0	0	0	0	1	1	1	2	2	2	0	0	2	1	0
2	42	4	5	3	3	3	3	3	3	2	1	3	2	3	0	0	1	0	0	0	0	0	0	0	0	0	0	0	1	2	1	2	2	1	2	2	2	2	0
2	42	4	5	2	2	3	2	0	1	1	2	3	3	1	0	0	0	0	1	0	0	0	0	0	0	0	0	0	1	1	1	0	2	2	1	2	1	2	0
2	42	1	2	3	3	3	3	1	2	3	1	3	3	2	1	0	0	1	0	0	0	0	0	0	0	0	0	0	2	2	1	2	2	2	2	2	2	1	0
2	42	2	3	2	3	3	2	1	2	2	0	0	2	1	1	0	0	1	0	0	0	0	0	0	0	0	0	0	2	2	2	2	2	2	0	2	2	2	0
2	42	3	2	3	3	3	3	2	3	3	3	3	3	3	1	0	1	1	1	0	0	0	0	0	0	0	0	0	2	1	0	2	2	1	0	2	1	2	0
2	42	5	5	1	1	1	2	1	2	1	3	2	2	3	0	0	0	1	0	0	0	0	0	0	0	0	0	0	1	1	0	2	2	2	0	0	2	2	0
2	42	4	2	1	3	3	3	3	3	3	2	3	3	0	1	0	0	0	0	0	0	0	0	0	0	0	0	0	1	2	1	2	2	1	2	2	2	1	0
2	42	2	1	3	3	3	3	3	3	3	1	3	3	3	0	1	0	1	0	0	0	0	0	0	0	0	0	0	2	0	0	0	2	2	0	0	0	2	0
2	42	4	4	3	1	1	1	3	2	2	1	3	2	2	0	1	0	1	0	0	0	0	0	0	0	0	0	0	2	1	0	2	2	1	0	0	0	2	0
1	42	5	2	3	2	1	2	2	2	3	0	1	2	1	0	0	0	0	0	0	0	0	0	0	0	0	0	0	0	2	1	2	2	2	2	0	2	2	1
1	42	5	5	0	0	0	1	1	0	0	0	0	0	0	0	0	0	0	0	0	0	0	0	0	0	0	0	0	0	2	2	2	2	2	2	2	2	2	1
1	42	3	4	1	3	0	1	0	2	2	2	1	1	2	1	0	0	0	0	0	0	0	0	0	0	0	0	0	1	1	1	2	0	1	1	0	2	1	0
1	42	5	5	1	2	1	2	1	1	0	0	3	1	0	0	0	0	0	0	0	0	0	0	0	0	0	0	0	0	1	1	0	2	1	1	0	1	2	0
1	42	1	3	1	0	1	2	1	1	0	1	0	2	0	0	0	0	0	0	0	0	0	0	0	0	0	0	0	0	2	2	2	2	0	1	2	1	2	0
1	42	2	3	2	1	1	2	1	2	2	1	2	3	1	0	0	0	0	0	0	0	0	0	0	0	0	0	0	0	2	0	2	2	2	1	2	2	2	0
1	42	5	5	3	1	1	3	3	2	1	1	1	3	1	0	0	0	0	0	0	0	0	0	0	0	0	0	0	0	1	0	0	2	1	0	1	2	2	0
1	42	2	2	3	3	3	2	3	3	3	2	1	3	3	0	0	0	0	0	0	0	0	0	0	0	0	0	0	0	0	1	0	2	2	0	0	1	1	0
1	42	3	5	2	0	1	1	1	0	0	3	3	2	2	0	1	1	1	0	0	0	0	0	0	0	0	1	0	2	1	0	0	2	2	0	2	0	1	0
1	42	3	5	3	2	1	1	3	1	0	1	2	1	1	0	0	1	0	0	0	0	0	0	0	0	0	0	0	1	1	0	0	2	1	1	1	2	2	0
1	42	3	3	3	2	3	3	3	3	3	2	1	3	3	1	0	0	0	0	0	0	0	0	0	0	0	0	0	1	2	1	2	2	1	2	2	2	2	0
1	42	1	2	2	1	2	1	3	2	2	1	0	2	1	0	0	0	1	0	0	0	0	0	0	0	0	0	0	1	1	0	2	2	1	1	0	2	2	0
1	42	4	5	2	2	1	3	1	1	3	0	3	3	2	0	0	0	0	0	0	0	0	0	0	0	0	0	0	0	1	0	0	2	1	1	1	2	2	0
1	42	3	4	3	2	2	3	0	0	1	0	1	2	1	0	0	0	1	0	0	0	0	0	0	0	0	0	0	2	0	0	2	0	0	0	1	1	2	0
1	42	5	5	1	2	2	3	1	2	1	3	2	3	2	0	0	0	1	0	0	0	0	0	0	0	0	0	0	1	1	2	2	1	2	0	1	2	1	0
1	42	1	4	2	3	2	2	1	3	3	3	2	2	3	1	0	1	1	0	0	0	0	0	0	0	0	0	0	2	1	0	0	2	2	2	1	2	2	0
2	43	5	5	1	1	2	2	1	2	0	0	2	1	2	0	0	0	0	0	0	0	0	0	0	0	0	0	0	0	2	0	2	2	2	2	2	2	2	1
2	43	1	2	0	1	3	1	1	0	1	0	3	2	1	1	1	0	0	0	0	0	0	0	0	0	0	1	0	2	1	2	1	2	0	1	2	0	2	0
2	43	3	5	1	3	3	1	1	1	0	1	1	1	1	0	0	0	1	0	0	0	0	0	0	0	0	0	0	1	1	1	0	2	2	0	0	2	2	0
2	43	5	4	1	3	3	2	1	3	3	1	3	0	0	0	0	0	0	0	0	0	0	0	0	0	0	0	0	0	2	0	2	2	2	1	2	2	1	0
2	43	3	4	1	1	2	1	1	0	1	0	0	1	0	0	0	0	0	0	0	0	0	0	0	0	0	0	0	0	1	0	0	2	2	1	1	2	1	0
2	43	4	4	1	2	2	3	3	3	2	3	1	3	3	1	0	1	0	0	0	0	0	0	0	0	0	0	0	2	1	0	0	2	1	1	2	2	1	0
2	43	5	5	0	0	0	0	0	0	0	1	1	0	0	0	1	1	1	0	0	0	0	0	0	0	0	0	0	2	1	2	2	2	2	1	0	0	1	0
2	43	3	2	3	1	3	1	3	1	2	1	1	2	2	0	0	0	0	0	0	0	0	0	0	0	1	0	0	1	1	0	2	2	1	0	1	2	1	0
2	43	1	5	3	3	3	3	1	2	2	1	1	3	2	1	0	1	1	0	0	0	0	0	0	0	0	0	0	2	2	2	2	2	2	1	0	2	2	0
2	43	2	2	2	1	3	3	1	2	2	2	3	2	2	0	0	1	1	0	0	0	0	0	0	0	1	0	0	2	1	1	0	2	2	0	1	2	2	0
2	43	4	3	1	3	0	3	1	2	3	3	3	3	3	0	0	0	0	0	0	0	0	0	0	0	0	0	0	0	1	0	0	0	2	0	2	2	2	0
2	43	3	3	2	3	3	3	2	2	2	2	3	2	3	0	0	0	1	0	0	0	0	0	0	0	0	0	0	1	0	1	0	0	1	0	1	2	1	0
2	43	1	4	1	3	1	3	1	3	3	2	3	3	3	1	0	0	1	0	0	0	0	0	0	0	0	0	0	2	1	0	2	2	2	0	2	2	2	0
2	43	3	3	2	2	2	1	1	2	0	0	1	0	2	0	1	1	1	1	0	0	0	0	1	0	0	0	1	2	1	2	0	2	2	0	2	0	0	0
2	43	1	2	0	0	0	0	1	0	0	1	1	0	2	1	0	0	1	0	0	0	0	0	0	0	0	0	0	2	1	1	2	2	0	0	1	1	2	0
2	43	4	4	1	3	3	3	3	3	2	1	3	3	2	1	0	0	1	0	0	0	0	0	0	0	0	0	0	2	1	1	2	2	1	0	1	2	0	0
2	43	4	3	2	3	3	3	1	1	1	1	3	2	1	0	0	0	1	0	0	0	0	0	0	0	0	0	0	1	1	1	0	2	1	0	2	2	2	0
1	43	5	5	0	0	0	0	1	0	0	0	0	0	0	0	0	0	0	0	0	0	0	0	0	0	0	0	0	0	2	2	2	2	2	2	1	2	2	1
1	43	5	3	3	3	0	2	1	2	3	0	1	3	0	0	0	0	0	0	0	0	0	0	0	0	0	0	1	1	1	0	0	2	1	1	1	2	1	0
1	43	3	5	3	2	3	3	1	2	2	2	2	3	3	0	0	0	1	0	0	0	0	0	0	0	0	0	0	2	1	2	2	2	1	1	0	1	1	0
1	43	5	4	3	2	2	2	1	3	3	3	0	1	3	0	0	0	0	0	0	0	0	0	0	0	0	0	0	2	1	0	0	2	2	2	2	2	1	0
1	43	2	5	3	1	3	2	1	3	3	3	3	2	2	0	0	0	1	0	0	0	0	0	0	0	0	0	0	1	1	0	1	2	2	1	1	2	2	0
1	43	2	4	0	2	1	2	1	2	3	1	1	1	1	1	0	0	0	0	0	0	0	0	0	0	0	0	0	1	1	0	2	2	2	1	1	1	0	0
1	43	3	5	2	1	2	1	3	2	1	3	2	2	1	0	0	0	0	0	0	0	0	0	0	0	0	0	0	0	2	1	2	2	2	1	2	2	2	0
1	43	1	3	1	0	0	0	1	0	0	0	0	1	0	0	0	0	1	0	0	0	0	0	0	0	0	0	0	1	2	2	0	2	1	1	2	2	2	0
1	43	3	3	2	1	2	3	1	1	2	1	1	3	0	1	0	0	1	0	0	0	0	0	0	0	0	0	0	2	1	0	2	2	2	0	0	2	0	0
1	43	4	3	3	3	3	3	2	3	3	3	2	3	3	1	0	0	0	0	0	0	0	0	0	0	0	0	0	1	2	1	2	2	1	2	0	2	1	0
1	43	3	3	2	1	1	1	3	1	1	0	1	0	1	0	0	0	0	0	0	0	0	0	0	0	0	0	0	0	1	0	2	2	2	1	0	2	1	0
1	43	1	2	3	3	3	3	2	3	3	2	0	3	3	0	0	0	0	0	0	0	0	0	0	0	0	0	0	0	1	1	2	2	0	0	2	1	1	0
1	43	4	5	0	2	2	3	2	1	0	2	1	3	2	0	0	0	0	0	0	0	0	0	0	0	0	0	0	0	1	0	0	2	1	1	1	2	2	0
1	43	3	3	3	3	3	3	1	3	2	3	1	3	3	1	0	0	0	1	0	0	0	0	0	0	0	0	0	2	2	1	2	2	2	2	0	2	2	0
1	43	3	4	3	3	3	3	2	3	3	2	3	2	3	0	0	0	0	0	0	0	0	0	0	0	0	1	0	1	1	1	0	0	1	0	1	2	2	0
1	43	4	4	3	1	3	2	2	2	2	2	0	2	2	0	0	0	1	0	0	0	0	0	0	0	0	0	0	1	2	1	2	2	0	1	2	2	2	0
1	43	4	4	0	1	0	3	1	3	2	2	3	3	3	0	1	0	1	0	1	1	1	0	1	0	0	0	1	2	1	0	2	2	0	0	2	0	2	0
1	43	1	2	1	0	0	0	1	0	0	0	0	0	0	0	0	0	0	0	0	0	0	0	0	0	0	0	0	0	1	0	0	2	1	2	1	2	2	0
1	43	3	4	3	2	2	3	3	2	2	0	0	3	3	1	0	1	1	1	0	0	0	0	0	0	0	1	0	2	1	0	2	2	2	0	0	1	0	0
1	43	4	4	0	1	0	1	0	1	1	0	2	1	0	1	1	0	1	1	0	0	0	0	0	0	0	0	0	2	1	2	2	2	1	0	1	0	0	0
1	43	1	2	0	3	3	3	1	3	3	3	1	2	3	1	1	1	1	0	1	1	0	0	0	0	1	0	0	2	1	1	2	2	2	0	2	0	2	0
2	44	5	5	0	3	3	2	1	2	2	1	1	2	3	0	0	0	0	0	0	0	0	0	0	0	0	0	0	0	1	0	0	2	2	2	1	2	1	1
2	44	1	4	0	1	2	0	1	0	0	0	0	0	0	0	0	1	0	1	0	0	0	0	0	0	0	0	0	2	2	0	2	2	2	2	2	2	1	1
2	44	3	5	0	0	0	0	1	0	0	0	1	0	1	0	0	0	0	0	0	0	0	0	0	0	0	0	0	0	2	2	2	2	2	2	2	2	2	1
2	44	3	2	1	3	3	3	3	2	2	2	2	2	1	0	0	0	0	0	1	0	1	0	0	0	0	0	0	2	1	0	0	0	1	2	2	2	2	1
2	44	3	2	0	3	2	0	0	0	0	0	0	0	0	0	0	0	0	0	0	0	0	0	0	0	0	1	0	1	1	0	2	0	0	1	0	2	2	0
2	44	3	4	3	2	3	3	3	0	3	1	1	2	1	0	0	0	0	0	0	0	0	0	0	0	0	0	0	0	2	1	2	2	2	1	2	2	2	0
2	44	5	5	1	3	2	2	1	1	1	0	1	2	2	0	0	0	0	1	0	0	0	0	0	0	0	0	0	1	2	2	2	2	2	2	2	2	2	0
2	44	5	4	1	3	0	0	1	0	1	2	0	0	1	1	0	1	0	0	0	0	0	0	0	0	1	0	0	2	1	1	2	0	2	1	1	2	2	0
2	44	1	1	0	1	0	0	1	0	1	0	0	0	0	0	0	0	0	0	0	0	0	0	0	0	0	0	0	0	2	0	2	2	2	1	2	2	2	0
2	44	3	4	3	2	2	3	2	2	3	1	2	2	0	0	0	0	0	0	0	0	0	0	0	0	0	0	0	0	2	0	2	2	2	1	2	2	2	0
2	44	3	4	3	1	2	3	2	1	2	0	3	2	0	0	0	0	1	0	0	0	0	0	0	0	0	0	0	2	1	0	0	2	2	0	0	2	1	0
2	44	3	4	0	1	0	0	3	0	0	0	1	1	2	0	0	0	0	1	0	0	0	0	0	0	0	0	0	1	1	1	0	2	2	1	1	2	2	0
2	44	3	5	2	3	2	1	3	3	2	3	1	2	3	0	0	0	1	0	0	0	0	0	0	0	0	0	0	1	1	2	2	1	2	0	0	2	2	0
2	44	3	5	3	3	3	3	1	3	3	3	1	3	3	0	0	0	1	0	0	0	0	0	0	0	0	0	0	1	2	2	2	2	0	0	2	2	2	0
2	44	2	3	1	2	1	1	1	1	3	1	1	0	0	1	0	0	1	0	0	0	0	0	0	0	0	0	0	2	1	0	0	2	2	2	1	2	2	0
2	44	3	4	3	3	3	3	3	3	2	2	2	3	1	0	0	0	1	0	0	0	0	0	0	0	0	0	0	1	1	0	0	2	2	2	1	2	1	0
2	44	3	5	1	1	0	0	1	0	0	0	0	0	0	0	0	0	1	0	0	0	0	0	0	0	0	0	0	1	2	2	2	2	2	0	1	2	2	0
2	44	4	4	1	2	0	1	3	1	2	1	3	2	0	0	0	1	1	1	0	0	0	0	0	0	0	0	0	2	2	1	2	2	1	0	2	2	2	0
2	44	1	4	1	3	3	3	3	3	2	0	1	2	1	0	0	0	1	0	0	0	0	0	0	0	0	0	0	1	1	0	2	2	2	0	1	2	1	0
2	44	5	4	1	2	2	1	1	1	1	1	3	2	0	1	0	1	1	0	0	0	0	0	0	0	0	0	0	2	1	2	0	2	2	0	1	2	0	0
1	44	5	5	0	0	0	0	2	1	0	0	1	1	0	0	0	0	0	0	0	0	0	0	0	0	0	0	0	0	2	1	2	2	2	2	2	2	2	1
1	44	3	2	1	1	1	3	3	1	2	3	2	3	2	0	0	1	0	1	0	0	0	0	0	0	0	0	0	2	2	1	2	2	2	2	2	2	2	1
1	44	3	3	1	0	0	0	1	0	0	0	0	0	0	1	0	0	0	0	0	0	0	0	0	0	0	0	0	1	1	0	2	0	2	2	2	2	1	0
1	44	5	4	0	1	0	1	1	1	0	0	2	1	0	0	0	0	0	0	0	0	0	0	0	0	0	0	0	0	1	2	2	2	0	2	0	2	0	0
1	44	4	3	1	3	2	1	1	1	3	2	3	2	1	0	0	0	0	0	0	0	0	0	0	0	0	0	0	0	1	0	2	0	2	2	2	2	1	0
1	44	5	3	3	3	1	3	3	2	3	3	2	2	3	0	0	0	0	0	0	0	0	0	0	0	0	0	0	0	1	0	0	2	2	1	1	1	1	0
1	44	1	3	1	1	2	1	1	2	2	2	2	0	2	1	1	0	0	0	0	0	0	0	0	0	0	0	0	2	1	0	0	2	2	2	2	2	2	0
1	44	2	4	2	3	0	2	0	3	3	1	2	1	0	1	0	1	0	0	0	0	0	0	0	0	0	0	0	2	1	1	0	1	2	1	0	2	1	0
1	44	2	5	1	1	1	2	0	2	1	0	2	2	1	1	0	0	0	0	0	0	0	0	0	0	0	0	0	1	2	1	2	2	0	2	2	2	2	0
1	44	2	2	2	2	2	2	3	2	3	1	0	2	2	0	0	0	0	0	0	0	0	0	0	0	0	0	0	0	0	0	0	0	2	0	0	2	2	0
1	44	1	5	1	0	0	0	1	0	1	0	1	0	0	0	0	0	0	0	0	0	0	0	0	0	0	0	0	0	2	0	2	2	2	1	2	2	2	0
1	44	4	1	1	3	2	3	1	3	3	2	1	3	0	1	0	0	1	0	0	0	0	0	0	0	0	0	0	2	1	0	0	2	0	2	2	2	1	0
1	44	1	2	1	2	2	2	2	2	3	2	1	3	1	0	0	0	0	0	0	0	0	0	0	0	0	0	0	0	2	0	2	2	2	1	2	2	2	0
1	44	3	3	1	0	0	0	0	0	1	0	2	0	0	0	0	0	0	0	0	0	0	0	0	0	1	0	0	1	1	0	2	0	2	1	0	2	2	0
1	44	2	1	2	1	2	2	1	2	2	1	1	2	1	0	0	0	0	0	0	0	0	0	0	0	0	0	0	0	1	0	2	2	1	1	1	1	2	0
1	44	1	3	1	1	2	3	3	2	3	1	1	3	0	0	0	0	0	0	0	0	0	0	0	0	0	0	0	0	1	0	2	0	2	1	0	2	1	0
1	44	3	5	3	2	3	2	1	3	3	3	3	3	2	0	0	0	1	0	0	0	0	0	0	0	0	0	0	1	1	0	1	2	2	0	0	1	1	0
1	44	3	4	3	1	2	1	1	2	1	0	1	2	3	0	0	0	1	0	0	0	0	0	0	0	0	0	0	1	1	2	2	0	2	0	0	2	2	0
1	44	3	4	1	1	2	3	3	3	1	3	1	2	3	1	1	0	1	0	0	0	0	0	0	0	0	1	0	2	1	0	2	2	1	0	1	0	1	0
1	44	3	3	3	1	0	0	1	2	1	0	3	0	1	0	0	0	1	0	0	0	0	0	0	0	0	0	0	1	1	0	2	2	2	0	1	2	2	0
1	44	4	5	2	2	1	1	1	1	0	0	1	1	1	1	0	0	0	0	0	0	0	0	0	0	0	0	0	1	1	0	0	2	1	0	1	2	0	0
1	44	3	3	2	2	1	2	1	2	1	2	2	3	1	0	1	0	1	0	0	1	0	0	0	0	0	0	0	2	0	0	0	2	1	0	0	0	0	0
1	44	4	5	1	2	1	2	1	1	3	2	2	2	1	0	0	1	1	1	0	0	0	0	0	0	0	0	0	2	0	1	2	0	2	0	0	1	0	0
1	44	5	4	2	0	1	1	3	0	0	0	3	3	2	0	0	0	1	1	0	0	0	0	0	0	0	0	0	2	1	2	2	2	1	0	1	1	0	0
1	44	4	5	1	2	1	2	1	3	1	1	2	3	2	1	0	0	1	0	0	0	0	0	0	0	0	0	0	2	1	0	2	2	2	0	0	2	0	0
2	45	2	5	0	0	0	0	1	0	0	0	0	0	0	1	0	0	0	0	0	0	0	0	0	0	0	0	0	1	2	1	2	2	2	2	1	2	0	1
2	45	3	3	1	1	1	0	1	1	1	1	2	0	0	0	0	0	0	0	0	0	0	0	0	0	0	0	0	0	1	0	2	0	1	2	2	2	2	1
2	45	5	3	3	3	2	2	3	2	3	3	2	2	2	0	0	0	0	0	0	0	0	0	0	0	0	0	0	2	1	0	2	2	2	2	0	2	2	1
2	45	3	5	2	3	3	3	3	3	2	2	2	3	1	0	0	0	0	1	0	0	0	0	0	0	0	0	0	1	2	0	0	2	2	2	2	2	2	0
2	45	3	5	3	2	3	3	3	0	3	2	2	3	2	0	0	0	0	0	0	0	0	0	0	0	0	0	0	0	2	1	2	2	2	2	2	2	2	0
2	45	5	5	0	2	1	0	3	2	0	0	0	1	0	1	0	0	0	0	0	0	0	0	0	0	0	0	0	1	2	2	2	2	2	2	2	2	1	0
2	45	4	5	1	1	1	0	0	1	1	0	0	0	0	0	0	0	0	0	0	0	0	0	0	0	0	0	0	0	2	0	2	2	0	2	2	2	2	0
2	45	5	1	0	2	3	2	1	1	1	0	0	3	1	0	0	0	0	0	0	0	0	0	0	0	0	0	0	0	1	0	2	2	2	2	0	2	1	0
2	45	2	1	2	3	3	2	3	2	2	2	3	3	2	0	0	0	0	0	0	0	0	0	0	0	0	0	0	0	1	1	2	2	2	0	1	1	2	0
2	45	5	5	2	0	1	2	1	0	0	0	0	2	0	0	0	0	0	1	0	0	0	0	0	0	0	0	0	1	1	1	1	2	0	1	0	2	2	0
2	45	1	2	2	2	3	3	1	1	2	3	2	3	1	1	0	0	0	0	0	0	0	0	0	0	0	0	0	1	2	2	2	2	2	1	2	2	0	0
2	45	4	5	1	1	1	2	1	1	0	0	2	1	0	0	0	0	0	0	0	0	0	0	0	0	0	0	0	0	2	2	0	2	2	2	1	2	2	0
2	45	4	2	2	2	1	3	3	2	3	3	3	3	3	1	0	0	1	0	0	0	0	0	0	0	0	0	0	2	1	0	0	2	2	0	2	2	2	0
2	45	4	5	1	1	0	0	1	0	0	0	2	0	0	1	0	0	1	0	0	0	0	0	0	0	0	0	0	2	0	0	0	2	1	0	1	1	1	0
2	45	1	2	3	3	3	3	3	3	3	3	3	2	3	1	1	0	1	0	0	0	0	0	0	0	0	0	0	2	0	0	0	0	2	0	0	0	1	0
2	45	4	3	1	3	3	2	2	2	3	2	3	3	1	1	1	0	0	1	0	0	0	0	0	0	0	0	0	2	0	1	2	0	0	0	1	0	0	0
2	45	4	4	0	3	1	3	1	1	1	3	3	2	1	1	0	0	1	0	0	0	0	0	0	0	0	0	0	2	1	0	2	2	2	0	2	2	1	0
2	45	3	4	3	1	2	3	3	1	2	3	3	2	0	0	0	0	1	0	0	0	0	0	0	0	0	0	0	1	1	0	2	2	2	0	2	2	1	0
2	45	3	5	2	2	1	1	0	1	2	2	3	1	3	0	0	1	1	0	0	0	0	0	0	0	0	0	0	2	0	0	0	0	0	0	1	1	2	0
2	45	4	3	1	2	2	1	3	1	1	3	2	3	1	1	0	0	1	1	0	0	0	0	0	0	0	0	0	2	1	0	2	2	1	0	2	2	2	0
1	45	5	3	2	3	2	3	3	1	3	2	2	3	2	0	0	0	0	0	0	0	0	0	0	0	0	0	0	0	1	0	2	1	2	2	1	1	2	1
1	45	3	2	1	2	0	3	1	0	0	1	0	2	0	0	1	0	0	0	0	0	0	0	0	0	0	0	0	1	1	0	0	2	1	2	1	2	1	1
1	45	5	5	0	3	1	1	1	1	1	3	2	3	0	0	0	0	0	0	0	0	0	0	0	0	0	0	0	0	2	2	2	2	1	2	2	2	2	0
1	45	5	3	1	3	1	0	1	0	3	0	0	0	1	1	0	0	0	1	0	0	0	0	0	0	0	0	0	2	1	0	2	0	2	1	1	1	2	0
1	45	4	5	2	0	1	1	1	1	1	0	3	0	0	0	0	0	0	0	0	0	0	0	0	0	0	0	0	0	1	0	2	2	2	2	0	2	1	0
1	45	1	3	3	2	2	3	3	3	3	3	3	3	3	0	0	0	0	0	0	0	0	0	0	0	0	0	0	0	1	0	2	2	1	1	0	2	1	0
1	45	3	5	3	2	2	1	1	3	2	1	3	3	1	0	0	0	0	0	0	0	0	0	0	0	0	0	0	0	2	1	2	2	1	2	2	2	2	0
1	45	5	5	1	2	2	1	1	2	2	3	0	2	2	0	0	0	0	0	0	0	0	0	0	0	0	0	0	0	2	2	2	2	2	1	2	1	2	0
1	45	2	2	2	3	1	1	1	3	3	0	3	0	2	1	1	1	0	1	0	0	0	0	0	0	0	0	0	2	0	0	1	0	0	2	0	0	2	0
1	45	5	4	2	3	2	1	1	1	2	2	0	1	0	0	0	0	0	0	0	0	0	0	0	0	0	0	0	0	2	1	2	2	2	2	0	2	2	0
1	45	4	3	1	3	3	0	1	0	2	2	2	1	0	1	0	0	0	0	0	1	0	0	0	0	0	0	0	2	1	0	2	0	1	2	0	2	0	0
1	45	3	5	3	0	2	2	1	1	2	3	3	1	2	1	0	0	0	0	0	0	0	0	0	0	0	0	0	1	1	0	2	2	1	1	2	2	0	0
1	45	3	4	3	2	2	2	1	0	2	1	1	1	2	0	0	0	0	0	0	0	0	0	0	0	0	0	0	0	1	0	1	0	2	1	0	1	1	0
1	45	5	5	3	1	3	3	2	1	2	2	1	3	1	1	0	0	0	0	0	0	0	0	0	0	0	0	0	1	2	2	2	2	2	1	1	2	2	0
1	45	3	4	3	1	3	1	0	2	3	2	2	1	2	1	0	0	1	0	0	1	1	0	0	0	0	0	0	2	1	0	0	2	0	1	1	2	2	0
1	45	4	3	2	3	1	2	3	3	3	3	3	1	3	0	0	0	0	0	0	0	0	0	0	0	0	0	0	0	1	1	2	0	2	1	2	2	0	0
1	45	4	3	1	0	1	1	1	0	2	2	1	0	1	1	1	0	0	0	0	0	0	0	0	0	0	0	0	2	0	0	0	2	2	0	1	0	0	0
1	45	2	5	2	1	1	1	3	3	1	2	2	0	1	0	0	0	1	0	0	0	0	0	0	0	0	0	0	1	1	0	2	2	1	0	0	2	1	0
1	45	2	1	1	0	0	0	1	0	0	1	0	0	0	1	0	0	1	0	0	0	0	0	0	0	0	0	0	2	1	2	2	2	2	0	1	1	0	0
1	45	4	5	0	2	0	2	1	2	1	3	2	1	2	0	0	0	1	1	0	0	0	0	0	0	0	0	0	2	1	0	2	2	1	0	2	1	2	0
2	46	5	1	2	3	2	1	2	2	3	0	1	2	2	0	0	0	0	0	0	0	0	0	0	0	0	0	0	0	2	1	2	2	0	2	2	2	1	1
2	46	2	4	1	1	2	1	1	2	1	3	0	3	1	1	0	0	0	0	0	0	0	0	0	0	0	0	0	1	1	2	0	0	2	1	0	2	0	1
2	46	3	4	0	3	0	3	1	1	1	0	1	0	0	0	0	0	0	1	0	0	0	0	0	0	1	0	0	2	1	0	0	2	2	2	2	2	2	1
2	46	1	1	1	3	1	0	1	0	0	2	0	1	0	0	0	0	0	0	0	0	0	0	0	0	0	0	0	0	1	0	0	2	2	1	2	2	2	1
2	46	3	4	2	2	2	1	1	2	0	1	2	0	0	0	0	0	1	1	0	0	0	0	0	0	0	0	0	2	2	0	2	2	2	2	1	2	2	0
2	46	2	1	0	1	1	2	1	2	1	0	2	2	0	0	0	0	0	0	0	0	0	0	0	0	0	0	0	0	2	1	2	2	2	2	2	2	2	0
2	46	2	3	3	2	3	3	1	2	3	1	2	3	1	0	0	0	0	0	0	0	0	0	0	0	0	0	0	0	2	2	2	2	0	2	1	2	2	0
2	46	3	1	3	2	3	1	1	0	3	1	3	0	1	1	0	1	0	1	0	0	0	0	0	0	0	0	0	2	0	0	0	0	2	0	2	1	2	0
2	46	3	3	2	3	3	2	3	1	3	3	3	0	1	0	0	0	0	1	0	0	0	0	0	0	0	0	0	1	0	0	0	0	0	1	0	2	2	0
2	46	3	5	0	0	0	0	1	0	0	0	0	0	0	0	0	0	0	0	0	0	0	0	0	0	0	0	0	0	2	0	2	2	2	2	2	2	2	0
2	46	3	5	2	2	1	3	3	3	3	3	2	2	3	0	0	0	0	0	0	0	0	0	0	0	0	0	0	0	2	1	2	2	2	2	2	2	2	0
2	46	5	5	1	3	1	1	0	2	3	3	2	2	1	0	0	0	1	0	0	0	0	0	0	0	0	0	0	1	1	0	2	2	1	1	1	2	2	0
2	46	1	2	0	3	2	3	3	3	1	3	3	3	0	0	0	0	0	0	0	0	0	0	0	0	0	0	0	0	1	0	2	2	2	1	0	2	1	0
2	46	1	2	3	2	3	3	1	3	2	2	3	3	2	0	0	0	1	0	0	0	0	0	0	0	0	0	0	1	1	2	2	2	2	0	0	2	1	0
2	46	5	5	1	1	2	2	1	1	1	0	0	1	2	0	1	0	1	0	0	0	0	0	0	0	0	0	0	2	1	0	2	2	1	0	1	0	2	0
2	46	1	3	2	3	3	3	1	3	3	1	1	3	2	0	0	0	1	0	0	0	0	0	0	0	0	0	0	1	1	0	2	2	2	0	1	2	2	0
2	46	5	4	3	3	3	3	3	3	3	1	3	3	1	0	0	0	1	0	0	0	0	0	0	0	0	0	0	1	2	2	0	2	2	1	2	2	1	0
2	46	4	4	1	2	0	1	2	1	1	0	2	0	0	1	0	1	1	0	0	0	0	0	1	0	0	0	0	2	1	1	2	2	1	0	2	1	1	0
2	46	3	4	1	2	0	2	1	1	0	0	3	0	1	0	1	0	1	1	0	0	0	0	0	0	0	0	0	2	1	1	2	2	2	0	0	0	0	0
2	46	4	4	0	3	2	0	1	1	0	0	0	1	0	0	0	0	0	0	0	0	0	0	0	0	0	0	0	0	2	1	2	2	2	0	2	2	2	0
2	46	4	1	2	3	2	1	1	2	3	3	1	2	1	1	0	1	1	1	0	0	0	0	0	0	1	0	0	2	1	0	0	2	2	0	2	2	1	0
2	46	4	4	0	0	0	0	2	0	0	0	0	0	0	0	0	0	0	0	0	0	0	0	0	0	0	0	0	0	2	1	2	2	2	0	2	2	2	0
2	46	1	4	2	3	3	3	3	2	2	1	3	3	1	1	0	0	1	0	0	0	0	0	0	0	0	0	0	2	1	0	0	0	2	0	2	2	2	0
2	46	4	5	3	3	2	3	1	2	2	3	3	3	2	0	0	0	1	1	0	0	0	0	0	0	0	0	1	2	1	1	2	2	2	0	1	1	2	0
1	46	5	1	2	3	0	1	1	0	2	0	0	2	1	0	0	0	0	0	0	0	0	0	0	0	0	0	0	0	1	0	0	2	1	2	1	2	1	1
1	46	1	4	3	2	1	2	1	0	0	0	2	2	0	0	0	1	1	1	0	0	0	0	1	0	0	0	0	2	1	1	2	0	2	1	0	2	2	0
1	46	3	4	3	3	3	2	3	3	2	3	3	1	1	0	0	0	0	0	0	0	0	0	0	0	0	0	0	0	1	1	2	0	1	1	0	2	2	0
1	46	3	4	0	1	0	2	1	1	1	0	0	0	1	0	0	0	0	0	0	0	0	0	0	0	0	0	0	0	2	0	2	2	1	1	2	2	2	0
1	46	2	5	2	3	0	3	3	0	3	0	2	2	0	1	0	0	0	0	0	0	0	0	0	0	0	0	0	1	0	1	0	0	2	1	0	2	0	0
1	46	3	3	1	3	3	1	0	3	2	2	3	0	2	1	1	0	1	0	0	0	1	0	0	0	0	0	0	2	1	1	2	0	2	1	1	0	0	0
1	46	3	4	1	2	1	3	1	3	1	1	1	0	0	1	1	0	1	0	0	0	0	0	0	0	0	0	0	2	2	1	2	2	2	1	2	0	2	0
1	46	3	4	2	0	0	1	0	1	0	1	1	1	0	0	0	0	1	0	0	0	0	0	0	0	0	0	0	1	1	0	2	2	2	1	1	2	1	0
1	46	3	5	3	3	2	3	2	3	1	3	3	3	3	1	0	0	1	0	0	0	0	0	0	0	0	0	0	2	2	0	2	2	2	1	2	2	2	0
1	46	4	3	0	1	0	0	0	1	2	0	1	0	0	0	0	0	1	0	0	0	0	0	0	0	0	0	0	1	1	1	2	2	1	0	0	1	2	0
1	46	4	3	2	3	1	3	0	2	2	2	3	2	1	0	0	0	1	0	0	0	0	0	0	0	0	0	0	1	1	1	2	2	2	0	0	2	1	0
2	47	5	5	0	3	0	0	3	0	0	1	0	0	0	0	0	0	0	1	0	0	0	0	0	0	0	0	0	1	2	2	2	0	2	2	0	1	2	1
2	47	5	5	0	0	1	1	1	2	1	0	1	1	0	0	0	0	1	0	0	0	0	0	0	0	0	0	0	1	1	0	2	2	0	2	0	2	2	0
2	47	2	2	3	3	2	3	1	3	2	2	3	3	2	0	0	0	0	0	0	0	0	0	0	0	0	0	1	1	2	0	2	2	2	1	1	2	2	0
2	47	1	2	0	3	3	2	1	1	2	0	1	1	1	1	0	0	1	0	0	0	0	0	0	0	0	0	0	2	2	2	2	2	0	1	2	2	2	0
2	47	5	5	1	0	1	0	1	0	0	0	1	0	1	1	0	0	0	0	0	0	0	0	0	0	0	0	0	1	1	0	1	2	1	2	2	2	2	0
2	47	3	2	3	3	3	1	3	2	3	1	3	2	1	0	0	0	0	0	0	0	0	0	0	0	0	0	0	0	1	0	2	0	2	1	2	2	1	0
2	47	3	3	3	3	3	3	1	2	3	2	3	3	2	0	0	0	0	0	0	0	0	0	0	0	0	0	0	0	2	2	2	2	2	2	2	2	2	0
2	47	4	4	2	3	2	3	3	3	3	3	3	2	3	0	0	1	0	0	0	0	0	0	0	0	0	0	0	1	1	2	2	2	0	1	2	1	1	0
2	47	3	4	0	3	3	3	1	2	2	0	2	2	2	0	0	0	1	1	0	0	0	0	0	0	1	0	0	2	1	0	2	1	2	1	0	2	2	0
2	47	3	3	3	3	3	3	1	1	3	1	1	3	1	0	0	0	0	1	0	0	0	0	0	0	0	0	0	1	1	0	2	0	2	1	2	1	2	0
2	47	3	5	0	3	1	0	3	1	1	1	1	0	1	1	0	0	1	0	0	0	0	0	0	0	0	0	0	2	0	0	0	0	0	0	0	1	2	0
2	47	5	5	3	2	3	0	1	1	1	0	3	1	0	0	0	0	1	0	0	0	0	0	0	0	0	0	0	1	1	2	2	2	2	0	0	2	1	0
2	47	2	4	2	3	2	3	1	3	2	2	1	2	3	1	1	1	1	1	0	0	0	1	0	0	0	0	1	2	1	0	2	1	2	0	1	0	2	0
2	47	1	2	0	2	0	1	1	1	1	0	2	1	0	0	0	0	1	0	0	0	0	0	0	0	0	0	0	2	1	2	0	2	2	0	2	2	2	0
2	47	4	5	0	1	0	1	0	1	0	0	0	3	1	0	1	0	1	0	0	0	0	0	0	0	0	0	0	2	1	0	2	2	0	1	0	0	2	0
2	47	5	4	3	3	2	2	2	2	1	3	1	2	3	1	0	1	1	1	0	0	0	0	0	0	1	0	0	2	0	0	0	0	0	0	0	2	2	0
2	47	3	3	3	2	2	1	2	3	1	1	1	2	3	0	1	1	1	0	0	0	0	0	0	0	1	0	0	2	1	2	2	2	2	0	2	0	1	0
2	47	3	5	3	3	3	2	1	2	1	2	1	2	2	0	0	0	1	0	0	0	0	0	0	0	1	0	0	2	1	2	2	1	2	0	0	2	1	0
2	47	4	2	0	1	0	0	3	0	1	0	1	0	1	1	0	0	1	0	0	0	0	0	0	0	0	0	1	2	1	0	2	2	2	0	1	1	0	0
2	47	4	5	0	0	0	1	2	1	0	2	0	0	0	1	0	0	1	0	0	0	0	0	0	0	0	0	0	2	0	0	0	2	2	0	2	1	0	0
1	47	5	5	0	3	0	1	2	0	1	0	0	1	0	0	0	0	0	0	0	0	0	0	0	0	0	0	0	0	2	2	0	2	2	2	2	2	1	1
1	47	4	3	0	3	3	2	1	2	3	3	3	1	3	1	0	0	0	0	0	1	1	1	0	0	0	0	1	2	1	0	2	0	1	2	2	2	2	1
1	47	2	4	3	2	3	3	3	3	2	0	2	3	1	0	0	0	0	0	0	0	0	0	0	0	0	0	0	0	2	1	2	2	1	2	1	2	2	0
1	47	5	4	1	2	1	1	2	2	2	0	2	2	1	0	0	0	1	1	0	0	0	0	0	0	0	0	0	2	1	0	2	0	2	1	0	1	1	0
1	47	3	4	3	1	2	2	1	0	2	1	3	2	0	0	0	0	0	0	0	0	0	0	0	0	0	0	0	0	1	1	2	2	0	0	0	2	2	0
1	47	3	4	2	0	0	0	1	0	0	0	0	0	0	0	0	0	1	0	0	0	0	0	0	0	0	0	0	1	1	2	2	2	2	0	0	2	1	0
1	47	1	3	0	1	2	1	3	1	3	3	1	1	3	0	0	0	1	0	0	0	0	0	0	0	0	0	0	1	0	0	2	0	2	0	0	1	1	0
1	47	3	5	3	1	2	2	1	1	3	3	1	2	2	1	0	0	0	1	0	0	0	0	0	0	0	0	0	2	2	1	2	2	2	1	2	2	2	0
1	47	3	2	3	3	3	3	2	2	3	2	2	3	3	0	0	0	0	0	0	0	0	0	0	0	0	0	0	0	2	1	2	2	2	2	0	2	2	0
1	47	3	4	2	0	0	0	2	0	0	0	0	1	0	0	0	1	0	0	0	0	0	0	0	0	0	0	0	1	1	1	2	1	2	0	2	2	1	0
1	47	4	3	0	2	1	3	1	3	3	2	2	2	1	1	1	0	1	0	0	0	0	0	0	0	0	0	0	2	0	0	2	2	0	0	2	0	0	0
1	47	4	4	1	2	1	3	1	1	2	3	3	2	2	1	1	0	1	0	0	0	0	0	0	0	0	0	0	2	1	0	2	2	0	0	2	0	2	0
2	48	3	1	1	3	1	1	3	1	2	0	0	0	0	1	0	0	0	0	0	0	0	0	0	0	1	0	0	2	1	0	2	0	2	2	2	1	1	1
2	48	4	4	2	3	1	2	1	0	3	1	0	1	2	1	0	0	0	0	0	0	0	0	0	0	0	0	0	1	0	1	0	0	2	2	0	2	0	1
2	48	3	4	0	2	0	0	1	0	0	0	1	0	1	1	0	1	0	1	0	0	0	0	1	0	1	0	1	2	0	0	2	0	0	1	0	2	0	0
2	48	5	5	0	2	2	1	1	1	0	3	0	2	1	0	0	0	0	0	0	0	0	0	0	0	0	0	0	0	2	2	2	2	1	2	2	2	2	0
2	48	3	4	1	0	0	0	1	0	0	0	3	0	1	0	0	0	0	0	0	0	0	0	0	0	0	0	0	0	1	0	2	2	1	1	1	2	2	0
2	48	3	3	1	3	3	2	1	1	2	2	2	1	2	1	0	0	0	1	0	0	0	0	0	0	0	0	1	2	1	0	0	0	1	2	1	2	2	0
2	48	1	2	2	0	1	2	1	0	1	0	3	1	3	1	0	0	1	0	0	0	0	0	0	0	0	0	0	2	2	1	2	2	0	2	2	2	2	0
2	48	3	3	3	3	3	3	1	2	1	3	3	1	1	1	0	0	1	1	0	0	0	0	0	0	0	0	0	2	1	0	2	0	2	0	0	2	2	0
2	48	3	5	0	0	0	1	3	0	0	0	0	0	0	0	0	1	0	0	0	0	0	0	0	0	1	0	0	2	2	1	2	2	2	1	1	1	2	0
2	48	3	4	1	0	2	2	1	2	1	1	1	3	0	0	0	1	1	0	0	0	0	0	0	0	0	0	0	2	1	1	1	2	2	0	0	1	2	0
2	48	2	2	1	3	3	1	1	1	1	0	1	1	0	1	0	0	1	0	0	0	0	0	0	0	0	0	0	2	2	0	2	2	1	0	2	2	2	0
2	48	1	2	0	2	3	0	1	1	0	1	0	0	1	0	0	0	0	0	0	0	0	0	0	0	0	0	0	0	1	2	2	2	0	0	2	1	2	0
2	48	2	3	0	2	1	0	1	0	0	1	0	0	1	1	0	0	1	0	0	1	0	0	1	0	0	0	0	2	2	2	2	2	2	0	1	2	2	0
2	48	5	4	0	3	2	2	1	2	1	3	2	2	1	0	0	1	1	0	0	0	0	0	0	0	0	0	0	2	1	0	1	2	2	0	2	2	2	0
2	48	3	1	2	3	2	0	1	1	1	0	3	0	1	1	0	1	0	0	0	0	0	0	0	0	0	1	0	2	0	0	0	0	2	0	0	2	0	0
2	48	2	2	0	3	3	1	3	0	0	0	3	0	1	0	1	0	1	1	1	0	0	0	0	0	0	0	0	2	1	1	0	1	1	0	2	0	2	0
2	48	4	3	0	3	1	1	1	0	2	1	1	1	1	1	0	0	0	1	1	0	0	0	0	0	1	0	0	2	1	0	0	2	2	2	1	2	2	0
2	48	4	5	2	3	1	3	2	2	3	3	3	3	3	0	0	0	1	1	0	0	0	0	0	0	0	0	0	2	1	1	1	2	2	0	1	1	1	0
2	48	4	5	1	2	2	3	3	1	2	3	2	3	1	1	0	0	1	0	0	0	0	0	0	0	0	0	0	2	1	1	2	2	2	0	2	2	0	0
2	48	4	4	1	3	1	2	1	2	1	2	1	2	1	1	0	0	1	0	0	0	0	0	0	0	0	1	0	2	0	1	2	2	0	0	0	2	0	0
1	48	3	1	0	2	0	1	0	1	2	3	2	0	1	0	0	0	0	0	0	0	0	0	0	0	0	0	0	0	2	1	2	2	1	2	2	2	1	1
1	48	3	3	1	2	1	2	1	0	2	1	1	2	3	0	0	0	1	0	0	0	0	0	0	0	0	0	1	2	1	1	0	0	2	1	0	2	2	1
1	48	5	2	0	3	1	2	1	2	2	3	0	2	0	0	0	0	0	0	0	0	0	0	0	0	0	0	0	0	1	2	0	0	2	2	2	2	1	0
1	48	1	2	3	3	3	2	2	2	3	2	1	2	3	0	0	0	0	0	0	0	0	0	0	0	0	0	0	0	2	1	2	2	2	2	2	2	1	0
1	48	5	4	3	3	2	3	3	2	3	2	2	3	2	1	0	0	0	0	0	0	0	0	0	0	0	1	0	2	2	1	2	2	2	2	0	2	2	0
1	48	2	2	2	2	3	3	3	3	3	3	1	2	2	1	1	0	1	0	0	0	0	0	0	0	0	1	0	2	1	0	0	2	1	2	1	2	1	0
1	48	5	5	3	2	3	2	1	3	3	2	3	3	1	0	0	0	0	0	0	0	0	0	0	0	0	0	0	0	1	2	0	2	2	1	1	1	1	0
1	48	5	3	3	3	1	1	2	2	3	2	1	0	3	1	0	0	0	0	0	0	0	0	0	0	0	0	0	1	0	1	0	0	2	0	0	2	1	0
1	48	1	2	0	2	1	2	1	0	1	3	0	2	1	0	1	0	0	0	0	0	0	0	0	0	0	0	0	1	1	0	2	2	2	2	0	2	1	0
1	48	3	4	0	0	0	0	1	0	0	0	0	0	0	1	0	0	0	1	0	0	0	0	0	0	0	0	0	2	1	2	2	2	0	1	0	2	1	0
1	48	4	3	1	3	1	1	2	3	3	2	3	1	2	0	0	0	0	0	0	0	0	0	0	0	0	0	0	0	1	1	2	0	1	1	0	2	2	0
1	48	3	5	3	2	2	2	1	1	1	0	0	3	1	1	0	1	0	0	0	0	0	0	0	0	0	0	0	2	1	0	1	2	2	0	0	2	2	0
1	48	3	3	3	3	3	3	1	2	3	1	3	2	3	0	0	0	0	0	0	0	0	0	0	0	0	0	0	0	1	0	2	0	2	0	1	2	2	0
1	48	4	4	2	2	2	3	1	2	2	2	3	3	2	0	0	0	0	0	0	0	0	0	0	0	0	0	0	0	1	0	2	2	1	0	1	1	1	0
2	49	3	5	0	0	0	1	1	0	0	0	0	1	0	0	0	0	0	0	0	0	0	0	0	0	0	0	0	0	2	1	1	2	2	2	2	2	2	0
2	49	3	4	0	0	1	0	1	0	0	0	0	0	0	0	0	0	0	0	0	0	0	0	0	0	0	0	0	0	2	2	2	2	2	1	2	2	2	0
2	49	4	5	0	0	0	0	2	0	0	0	0	0	0	0	0	0	1	0	0	0	0	0	0	0	0	0	0	1	1	2	2	2	1	1	1	2	0	0
2	49	1	5	1	3	2	3	1	2	3	3	3	2	3	1	0	1	0	1	0	0	0	0	1	0	0	0	0	2	1	0	0	1	2	1	1	2	2	0
2	49	3	5	0	0	0	0	1	0	0	0	0	0	0	0	0	0	0	0	0	0	0	0	0	0	0	0	0	0	2	1	2	2	2	2	2	2	2	0
2	49	3	5	0	0	0	0	1	0	1	1	0	0	0	0	0	0	0	0	0	0	0	0	0	0	0	0	0	0	2	2	2	2	2	2	0	2	2	0
2	49	3	3	1	1	2	1	1	1	2	3	2	1	1	0	0	0	1	0	0	0	0	0	0	0	0	0	0	1	2	0	2	2	2	1	1	2	1	0
2	49	3	4	2	3	3	3	1	3	3	3	3	1	3	1	0	0	0	0	1	0	0	0	0	0	0	0	1	2	0	1	1	0	0	1	0	2	1	0
2	49	3	2	1	3	3	2	2	2	2	2	2	3	3	1	0	0	1	0	0	0	1	0	0	0	0	0	0	2	0	0	0	0	0	0	1	1	2	0
2	49	5	5	1	3	2	3	1	2	3	3	2	3	1	0	0	0	0	0	0	0	0	0	0	0	0	0	0	0	1	1	2	1	2	0	0	1	2	0
2	49	4	3	3	3	3	1	3	2	2	2	3	1	2	0	0	0	1	1	0	0	0	0	0	0	0	0	0	2	1	0	2	2	2	0	1	1	2	0
2	49	4	4	3	3	2	3	1	3	3	2	2	3	2	1	0	0	1	0	0	0	0	0	0	0	0	0	0	2	0	1	2	0	1	0	0	1	0	0
1	49	1	4	2	0	1	0	1	0	1	1	3	0	0	0	0	1	0	0	0	0	0	0	0	0	0	0	0	1	2	1	2	2	1	2	2	2	1	1
1	49	3	5	3	3	2	2	1	2	2	0	1	0	2	0	0	0	0	0	0	0	0	0	0	0	0	0	0	0	2	1	2	2	1	2	0	2	1	1
1	49	2	4	3	3	3	3	1	0	3	1	3	1	0	0	0	0	0	0	0	0	0	0	0	0	0	0	0	0	1	1	0	2	2	1	0	1	1	0
1	49	3	5	2	1	2	3	1	0	2	1	1	2	0	0	0	0	0	0	0	1	1	0	0	0	0	0	0	2	1	0	0	2	0	2	2	2	2	0
1	49	2	5	3	3	1	3	2	3	2	2	2	3	3	0	0	0	0	0	0	0	0	0	0	0	0	1	0	1	1	1	0	2	2	1	0	2	1	0
1	49	5	2	2	1	0	1	1	0	2	0	0	0	0	0	0	1	0	1	0	0	0	0	1	0	0	0	0	2	0	0	2	0	0	1	1	1	2	0
1	49	3	1	0	3	0	1	1	1	2	3	3	0	3	1	1	1	1	1	1	0	0	1	1	1	0	0	0	2	0	0	0	0	2	0	0	0	0	0
1	49	5	3	2	2	1	2	3	0	2	1	1	3	0	1	1	0	0	0	0	1	0	1	0	0	0	0	0	2	1	2	0	2	2	1	0	0	0	0
1	49	4	3	0	0	0	1	1	0	1	0	0	1	0	0	0	0	0	0	0	0	0	0	0	0	0	0	0	0	1	0	2	2	0	0	1	2	0	0
1	49	1	4	2	3	2	1	1	1	2	2	2	1	1	0	0	0	1	0	0	0	0	0	0	0	0	0	0	1	0	0	2	0	2	0	0	2	0	0
1	49	3	3	1	0	0	0	1	0	0	0	1	0	0	1	0	0	1	0	0	0	0	0	0	0	0	0	0	2	1	0	2	2	2	0	0	2	0	0
1	49	3	2	3	3	0	3	0	1	3	2	1	3	1	1	0	0	0	0	0	0	0	0	0	0	0	0	0	1	1	0	2	0	1	0	0	2	2	0
1	49	4	3	2	3	2	2	3	3	3	2	3	2	2	1	0	0	0	0	0	0	0	0	0	0	0	0	0	1	1	0	2	2	2	2	0	2	1	0
2	50	3	5	3	3	3	3	1	0	3	2	3	3	2	0	0	0	0	1	0	0	0	0	0	0	0	0	0	1	2	1	1	2	2	2	2	2	2	1
2	50	3	5	1	0	1	3	1	2	0	1	0	0	0	0	0	0	0	0	0	0	0	0	0	0	0	0	0	0	2	2	2	2	2	2	2	2	2	0
2	50	5	3	2	2	0	1	1	0	1	0	0	0	0	0	0	0	0	0	0	0	0	0	0	0	0	0	0	0	2	2	2	2	2	2	2	1	1	0
2	50	3	5	1	1	1	0	1	1	1	0	1	0	0	0	0	0	0	0	0	0	0	0	0	0	0	0	0	0	2	2	2	2	2	1	1	2	2	0
2	50	2	5	3	1	2	3	1	3	3	1	3	3	2	0	0	1	0	1	0	0	0	0	0	0	0	0	0	2	2	1	2	2	0	1	1	2	2	0
2	50	4	4	2	3	2	2	1	3	3	3	1	2	3	1	0	0	1	0	0	0	0	0	0	0	0	0	0	2	0	0	0	0	2	0	1	2	0	0
2	50	2	1	2	3	2	2	1	1	2	0	1	2	0	1	0	0	0	0	0	0	0	0	0	0	0	0	0	1	1	2	1	2	2	1	1	1	0	0
2	50	2	4	2	3	3	1	1	3	2	1	2	2	3	0	0	1	1	0	0	0	0	0	0	0	0	0	0	2	0	0	2	0	0	0	0	1	2	0
2	50	3	5	0	1	0	0	1	0	0	0	0	0	0	0	0	0	0	0	0	0	0	0	0	0	0	0	0	0	2	2	2	2	2	2	2	2	2	0
2	50	3	2	2	3	2	3	3	3	3	1	3	2	3	0	0	0	1	1	0	0	0	0	0	0	0	0	0	2	0	0	0	0	1	0	1	1	2	0
2	50	4	4	2	3	3	3	2	3	3	3	2	3	3	0	0	1	0	0	0	0	0	0	0	0	0	0	0	1	1	2	2	0	2	0	2	2	1	0
2	50	1	1	1	2	3	2	3	2	3	3	2	2	2	0	0	0	1	0	0	0	0	0	0	0	0	0	0	1	1	0	0	2	2	2	2	2	1	0
2	50	4	4	0	3	1	1	1	2	2	0	3	1	2	1	0	0	1	0	0	0	0	0	0	0	0	0	0	2	1	1	1	2	0	0	2	2	0	0
2	50	3	2	0	3	0	0	3	0	0	0	1	0	0	1	0	0	1	1	0	0	0	0	0	0	0	0	0	2	1	0	2	0	0	0	2	2	0	0
2	50	4	3	3	3	3	0	2	2	3	3	3	1	2	0	0	0	0	0	0	0	0	0	0	0	0	0	0	0	1	0	0	2	2	1	2	2	2	0
2	50	3	5	1	2	3	2	1	2	1	0	1	2	1	0	0	1	1	0	0	0	0	0	0	0	0	0	0	2	1	0	0	2	2	2	1	2	2	0
2	50	1	5	3	3	3	2	3	3	3	1	1	2	2	1	1	0	1	0	0	0	0	0	0	0	0	0	0	2	1	0	2	2	1	2	0	2	2	0
2	50	4	2	2	3	2	3	3	3	2	3	3	2	3	1	0	0	0	0	0	0	0	0	0	0	1	0	0	2	1	1	2	2	2	0	1	1	0	0
2	50	1	1	1	3	2	3	3	3	3	2	3	2	3	0	0	0	0	0	0	0	0	0	0	0	0	0	0	0	1	2	1	2	0	0	1	2	2	0
2	50	3	4	1	1	0	0	2	0	0	1	0	0	0	0	0	0	1	0	0	0	0	0	0	0	0	0	0	1	2	1	2	2	0	1	2	2	2	0
2	50	4	3	0	3	2	2	1	3	3	3	1	3	3	0	0	0	1	1	0	0	0	0	0	0	0	0	0	2	1	0	2	2	2	2	0	2	2	0
2	50	1	4	3	2	3	2	3	3	3	3	2	2	2	0	0	0	1	0	0	0	0	0	0	0	0	0	0	1	1	1	2	2	2	0	0	1	1	0
2	50	2	2	1	3	3	3	3	2	2	2	3	3	2	0	1	1	1	1	0	0	1	0	0	0	1	1	0	2	1	0	1	2	2	0	2	0	2	0
2	50	4	5	1	1	2	1	1	0	1	0	3	0	1	1	0	0	1	1	0	0	0	0	0	0	0	0	0	2	1	0	2	2	2	0	0	1	0	0
1	50	2	4	0	2	1	1	1	3	3	2	2	1	1	1	0	0	0	0	0	0	0	0	0	0	1	0	0	2	1	0	2	2	2	2	0	2	0	1
1	50	2	4	2	3	2	3	1	2	3	2	2	2	1	0	0	0	0	0	0	0	0	0	0	0	0	0	0	0	1	0	2	0	2	2	1	2	2	1
1	50	3	2	1	2	0	3	1	1	2	0	0	2	1	0	0	0	0	0	0	0	0	0	0	0	0	0	0	0	1	0	2	0	1	2	2	2	2	1
1	50	2	4	2	3	2	3	3	3	3	3	3	3	3	0	0	0	0	0	0	0	0	0	0	0	0	0	0	0	1	0	1	0	2	2	0	2	2	0
1	50	4	4	0	3	1	2	1	0	3	3	2	1	2	0	0	0	0	0	0	0	0	0	0	0	0	0	0	0	1	0	2	2	0	2	2	2	1	0
1	50	4	4	0	3	1	2	1	1	2	3	1	2	1	0	0	1	0	1	0	0	0	0	0	0	0	0	0	2	2	2	2	0	1	2	1	2	2	0
1	50	5	3	1	2	0	1	1	1	2	1	0	1	0	0	0	0	0	0	0	0	0	0	0	0	0	0	0	0	1	0	2	2	2	2	0	2	2	0
1	50	4	2	3	3	3	2	1	2	2	0	2	1	2	0	0	0	0	1	0	0	0	0	0	0	0	0	0	1	1	0	0	0	1	2	2	2	1	0
1	50	3	4	0	1	0	1	1	0	2	0	3	0	1	1	1	0	1	0	0	0	0	0	0	0	0	0	0	2	1	2	0	2	2	0	0	0	1	0
1	50	1	2	0	0	0	0	2	1	0	0	0	0	0	0	0	0	0	0	0	0	0	0	0	0	0	0	0	0	2	1	2	2	0	2	2	2	2	0
1	50	1	4	0	1	0	0	1	0	0	0	0	0	0	1	0	0	1	0	0	0	0	0	0	0	0	0	0	2	2	1	2	2	2	1	1	2	2	0
1	50	5	5	2	3	3	3	2	3	3	1	1	3	1	1	1	0	1	0	0	0	0	0	0	0	0	0	0	2	1	2	2	0	2	1	2	0	2	0
1	50	5	5	1	1	0	2	0	1	0	0	0	1	0	0	0	1	0	0	0	0	0	0	0	0	0	0	0	1	2	2	1	2	2	1	0	2	2	0
1	50	3	1	2	2	2	3	1	2	2	3	1	2	1	0	0	0	1	0	0	0	0	0	0	0	0	0	0	1	2	2	2	2	2	1	2	2	2	0
1	50	5	1	3	3	1	1	1	1	2	0	0	2	1	0	0	0	0	0	0	0	0	0	0	0	0	0	0	0	2	1	2	2	2	2	2	2	2	0
1	50	4	3	0	2	0	2	3	2	3	3	3	2	3	1	0	1	1	1	0	0	0	0	0	0	1	0	0	2	1	0	2	2	2	0	1	2	2	0
1	50	2	1	3	2	2	3	1	2	3	3	0	2	3	0	0	0	0	0	0	0	0	0	0	0	0	0	0	0	1	0	2	2	0	0	1	2	2	0
1	50	1	1	0	2	0	1	3	0	3	2	2	1	1	0	0	0	0	0	0	0	0	0	0	0	0	0	0	0	1	1	0	0	2	1	2	2	1	0
1	50	3	3	2	2	1	3	1	3	3	3	2	3	2	0	0	0	0	0	0	0	0	0	0	0	0	0	0	0	2	0	2	2	2	1	2	2	2	0
1	50	3	4	1	2	2	3	1	3	2	2	2	1	2	1	1	0	0	0	0	1	0	0	0	0	0	0	0	2	1	2	2	2	1	1	2	0	0	0
1	50	1	3	0	1	0	2	1	0	2	0	0	1	1	0	0	0	0	0	0	0	0	0	0	0	0	0	0	0	2	0	2	2	2	1	1	2	2	0
1	50	1	3	1	2	2	3	1	3	3	3	1	2	3	0	0	0	0	0	0	0	0	0	0	0	0	0	0	0	1	1	0	2	2	0	2	1	2	0
1	50	3	3	2	2	1	1	1	1	3	3	0	0	1	1	0	0	0	0	0	0	0	0	0	0	0	0	0	1	1	1	2	0	2	1	0	1	0	0
1	50	3	4	2	1	2	1	1	1	3	1	2	3	1	0	0	0	0	0	0	0	0	0	0	0	0	0	0	0	1	1	2	2	2	0	0	2	1	0
1	50	4	4	3	3	1	3	1	1	3	2	1	2	1	1	0	0	0	0	0	0	0	0	0	0	0	0	0	1	1	2	2	1	2	0	0	1	0	0
2	51	5	4	3	3	3	1	1	2	2	1	1	2	1	0	0	0	0	1	0	0	0	1	0	0	0	0	0	2	1	1	0	2	2	2	1	2	2	1
2	51	5	5	2	1	1	1	1	0	2	0	0	0	0	1	0	0	0	0	0	0	0	0	0	0	0	0	0	1	2	2	2	2	1	1	1	2	0	1
2	51	3	5	0	1	1	1	1	2	1	0	0	0	2	0	0	0	0	0	0	0	0	0	0	0	0	0	0	0	2	1	2	2	0	2	0	2	1	1
2	51	5	3	0	3	0	3	1	0	2	2	1	3	0	1	0	0	0	0	0	0	0	0	0	0	0	0	0	1	2	1	2	2	2	2	0	2	2	0
2	51	2	5	1	3	1	3	1	3	1	1	1	0	0	0	0	0	0	0	0	0	0	0	0	0	0	0	0	0	2	1	2	2	2	2	2	2	2	0
2	51	5	5	3	3	1	2	2	1	2	0	3	2	1	0	0	0	0	0	0	0	0	0	0	0	0	0	0	0	2	1	2	2	0	2	2	2	2	0
2	51	2	5	0	3	1	1	1	2	1	3	1	1	1	1	0	1	0	0	0	0	0	0	0	0	0	0	0	2	2	2	2	2	2	2	0	2	2	0
2	51	2	4	0	3	0	0	1	0	3	1	2	0	1	0	0	0	0	0	0	0	0	0	0	0	0	0	0	0	0	0	0	0	0	1	1	2	1	0
2	51	1	1	1	1	3	1	3	1	3	1	1	1	0	0	0	0	0	0	0	0	0	0	0	0	0	0	0	0	1	2	0	2	2	1	1	1	2	0
2	51	5	5	0	2	0	2	1	1	1	0	0	0	1	1	0	0	0	0	0	0	0	0	0	0	0	0	0	1	1	0	0	2	1	2	1	2	2	0
2	51	2	4	0	3	1	1	1	1	1	0	1	1	2	1	0	0	0	0	0	0	0	0	0	0	0	1	0	2	2	1	2	2	2	2	2	2	1	0
2	51	3	4	1	1	1	0	1	1	0	0	3	0	0	1	0	1	1	0	0	0	0	0	0	0	0	0	0	2	1	0	2	2	2	1	0	2	2	0
2	51	2	2	2	2	3	1	1	2	2	2	3	2	0	1	0	0	1	0	0	0	0	0	0	0	0	0	0	2	2	1	2	2	2	1	2	2	1	0
2	51	2	2	2	2	1	0	0	0	3	0	3	0	3	0	0	1	1	0	0	0	0	0	0	0	0	0	0	2	0	0	0	0	1	0	0	2	2	0
2	51	4	3	1	2	1	3	1	2	2	2	2	2	1	0	0	0	1	0	0	0	0	0	0	0	0	0	0	1	2	2	2	2	2	0	0	2	2	0
2	51	1	4	0	3	1	0	3	2	1	1	2	1	2	0	1	0	1	0	0	0	0	0	0	0	0	0	0	2	1	2	2	2	2	0	0	0	1	0
2	51	4	5	0	2	1	2	2	2	2	2	2	3	3	1	0	0	1	0	0	0	0	0	0	0	0	0	0	2	0	0	0	2	1	0	2	2	1	0
2	51	4	5	0	2	0	3	3	0	1	0	2	1	1	1	0	0	1	0	0	0	0	0	0	0	0	0	0	2	0	1	0	2	0	0	2	1	0	0
1	51	5	2	1	3	2	3	3	2	3	0	0	3	0	0	0	0	0	0	0	0	0	0	0	0	0	0	0	0	0	0	0	0	0	2	0	1	2	1
1	51	3	3	0	0	0	0	1	0	0	0	0	0	0	0	0	0	1	0	0	0	0	0	0	0	0	0	0	1	0	0	0	0	0	1	0	2	2	1
1	51	5	5	0	0	0	0	1	0	0	0	0	0	0	0	0	0	0	0	0	0	0	0	0	0	0	0	0	0	1	1	0	2	2	2	1	2	2	1
1	51	2	2	3	3	3	2	3	3	3	1	1	0	3	0	1	0	0	1	0	0	0	0	0	0	0	0	0	2	0	0	2	0	0	2	0	0	1	0
1	51	1	4	3	2	2	2	1	1	1	0	0	2	0	0	0	0	0	0	0	0	0	0	0	0	0	0	0	0	1	1	2	2	0	1	0	2	1	0
1	51	4	5	2	1	1	2	2	2	1	0	1	1	1	1	1	1	1	0	0	0	0	0	0	0	0	0	0	2	2	2	2	2	1	1	2	0	2	0
1	51	3	4	2	3	3	1	1	0	1	0	0	0	1	1	0	0	0	1	0	0	0	0	0	0	0	0	0	2	1	1	2	0	1	1	2	2	0	0
1	51	5	5	1	3	2	3	2	3	3	3	3	3	3	0	0	0	0	0	0	0	0	0	0	0	0	0	0	0	1	0	2	1	1	1	0	2	2	0
1	51	2	4	2	3	3	2	1	3	3	3	2	3	3	1	0	0	1	1	0	0	0	0	0	0	0	0	0	2	2	1	2	2	0	2	2	2	2	0
1	51	3	4	3	2	2	1	3	1	2	0	3	1	2	0	0	0	1	0	0	0	0	0	0	0	0	0	0	1	1	1	0	2	2	0	0	2	2	0
1	51	2	1	1	2	1	2	1	3	3	1	1	1	2	0	0	0	1	0	0	0	0	0	0	0	0	0	0	1	1	2	2	2	2	1	0	1	1	0
1	51	1	5	1	3	3	3	1	2	2	3	3	2	2	1	0	0	1	1	0	0	0	0	0	0	1	1	0	2	1	0	0	2	0	1	2	2	2	0
1	51	3	2	2	2	1	1	1	1	2	2	1	1	2	1	0	0	0	1	0	0	0	0	0	0	0	0	0	2	1	0	2	0	2	1	1	1	2	0
1	51	2	4	3	1	3	3	2	0	3	1	1	3	2	0	0	0	0	0	0	0	0	0	0	0	0	0	0	0	1	0	2	2	2	0	0	2	2	0
1	51	4	2	2	3	0	1	3	2	3	3	2	1	1	0	0	0	0	1	0	0	0	0	0	0	0	0	0	1	1	0	2	2	0	0	0	2	2	0
1	51	3	4	2	3	2	2	1	1	2	1	1	1	1	0	0	0	1	0	0	0	0	0	0	0	0	0	0	1	1	0	2	0	2	0	1	2	0	0
2	52	5	4	1	3	1	3	2	2	3	0	2	3	2	0	0	0	0	1	0	0	0	0	0	0	0	1	0	2	2	1	0	2	1	2	1	2	2	1
2	52	3	5	0	1	1	1	2	1	1	0	1	1	1	0	0	0	0	0	0	0	0	0	0	0	0	0	0	0	2	2	2	2	2	2	2	2	2	1
2	52	5	2	1	1	0	0	2	0	1	0	1	0	0	0	0	0	0	0	0	0	0	0	0	0	0	0	0	0	1	0	0	2	2	1	1	2	1	1
2	52	4	4	3	2	2	3	3	3	3	2	3	3	3	0	0	0	0	0	0	0	0	0	0	0	0	0	0	0	1	0	2	2	1	2	0	2	1	0
2	52	1	4	1	3	1	3	1	1	2	1	1	2	2	0	0	0	1	1	0	0	0	0	0	0	0	0	0	2	1	0	0	2	1	2	1	2	2	0
2	52	3	4	1	3	1	1	1	0	1	0	2	1	1	1	1	0	1	1	0	0	0	0	0	0	1	0	0	2	0	0	0	0	2	1	0	0	0	0
2	52	2	5	2	1	0	1	0	0	1	0	2	0	0	0	0	0	0	1	0	0	0	0	0	0	0	1	0	2	2	2	0	2	2	2	0	1	2	0
2	52	3	3	3	0	2	3	2	1	2	0	2	2	1	0	0	0	0	0	0	0	0	0	0	0	0	0	0	0	1	1	2	2	1	1	0	2	2	0
2	52	3	5	2	1	0	3	0	0	1	1	3	1	0	0	0	0	0	0	0	0	0	0	0	0	0	0	0	0	2	0	2	2	2	2	2	2	2	0
2	52	3	4	0	3	3	2	3	3	3	1	3	1	3	1	0	0	1	0	0	0	0	0	0	0	0	0	0	2	2	0	2	2	2	1	2	2	2	0
2	52	2	2	0	3	0	2	1	0	2	3	3	0	0	0	1	0	1	1	0	0	0	0	0	0	0	0	0	2	1	0	2	0	2	1	0	0	2	0
2	52	3	2	0	1	0	0	1	0	0	0	1	0	0	0	1	0	0	1	0	0	0	0	0	0	0	0	0	2	1	1	2	0	2	1	0	0	2	0
2	52	1	4	2	3	2	2	3	3	3	1	2	3	3	0	0	0	0	0	0	0	0	0	0	0	0	0	0	0	2	0	2	2	2	1	0	2	2	0
2	52	2	3	0	1	0	0	0	0	2	0	2	0	0	0	0	0	1	1	0	0	0	0	0	0	0	0	0	2	1	1	2	2	0	0	0	2	2	0
2	52	3	4	2	3	2	2	2	3	3	2	3	3	3	0	0	0	1	0	0	0	0	0	0	0	0	0	0	1	1	2	0	2	2	0	2	2	1	0
2	52	4	3	1	2	1	1	1	1	2	1	3	1	1	0	0	0	0	0	0	0	0	0	0	0	0	0	0	0	1	0	1	2	1	1	1	2	1	0
2	52	5	5	3	3	2	3	2	3	3	2	3	2	3	0	0	0	1	0	0	0	0	0	0	0	0	0	0	1	2	1	2	2	2	1	0	2	2	0
2	52	2	2	1	3	2	1	1	0	2	1	3	1	2	1	0	0	1	0	0	0	0	0	1	0	0	0	0	2	0	0	2	0	1	0	0	1	0	0
2	52	4	4	0	0	0	0	1	0	0	1	0	2	0	0	0	0	0	0	0	0	0	0	0	0	0	0	0	0	1	0	0	2	2	0	0	2	2	0
2	52	1	2	0	1	1	0	1	1	1	0	2	0	2	0	0	1	0	0	0	0	0	0	0	0	0	0	0	1	2	1	2	2	2	0	2	2	2	0
2	52	3	2	2	2	2	1	3	2	2	3	2	0	2	1	0	0	1	0	0	0	0	0	0	0	0	0	0	2	0	0	1	0	1	0	2	2	0	0
2	52	4	4	0	3	1	1	1	2	1	2	3	1	2	1	1	0	1	1	0	0	0	0	0	0	0	0	0	2	1	0	2	2	2	0	0	0	2	0
2	52	2	4	3	3	2	2	2	3	3	3	3	2	1	1	1	0	1	0	0	0	0	0	0	0	0	0	0	2	1	2	2	2	1	0	0	0	0	0
1	52	5	5	1	3	3	1	1	3	2	3	2	2	1	0	0	0	0	0	0	0	0	0	0	0	0	0	0	0	2	2	2	2	2	2	2	2	2	1
1	52	3	4	2	3	3	2	1	2	3	2	1	1	0	0	0	0	0	1	0	0	0	0	0	0	0	0	0	1	1	0	2	0	1	2	2	1	1	1
1	52	5	4	1	3	2	1	3	2	3	3	3	0	1	0	0	0	0	0	0	0	0	0	0	0	0	0	0	0	2	1	2	0	2	2	2	2	2	0
1	52	3	2	2	1	2	0	3	1	3	0	1	0	3	0	0	0	0	0	0	0	0	0	0	0	0	0	0	0	1	1	0	2	0	2	0	2	2	0
1	52	4	3	3	2	3	3	3	3	3	3	3	3	3	0	0	0	0	0	0	0	0	0	0	0	0	0	0	0	1	1	0	2	1	1	0	1	1	0
1	52	1	1	1	0	2	2	3	1	2	3	1	1	0	0	0	0	0	1	0	0	0	0	0	0	0	0	0	1	2	1	2	2	1	1	1	2	2	0
1	52	5	5	2	3	2	3	1	3	2	0	3	3	1	0	0	0	0	0	0	0	0	0	0	0	0	0	0	0	2	1	2	2	2	2	2	2	2	0
1	52	4	4	0	1	1	2	1	2	2	3	2	1	3	1	0	0	0	1	0	0	0	0	0	0	0	0	0	2	2	2	2	2	2	1	2	2	2	0
1	52	3	3	3	2	1	2	2	3	3	3	2	2	3	1	0	0	0	1	0	0	0	0	0	0	1	0	0	2	1	0	0	2	2	2	2	2	2	0
1	52	1	5	1	1	1	2	0	2	3	2	1	1	1	1	0	0	1	1	0	0	0	0	0	0	0	0	0	2	1	1	0	2	1	0	1	2	1	0
1	52	3	4	3	2	2	3	1	1	1	1	1	2	0	1	1	0	1	1	0	0	0	0	0	0	0	0	0	2	1	0	2	2	2	2	0	2	1	0
1	52	3	4	2	3	2	3	1	3	1	3	2	2	3	1	0	1	1	1	0	0	0	0	0	1	0	0	1	2	0	0	2	0	1	0	0	2	0	0
1	52	3	3	2	2	2	1	1	1	2	0	0	0	0	1	0	1	1	0	0	0	0	0	0	0	1	0	0	2	1	0	2	0	0	0	2	2	1	0
1	52	1	1	2	3	3	3	3	3	3	3	3	3	2	0	0	0	0	0	0	0	0	0	0	0	0	0	0	0	1	0	0	2	0	1	2	2	2	0
1	52	4	3	2	3	1	2	2	3	3	0	3	3	3	1	0	0	0	0	0	0	0	0	0	0	0	0	0	1	1	1	2	2	2	0	2	1	1	0
1	52	4	2	0	3	1	1	1	2	2	2	3	1	1	1	0	0	1	1	0	0	0	0	1	0	0	0	0	2	0	0	2	0	0	0	0	1	0	0
1	52	3	4	2	1	1	1	2	3	1	0	2	2	3	0	0	0	0	0	0	0	0	0	0	0	0	0	0	0	1	1	2	2	1	1	0	2	2	0
2	53	3	2	1	3	2	2	1	2	3	0	1	2	2	0	0	0	0	1	0	0	0	0	0	0	0	0	0	1	1	0	2	0	2	2	0	1	1	1
2	53	2	5	2	0	1	0	3	1	2	0	2	0	1	0	0	0	0	0	0	1	0	1	1	0	0	0	0	2	1	0	0	2	1	2	1	2	2	1
2	53	5	4	2	3	1	1	1	0	2	0	0	3	0	1	0	0	0	0	0	0	0	0	0	0	0	0	0	1	2	2	2	2	2	2	0	2	0	1
2	53	2	5	1	3	2	3	1	3	3	0	1	2	0	0	0	1	0	0	0	0	0	0	0	0	0	0	0	1	1	1	2	2	0	2	0	1	2	0
2	53	4	2	2	3	1	1	0	2	3	3	3	0	2	0	0	0	0	0	0	0	0	0	0	0	0	0	0	0	1	1	0	2	1	2	0	2	2	0
2	53	3	4	3	2	1	2	1	0	3	0	1	1	0	1	0	1	1	1	0	0	0	0	0	0	1	0	0	2	1	0	2	0	2	1	0	2	2	0
2	53	4	4	3	3	3	3	3	3	3	2	2	3	0	1	0	0	1	1	0	0	0	0	0	0	0	0	0	2	2	2	2	2	2	0	1	1	2	0
2	53	2	3	1	1	0	0	2	0	0	1	1	0	0	0	0	0	1	1	0	0	0	0	0	0	0	0	0	2	2	2	2	2	1	1	2	2	2	0
2	53	1	2	1	1	0	0	1	0	1	0	0	0	0	0	0	0	0	0	0	0	0	0	0	0	0	0	0	0	1	0	0	2	0	2	1	2	1	0
2	53	4	4	1	3	1	1	3	2	3	1	3	3	2	0	0	0	0	0	0	0	1	0	0	0	1	0	1	2	1	0	2	0	2	1	2	1	1	0
2	53	3	3	1	3	1	1	2	1	2	0	3	0	2	0	0	0	1	1	0	0	0	0	0	0	0	0	0	2	1	0	0	2	0	2	2	2	2	0
2	53	1	2	1	3	2	2	1	3	3	1	2	2	2	0	0	0	1	0	0	0	0	0	0	0	0	0	0	1	2	0	2	2	2	0	2	2	2	0
2	53	3	5	0	0	0	3	0	0	1	0	0	0	0	0	0	0	1	1	0	0	0	0	0	0	0	0	0	2	2	2	1	2	2	0	1	2	2	0
2	53	4	4	1	1	1	0	1	1	1	0	1	1	1	1	0	0	1	0	0	0	0	0	0	0	0	0	0	2	1	0	2	2	1	0	2	1	0	0
2	53	3	4	0	0	0	0	3	0	0	0	0	0	0	0	0	0	0	0	0	0	0	0	0	0	0	0	0	0	1	2	0	2	0	0	1	2	2	0
2	53	4	3	0	2	0	0	1	0	1	0	0	0	0	0	1	0	0	0	0	0	0	0	0	0	0	0	0	1	0	2	2	0	0	0	0	0	2	0
1	53	4	4	2	2	0	1	0	1	2	1	2	2	1	0	0	0	0	0	0	0	0	0	0	0	0	0	0	0	2	1	2	2	2	2	0	1	2	1
1	53	3	4	0	1	0	0	1	2	1	2	2	0	0	1	0	0	0	0	0	1	0	0	1	0	0	0	0	2	1	0	2	2	2	1	2	2	0	1
1	53	5	3	3	3	2	3	3	3	2	3	3	3	3	0	0	0	0	0	0	0	0	0	0	0	0	0	0	0	2	1	2	2	2	2	0	2	1	1
1	53	5	4	2	3	1	3	0	0	2	0	3	1	3	0	1	0	0	0	0	0	0	0	0	0	0	0	0	1	1	0	2	2	1	1	0	0	2	0
1	53	2	4	1	1	0	0	1	0	1	1	2	0	0	0	1	1	1	0	0	0	0	0	0	0	0	1	0	2	1	0	2	2	2	1	2	0	2	0
1	53	1	1	0	3	0	3	0	2	3	1	1	3	1	1	1	0	0	1	0	0	0	0	0	0	0	0	0	2	1	1	2	2	2	1	0	0	2	0
1	53	5	5	2	1	1	2	2	0	1	3	1	3	0	0	0	0	0	0	0	0	0	0	0	0	0	0	0	0	2	1	2	2	1	1	1	2	2	0
1	53	1	1	1	2	1	2	3	3	3	3	2	2	1	0	0	0	0	1	0	0	0	0	0	0	0	0	0	1	1	0	2	2	2	2	0	2	2	0
1	53	4	3	2	3	1	1	1	2	2	3	2	2	0	0	0	0	0	0	0	0	0	0	0	0	0	0	0	0	2	1	2	2	2	2	0	2	2	0
1	53	3	3	2	3	3	2	1	1	3	2	2	2	1	0	0	0	0	0	0	0	0	0	0	0	0	0	0	0	0	0	0	0	2	0	0	2	1	0
1	53	3	5	2	1	1	2	1	1	1	1	0	2	0	1	0	0	0	1	0	0	0	0	0	0	0	0	0	2	1	1	0	2	2	0	1	2	0	0
1	53	1	1	1	1	3	3	2	3	3	3	2	2	0	0	1	0	0	0	0	0	0	0	0	0	0	0	0	1	1	1	2	2	1	1	1	0	1	0
1	53	3	4	1	2	1	3	3	2	2	0	1	2	3	1	1	0	1	1	0	0	0	0	0	0	0	0	1	2	1	0	2	2	2	0	2	0	2	0
1	53	4	5	3	3	2	2	1	3	3	1	3	2	3	0	0	0	1	1	0	0	0	0	0	0	0	0	0	2	1	1	2	2	0	0	2	1	2	0
1	53	1	1	2	3	1	0	0	2	2	2	2	0	1	0	0	0	0	0	0	0	0	0	0	0	0	0	0	0	1	2	0	2	2	0	0	2	1	0
1	53	4	3	2	3	0	1	1	1	2	3	1	2	3	1	0	0	0	0	0	0	0	0	0	0	0	0	0	1	1	0	2	2	2	0	0	1	1	0
1	53	3	5	3	3	2	3	1	1	3	0	1	3	0	0	0	0	1	0	0	0	0	0	0	0	0	0	0	1	2	2	1	2	2	0	1	2	2	0
2	54	3	2	2	3	1	1	2	1	2	2	3	0	0	1	0	1	0	0	0	0	0	0	0	0	0	0	0	2	1	0	0	0	0	2	2	2	1	1
2	54	5	5	1	3	1	1	3	1	0	0	3	1	0	1	1	0	0	0	0	0	0	0	0	0	0	0	1	2	1	1	0	2	2	2	0	0	0	1
2	54	1	3	2	2	2	1	1	1	2	1	1	1	3	0	0	0	0	0	0	0	0	0	0	0	0	0	0	0	1	0	2	2	2	1	2	2	0	0
2	54	3	5	1	2	0	0	2	1	2	0	0	0	0	0	0	0	0	0	0	0	0	0	0	0	0	0	0	0	1	0	0	2	1	2	1	2	1	0
2	54	1	4	2	3	2	3	1	3	3	2	3	3	2	0	1	0	0	0	0	0	0	0	0	0	0	0	0	1	1	1	0	1	2	2	0	0	2	0
2	54	3	3	0	0	0	0	1	0	0	0	2	0	1	1	0	1	1	0	0	0	0	0	0	0	0	0	0	2	1	0	2	2	1	0	0	1	2	0
2	54	2	4	3	3	3	3	3	2	3	2	1	3	1	0	1	0	1	0	0	0	0	0	0	0	0	0	0	2	1	2	2	2	0	1	2	0	2	0
2	54	5	5	1	3	2	3	2	2	2	0	2	2	0	1	0	0	0	0	0	0	0	0	0	0	0	0	1	2	1	0	2	2	0	0	0	1	1	0
2	54	5	5	1	1	0	0	1	0	0	0	0	0	0	0	0	0	0	0	0	0	0	0	0	0	0	0	0	0	1	0	0	2	0	1	1	2	1	0
2	54	2	4	1	3	1	3	3	3	3	1	2	2	1	0	0	0	1	0	0	0	0	0	0	0	0	0	0	1	1	2	2	2	1	0	0	1	2	0
2	54	4	4	0	3	3	3	3	2	3	3	3	2	3	0	0	0	1	0	0	0	0	0	0	0	0	0	0	1	1	0	0	2	1	0	2	2	1	0
2	54	3	3	3	3	1	3	1	2	2	1	3	0	2	1	0	0	1	0	0	0	0	0	0	0	1	1	0	2	1	0	2	0	2	0	2	1	2	0
2	54	4	3	2	3	2	3	1	3	2	0	1	3	2	0	0	0	1	0	0	0	0	0	0	0	0	0	0	1	1	1	2	2	2	0	0	1	2	0
2	54	3	4	3	3	1	1	0	2	1	0	1	1	2	1	1	1	1	1	0	0	0	0	0	0	0	0	1	2	1	1	2	1	1	0	0	0	1	0
2	54	4	3	0	2	0	1	2	2	0	0	2	0	0	1	0	0	0	0	0	0	0	0	0	0	0	0	0	1	1	1	2	2	0	0	0	1	2	0
1	54	5	5	0	1	0	0	1	1	0	0	3	0	1	0	0	0	0	0	0	0	0	0	0	0	0	0	0	0	1	0	1	2	1	2	0	2	0	1
1	54	4	2	0	3	3	3	3	3	3	3	3	3	3	1	0	1	0	0	0	0	0	0	0	0	0	0	0	2	2	0	2	1	2	2	2	2	2	1
1	54	3	5	0	3	1	3	1	3	2	1	0	3	1	1	0	0	0	0	0	1	1	1	0	0	0	1	0	2	1	0	0	2	2	1	2	2	2	1
1	54	5	2	1	3	3	3	2	2	3	2	2	1	2	0	0	0	0	1	0	0	0	0	0	0	1	0	0	2	1	0	0	0	1	2	1	2	2	1
1	54	5	4	3	3	2	3	2	3	3	1	1	2	1	0	0	0	1	0	0	0	0	0	0	0	0	0	0	1	1	1	2	0	2	2	1	2	0	0
1	54	4	2	0	2	1	0	1	1	2	0	2	1	0	1	0	0	0	0	0	0	0	0	0	0	0	0	1	2	1	0	2	0	0	2	2	2	2	0
1	54	3	4	0	2	1	2	1	2	2	3	3	2	2	0	0	0	0	1	0	1	1	1	0	0	0	0	0	2	1	2	0	2	1	2	2	1	2	0
1	54	1	1	3	0	3	2	1	2	3	3	3	1	2	0	0	0	0	0	0	0	0	0	0	0	0	0	0	0	1	0	0	1	2	1	0	1	1	0
1	54	5	5	1	1	1	3	1	3	2	2	3	2	2	0	0	0	0	0	0	0	0	0	0	0	0	0	0	0	1	1	2	0	2	1	2	1	2	0
1	54	3	4	1	3	3	2	0	0	3	2	2	1	2	0	1	0	1	1	0	0	0	0	0	0	0	1	1	2	1	0	2	2	2	2	0	2	1	0
1	54	3	2	2	3	2	1	1	2	2	1	3	0	1	1	0	1	1	1	0	0	1	0	0	1	1	0	0	2	0	0	0	0	0	0	0	1	0	0
1	54	3	5	3	2	0	2	1	1	2	0	1	1	0	0	0	0	1	0	0	0	0	0	0	0	0	0	0	1	2	2	0	2	2	1	2	2	2	0
1	54	3	5	2	1	2	2	3	1	2	1	2	1	1	0	0	0	0	0	0	0	0	0	0	0	0	0	1	1	2	0	2	2	1	1	1	2	2	0
1	54	1	3	2	3	3	3	3	3	2	2	1	3	2	0	0	0	1	0	0	0	0	0	0	0	0	0	0	1	2	0	2	2	2	1	2	1	2	0
1	54	1	1	3	3	3	3	3	2	3	3	2	1	2	1	1	1	1	1	1	0	0	1	0	0	0	0	0	2	0	0	2	0	2	0	2	0	2	0
1	54	2	4	2	3	3	2	1	2	3	2	3	1	3	0	0	0	0	0	0	0	0	0	0	0	0	0	0	0	2	2	2	2	2	1	1	2	0	0
1	54	4	4	0	3	1	1	1	0	2	0	1	0	1	0	0	0	0	0	0	0	0	0	0	0	0	0	1	1	1	0	2	0	1	1	2	2	1	0
1	54	3	4	2	1	1	2	1	2	2	3	1	1	2	0	0	1	1	0	0	0	0	0	0	0	0	0	0	2	1	0	2	2	0	0	0	1	2	0
1	54	2	3	1	2	1	1	1	0	2	2	3	1	0	1	0	0	0	0	0	0	0	0	0	0	0	0	0	1	2	1	2	2	2	1	0	1	2	0
1	54	5	4	0	3	0	2	1	1	2	0	0	3	2	0	1	0	1	0	0	0	0	0	0	0	0	0	0	2	1	0	0	2	0	2	1	2	1	0
1	54	4	4	0	3	2	3	1	3	3	3	3	1	2	1	1	0	1	0	0	0	0	0	1	0	0	0	0	2	0	0	2	0	1	0	0	0	0	0
1	54	4	3	2	2	1	0	3	0	3	0	1	0	0	1	1	0	1	0	0	0	0	0	0	0	0	0	0	2	0	1	1	0	1	0	2	0	0	0
1	54	4	5	1	2	1	3	1	1	3	3	3	3	3	1	1	1	1	1	0	0	0	0	0	0	0	0	0	2	0	0	0	2	1	0	2	0	0	0
1	54	2	5	2	0	1	0	1	0	0	0	0	0	0	1	0	0	1	1	0	0	0	0	0	0	0	0	1	2	1	0	2	2	2	0	1	2	0	0
2	55	2	4	1	2	2	3	3	1	3	0	3	1	1	0	0	0	0	0	0	0	0	0	0	0	0	0	0	0	2	1	2	2	0	2	0	2	2	1
2	55	5	5	1	3	3	2	3	3	3	1	0	3	2	0	0	0	0	0	0	0	0	0	0	0	0	0	0	0	2	1	2	2	2	2	1	1	2	1
2	55	2	4	0	2	1	2	1	1	1	0	0	2	0	0	0	0	0	0	0	0	0	0	0	0	0	0	0	0	2	2	2	2	2	2	2	2	2	0
2	55	5	5	2	3	1	3	3	3	3	1	2	3	1	0	0	0	0	0	0	0	0	0	0	0	0	0	0	0	2	1	2	2	1	2	1	2	2	0
2	55	3	2	2	2	0	2	1	0	3	0	2	0	1	1	0	0	0	1	0	0	1	0	0	0	0	1	1	2	1	1	2	0	0	2	1	2	0	0
2	55	1	3	0	2	0	1	1	1	2	1	2	1	2	0	0	0	0	1	0	0	0	0	0	0	0	0	0	1	1	1	0	2	0	1	0	2	0	0
2	55	3	3	2	2	2	1	1	0	0	0	2	3	2	1	0	1	1	1	1	0	1	0	0	0	0	0	0	2	1	0	2	2	2	1	0	2	0	0
2	55	2	1	3	1	2	3	1	1	1	0	1	0	0	0	1	0	1	1	0	0	0	0	0	0	0	0	0	2	0	0	0	2	2	0	0	0	0	0
2	55	3	5	1	2	0	1	0	0	2	0	1	1	0	0	0	0	0	0	0	0	0	0	0	0	0	0	0	0	2	2	2	2	2	1	0	2	2	0
2	55	3	4	1	3	2	3	3	2	2	1	1	1	2	0	1	0	1	1	0	0	0	0	0	0	0	0	0	2	1	1	2	0	2	1	0	0	2	0
2	55	2	3	3	3	3	3	2	3	3	2	2	2	3	0	0	1	0	1	0	0	0	0	0	0	0	1	1	2	2	0	2	1	2	1	2	2	2	0
2	55	5	1	1	1	0	1	1	1	2	0	0	1	0	0	0	0	1	0	0	0	0	0	0	0	0	0	0	1	1	0	0	2	1	1	2	2	2	0
2	55	4	5	1	3	0	3	1	1	3	0	1	2	0	0	0	1	1	0	0	0	0	0	0	0	1	0	0	2	2	2	2	2	2	2	2	1	2	0
2	55	3	4	0	3	1	2	1	0	0	1	0	0	0	0	0	0	0	1	0	0	0	0	0	0	0	0	0	1	0	0	0	0	2	0	0	2	2	0
2	55	4	2	3	1	1	2	3	1	2	2	3	3	0	0	1	0	0	1	0	0	0	0	0	0	0	0	0	2	1	2	2	2	1	1	0	0	2	0
2	55	3	2	2	3	0	1	1	0	1	0	1	1	0	1	0	0	0	1	0	0	0	0	0	0	0	0	0	2	1	2	2	0	2	1	0	2	1	0
2	55	4	5	3	2	2	2	1	1	3	0	3	2	3	0	0	0	0	0	0	0	0	0	0	0	0	0	0	0	1	2	2	2	0	1	0	2	2	0
2	55	4	4	0	2	1	1	1	1	1	2	2	1	2	1	0	0	0	0	0	0	0	0	0	0	0	0	0	1	1	0	2	2	2	1	1	1	1	0
2	55	3	4	3	3	3	2	2	2	3	3	1	3	1	0	0	1	0	0	0	0	0	0	0	0	0	0	0	1	1	0	2	2	0	0	2	1	2	0
2	55	4	2	2	3	1	3	3	2	3	3	3	2	3	1	0	0	0	0	0	0	0	0	0	0	0	0	0	1	0	0	2	0	1	0	0	1	0	0
2	55	3	5	3	2	2	2	0	1	2	0	3	1	2	1	0	0	1	1	0	0	0	0	0	0	0	0	0	2	1	0	0	2	2	0	0	1	2	0
2	55	4	3	3	3	2	3	3	3	3	2	2	3	3	1	0	0	1	0	0	0	0	0	0	0	0	0	0	2	1	2	0	2	2	0	2	2	1	0
2	55	3	3	0	2	0	0	3	1	1	2	2	0	1	1	1	1	1	0	0	0	0	0	0	0	0	0	0	2	1	0	2	2	2	0	2	0	2	0
2	55	3	4	2	3	1	1	3	1	2	2	3	2	1	1	1	0	1	1	0	0	0	0	0	0	0	0	0	2	1	1	0	2	2	0	2	0	2	0
2	55	3	4	0	1	0	0	1	0	0	0	0	0	0	0	0	0	1	0	0	0	0	0	0	0	0	0	0	1	1	0	2	2	2	0	1	2	0	0
1	55	3	3	3	1	2	1	1	2	2	2	2	1	2	1	1	0	0	0	0	0	0	0	0	0	0	0	0	2	1	2	2	2	2	2	2	0	0	1
1	55	5	5	3	3	3	2	1	3	3	0	1	3	0	0	0	0	0	0	0	0	0	0	0	0	0	0	0	0	0	0	0	0	2	2	1	1	1	1
1	55	4	2	0	3	0	1	1	2	3	3	3	2	1	1	0	0	0	0	0	0	0	0	0	0	0	1	0	2	1	1	2	0	0	2	1	2	1	0
1	55	3	3	2	2	2	3	2	3	3	3	3	2	2	1	1	0	0	0	0	0	0	0	0	0	1	0	0	2	1	2	2	2	2	2	2	0	0	0
1	55	1	4	3	2	2	2	2	3	3	3	3	2	3	0	0	0	0	0	0	1	0	1	0	0	0	0	0	2	2	1	2	2	2	1	2	2	2	0
1	55	3	5	1	1	0	0	1	1	0	0	1	1	2	0	0	0	0	0	0	0	0	0	0	0	0	0	0	0	2	2	2	2	0	2	2	2	2	0
1	55	5	5	1	2	1	2	0	2	3	3	2	3	1	1	0	0	0	0	0	0	0	0	0	0	0	0	0	1	1	1	2	2	2	1	0	1	0	0
1	55	3	4	3	3	3	3	1	2	3	3	2	2	0	0	1	0	0	1	0	0	0	0	0	0	0	0	0	2	1	0	2	2	2	1	1	0	2	0
1	55	3	3	3	2	2	1	3	1	3	1	2	1	2	1	0	0	0	0	0	0	0	0	0	0	0	0	0	1	1	1	2	0	0	2	2	2	2	0
1	55	5	5	1	2	1	2	3	2	2	1	0	3	2	0	0	1	0	0	0	0	0	0	0	0	0	0	0	1	1	0	2	2	0	2	0	2	2	0
1	55	1	2	0	2	1	1	1	0	2	2	0	0	3	1	0	0	1	0	0	0	0	0	1	0	0	0	0	2	1	0	2	2	1	1	1	1	2	0
1	55	3	5	1	2	1	3	3	1	3	0	2	3	1	1	0	0	0	0	0	0	0	0	0	0	0	0	0	1	1	1	2	2	2	1	0	2	0	0
1	55	2	1	1	3	2	2	1	0	1	0	1	0	0	0	0	0	1	1	0	0	0	0	0	0	0	0	0	2	2	2	2	0	2	1	2	2	2	0
1	55	1	1	2	3	2	2	1	2	3	3	2	2	2	0	0	0	1	0	0	0	0	0	0	0	0	0	0	1	1	1	0	2	1	1	0	2	2	0
1	55	4	4	3	3	3	3	3	3	3	0	1	3	3	0	0	0	0	0	0	0	0	0	0	0	0	0	1	1	1	1	2	0	1	0	1	1	2	0
1	55	2	2	0	0	0	0	3	1	0	1	0	1	0	1	0	0	1	0	0	0	0	0	0	0	0	0	0	2	1	1	2	2	2	0	0	2	0	0
1	55	4	3	0	0	0	0	1	0	0	3	0	0	1	1	1	0	1	0	0	0	0	0	0	0	0	0	0	2	1	0	2	2	1	0	2	0	0	0
1	55	4	5	0	1	0	0	3	1	0	1	2	1	1	1	0	0	1	0	0	0	0	0	0	0	0	0	0	2	1	0	2	2	1	0	2	2	2	0
2	56	3	5	0	1	0	0	1	0	1	0	0	1	0	0	0	0	0	0	0	0	0	0	0	0	1	0	0	1	2	2	2	2	2	2	2	2	2	1
2	56	3	3	0	3	0	0	1	0	2	0	1	0	0	0	0	0	1	1	0	0	0	0	0	0	0	0	0	2	1	0	0	0	2	2	2	2	0	1
2	56	1	1	0	3	1	1	1	2	2	1	2	1	1	1	0	0	0	0	0	0	0	0	0	0	0	0	0	1	1	0	0	2	2	2	2	2	2	1
2	56	3	4	1	3	1	3	1	1	3	1	2	3	0	0	0	0	1	0	0	0	0	0	0	0	0	0	0	1	1	0	2	1	2	1	1	2	2	0
2	56	5	5	1	2	0	2	1	0	2	0	1	0	0	0	0	0	0	0	0	0	0	0	0	0	0	0	1	1	2	2	1	2	2	2	1	2	2	0
2	56	1	4	0	2	0	0	1	0	2	0	0	0	0	0	0	0	0	0	0	0	0	0	0	0	0	0	0	0	2	0	2	2	1	2	1	2	2	0
2	56	3	4	2	0	0	0	0	0	1	0	0	0	0	1	0	0	0	0	0	0	0	0	0	0	0	0	0	1	2	2	2	2	2	2	0	2	2	0
2	56	3	4	2	2	1	0	3	1	3	2	3	0	2	0	0	0	0	1	0	0	0	0	0	0	0	1	0	2	2	1	2	2	2	2	1	2	2	0
2	56	3	5	0	2	0	0	3	0	1	0	1	0	0	0	0	0	0	0	0	0	0	0	0	0	0	0	0	0	2	2	2	2	1	2	0	1	2	0
2	56	4	4	0	2	0	1	0	1	3	3	1	1	0	0	0	0	0	0	0	0	0	0	0	0	0	0	0	0	1	0	0	2	1	1	0	2	2	0
2	56	3	5	3	2	1	1	1	1	2	0	1	2	0	0	0	0	0	0	0	0	0	0	0	0	0	0	1	1	2	2	2	2	2	2	1	2	2	0
2	56	2	3	2	3	2	2	1	2	2	0	2	3	0	0	0	0	0	0	0	0	0	0	0	0	0	0	0	0	2	1	2	2	2	2	2	2	1	0
2	56	5	4	3	3	3	1	2	1	2	3	1	1	2	0	0	0	0	0	0	0	0	0	0	0	0	0	0	0	1	0	0	2	2	1	0	2	1	0
2	56	1	3	1	3	1	1	3	1	3	1	1	1	2	0	0	0	0	0	0	0	0	0	0	0	0	0	0	0	2	0	2	2	1	1	1	2	2	0
2	56	5	5	1	3	2	3	0	2	3	0	2	3	0	0	0	0	0	0	0	0	0	0	0	0	0	0	0	0	2	2	2	2	1	2	0	1	2	0
2	56	4	2	2	3	1	1	1	2	2	3	2	0	1	0	0	0	0	0	0	0	0	0	0	0	0	0	0	0	1	0	2	0	1	2	2	2	0	0
2	56	1	4	2	2	1	3	1	0	3	1	0	2	2	1	0	0	1	0	0	0	0	0	0	0	0	0	1	2	1	0	2	2	2	0	2	2	1	0
2	56	2	4	3	3	2	3	3	3	3	1	2	3	2	1	0	0	1	0	0	0	0	1	0	0	0	0	0	2	1	0	0	2	2	0	2	2	0	0
2	56	3	3	3	2	2	3	3	2	3	0	3	1	1	0	0	1	1	1	0	0	0	0	0	0	1	0	0	2	1	0	2	2	2	1	0	2	2	0
2	56	4	5	0	1	0	1	1	0	1	0	0	2	0	1	1	0	1	0	0	0	0	0	0	0	0	0	0	2	1	2	0	2	2	0	1	0	0	0
2	56	1	4	1	3	2	3	2	2	3	3	3	2	1	0	0	0	0	0	0	0	0	0	0	0	0	0	0	0	2	2	2	2	1	0	1	2	2	0
2	56	4	5	3	3	3	3	3	3	3	2	3	2	2	1	0	0	0	0	0	0	0	0	0	0	0	1	0	2	1	1	2	0	2	0	0	2	2	0
2	56	5	3	0	2	0	1	1	0	0	0	1	0	0	1	0	0	1	0	0	0	0	0	0	0	0	0	0	2	1	0	0	2	2	2	2	2	2	0
2	56	2	3	2	2	3	3	1	0	3	2	2	2	3	1	0	0	1	0	0	0	0	0	0	0	0	0	0	2	1	1	2	2	2	0	1	1	1	0
2	56	3	3	2	3	2	3	3	1	2	0	1	3	1	0	0	0	1	1	0	1	0	0	0	0	0	0	0	2	0	0	0	0	2	0	0	2	1	0
2	56	1	2	3	3	2	3	1	3	3	1	3	3	1	1	0	1	1	1	0	0	0	0	0	0	0	0	0	2	1	2	2	2	2	0	0	2	0	0
2	56	1	3	1	2	1	1	1	1	3	0	2	1	0	1	0	0	1	0	0	0	0	0	0	0	0	0	0	2	1	2	0	2	1	0	1	1	0	0
2	56	3	4	2	2	1	1	3	2	1	1	2	1	0	1	0	0	1	1	0	0	0	0	0	0	0	0	0	2	2	2	2	2	1	0	2	2	2	0
2	56	4	3	2	1	1	2	1	2	0	2	3	1	1	1	1	0	1	1	0	0	0	0	0	0	0	0	0	2	1	0	2	2	2	0	2	0	1	0
2	56	4	5	3	2	3	3	2	1	3	3	3	3	1	1	0	0	1	1	0	0	0	0	0	0	0	0	0	2	1	2	2	2	2	0	2	1	0	0
1	56	3	5	2	1	2	0	2	0	0	0	2	1	0	0	0	0	0	0	0	0	0	0	0	0	0	0	0	0	1	1	1	2	0	2	0	2	0	1
1	56	3	4	2	3	3	2	3	3	2	1	2	2	2	0	0	0	0	1	0	0	0	0	0	0	0	0	0	1	1	0	2	0	1	2	2	2	1	1
1	56	3	5	0	1	1	1	1	1	0	0	1	0	0	0	0	0	1	0	0	0	1	0	0	0	0	1	1	2	2	2	2	2	2	1	0	2	2	1
1	56	5	5	1	1	1	2	1	1	2	0	0	1	0	0	0	0	0	0	0	0	0	0	0	0	0	0	0	0	2	2	2	2	2	2	0	1	2	0
1	56	3	5	3	2	3	3	3	3	3	3	1	3	3	0	0	0	0	0	0	0	0	0	0	0	0	0	0	0	2	2	0	2	1	2	2	2	1	0
1	56	2	5	0	2	1	3	1	1	2	3	0	2	0	0	0	0	0	0	0	0	0	0	0	0	0	0	0	0	2	2	2	2	2	2	1	2	2	0
1	56	3	3	2	3	2	3	1	3	3	3	1	3	1	0	0	0	0	0	0	0	0	0	0	0	0	0	0	0	2	0	2	2	1	2	1	2	2	0
1	56	3	3	2	3	3	2	1	3	1	2	3	1	1	1	1	0	1	1	1	1	0	1	1	1	1	1	0	2	1	0	0	2	0	2	1	2	2	0
1	56	1	2	3	2	2	1	1	1	3	0	2	1	0	1	0	0	1	1	0	0	0	0	0	0	0	0	0	2	0	0	0	2	2	0	0	2	0	0
1	56	4	4	0	1	0	0	0	0	1	0	0	0	0	1	0	1	1	0	0	0	0	0	0	0	0	0	1	2	1	2	1	2	1	1	2	2	0	0
1	56	1	5	2	0	1	2	1	1	1	2	1	1	0	0	0	0	0	0	0	0	0	0	0	0	0	0	0	0	2	1	2	2	1	2	2	2	1	0
1	56	5	5	0	3	0	2	0	1	1	0	0	1	0	0	1	0	1	0	0	0	0	0	0	0	0	0	0	2	1	0	2	0	1	1	2	0	2	0
1	56	5	4	1	2	0	1	3	2	1	0	1	2	2	1	0	0	1	1	0	0	0	0	0	0	0	0	0	2	2	2	2	2	2	1	2	1	2	0
1	56	3	3	0	1	0	0	1	0	3	1	0	1	1	1	0	0	0	0	0	0	0	0	0	0	0	0	1	2	1	0	2	2	2	1	2	2	1	0
1	56	3	4	1	3	2	2	1	3	2	1	2	3	2	0	0	1	0	0	0	0	0	0	0	0	0	0	0	1	1	0	2	2	2	0	0	2	2	0
1	56	3	5	3	1	0	2	2	1	2	0	3	1	1	1	0	0	1	0	0	0	0	0	0	0	0	1	0	2	1	2	2	2	2	0	1	2	1	0
1	56	3	5	2	2	3	3	2	3	3	0	2	3	3	0	0	0	0	0	0	0	0	0	0	0	0	0	0	0	2	2	2	2	2	0	2	2	0	0
1	56	4	5	0	1	0	2	1	1	0	0	2	1	0	1	0	0	0	0	0	0	0	0	0	0	0	0	0	1	1	1	2	2	1	0	0	1	0	0
1	56	4	3	3	3	1	3	0	3	3	3	3	3	1	0	0	0	1	0	0	0	0	0	0	0	0	0	0	1	2	2	2	2	2	0	2	1	2	0
2	57	1	3	0	3	1	0	2	0	1	0	0	0	1	1	0	0	0	0	0	0	0	0	1	0	0	0	0	2	2	2	2	2	2	2	2	2	1	1
2	57	5	5	0	1	1	2	1	0	1	0	0	0	0	0	0	0	0	0	0	0	0	0	0	0	0	0	0	0	2	2	2	2	2	1	0	1	2	1
2	57	1	2	1	3	2	1	1	2	3	3	3	0	1	0	1	0	1	0	0	0	0	0	0	0	0	0	0	2	1	0	0	2	2	2	2	0	2	0
2	57	2	5	0	3	0	1	1	1	2	0	0	0	1	0	0	1	1	0	0	0	0	0	0	0	0	0	1	2	1	1	2	0	2	2	0	2	1	0
2	57	3	4	3	3	2	2	3	3	3	1	3	1	1	0	0	0	1	1	0	0	0	0	0	0	0	0	0	2	1	0	0	0	2	2	0	2	2	0
2	57	4	3	3	2	1	1	0	1	2	0	2	0	2	0	0	0	0	1	0	0	0	0	0	0	0	0	0	1	1	1	2	2	2	2	1	2	0	0
2	57	3	4	1	2	1	0	1	0	1	0	3	0	0	1	1	0	1	1	0	0	0	0	0	0	0	0	0	2	1	1	0	0	2	1	2	0	2	0
2	57	2	3	1	2	1	1	1	1	3	1	1	1	0	1	0	0	1	1	0	0	0	0	0	0	0	0	0	2	1	2	2	2	0	1	0	1	2	0
2	57	3	5	1	2	2	3	3	2	3	1	3	3	1	0	0	0	1	0	0	0	0	0	0	0	0	0	0	1	1	2	0	2	2	0	1	2	1	0
2	57	4	4	0	2	1	1	1	0	0	0	2	1	1	1	1	0	1	1	0	0	0	0	0	0	0	0	1	2	1	1	2	2	1	1	0	0	0	0
2	57	4	1	1	3	1	2	1	1	3	3	3	2	0	0	0	0	0	0	0	0	0	0	0	0	0	0	0	0	2	2	2	2	2	2	0	2	2	0
2	57	2	1	3	2	1	0	2	2	0	0	0	1	0	0	0	0	1	1	0	0	0	0	0	0	0	0	0	2	2	2	1	2	2	0	1	2	1	0
2	57	3	4	3	2	2	1	2	2	2	1	3	1	2	0	0	0	1	0	0	0	0	0	0	0	0	0	0	1	1	0	0	2	2	1	1	2	2	0
2	57	4	4	3	3	2	3	3	2	3	2	3	3	1	1	0	0	0	0	0	0	0	0	0	0	0	0	0	1	2	2	2	2	2	1	1	2	1	0
2	57	2	4	3	2	2	2	2	3	3	2	3	1	3	0	0	0	0	1	0	0	0	0	0	0	0	0	0	1	1	1	2	2	0	0	0	1	2	0
2	57	5	5	0	2	0	1	1	1	1	0	0	1	1	1	0	0	0	0	0	0	0	0	0	0	0	0	0	1	2	2	2	2	2	1	1	1	0	0
2	57	2	1	2	1	2	1	3	1	2	1	3	0	2	1	1	0	1	1	1	1	0	0	1	1	0	0	0	2	1	2	2	2	2	0	0	0	0	0
2	57	3	3	2	2	1	3	3	1	0	1	2	1	0	1	1	0	1	0	0	0	0	0	0	0	0	0	0	2	1	0	2	2	2	0	1	0	0	0
2	57	4	1	0	3	2	3	1	3	2	2	3	2	2	1	1	0	1	1	0	0	0	0	0	0	0	0	0	2	1	0	0	2	0	2	2	2	1	0
2	57	1	5	3	2	1	2	1	1	1	0	2	2	1	0	1	0	1	1	0	0	0	0	0	0	0	0	0	2	0	0	0	2	1	0	2	0	0	0
2	57	4	1	0	3	0	0	1	1	1	0	2	0	0	1	0	0	1	1	0	0	0	0	0	0	1	0	0	2	0	0	0	0	1	0	0	2	0	0
1	57	1	1	0	3	0	0	0	1	3	1	2	0	1	0	0	1	0	0	0	0	0	0	0	0	0	0	0	1	1	0	2	2	0	2	1	2	2	1
1	57	3	2	2	2	1	1	1	0	0	0	0	1	0	0	0	0	0	1	0	0	0	0	0	0	0	0	0	1	1	0	2	2	2	2	0	2	2	0
1	57	5	5	2	2	3	3	3	3	3	1	2	3	3	0	0	0	0	0	0	0	0	0	0	0	0	0	0	0	2	1	2	2	1	1	0	2	2	0
1	57	1	3	3	2	2	1	1	3	1	0	3	1	2	0	0	0	0	0	0	0	0	0	0	0	0	0	0	0	2	0	2	2	2	2	2	2	2	0
1	57	2	2	1	3	3	1	1	2	3	0	2	1	2	1	1	0	0	1	0	0	0	0	0	0	0	1	1	2	0	0	0	0	1	1	0	0	1	0
1	57	4	3	3	3	2	2	1	3	3	1	3	2	2	0	0	0	0	0	0	0	0	0	0	0	0	0	0	0	1	0	2	0	2	2	2	2	2	0
1	57	3	4	1	0	0	2	2	2	2	0	2	2	1	1	0	0	0	0	0	0	0	0	0	0	0	0	0	1	2	1	2	2	2	1	0	2	2	0
1	57	5	4	0	2	1	1	1	1	0	0	0	0	0	1	0	0	1	0	0	0	0	0	0	0	0	0	1	2	0	0	2	0	2	0	0	2	1	0
1	57	3	4	2	2	3	1	1	1	2	1	3	1	2	1	0	0	1	1	0	0	0	0	0	0	0	0	0	2	1	1	2	2	1	0	2	2	0	0
1	57	3	5	1	3	1	2	2	1	3	0	2	1	0	0	0	0	0	1	0	0	0	0	0	0	0	0	0	1	2	0	2	2	1	1	2	2	2	0
1	57	1	3	1	0	0	0	1	0	0	0	1	0	0	0	1	0	1	0	0	0	0	0	1	0	0	0	0	2	1	1	2	2	1	1	2	0	1	0
1	57	4	3	1	2	2	3	1	2	2	1	3	1	1	1	0	0	0	0	0	0	0	0	0	0	0	0	0	1	1	1	2	2	2	1	0	1	0	0
1	57	1	1	0	1	1	1	1	1	2	2	0	1	2	1	0	0	1	0	0	0	0	0	0	0	0	0	0	2	2	1	2	2	2	2	0	2	1	0
1	57	4	5	0	3	1	2	1	1	1	2	2	0	1	1	1	1	1	0	0	0	1	1	0	0	0	0	0	2	0	0	0	0	1	0	2	0	0	0
1	57	3	4	2	3	2	3	2	2	3	3	2	3	2	0	0	0	1	0	0	0	0	0	0	0	1	0	0	2	1	2	2	0	2	0	0	2	0	0
1	57	4	5	0	1	0	0	1	0	0	0	0	1	2	0	0	0	1	1	0	0	0	0	0	0	0	0	0	2	0	0	0	2	1	0	0	1	1	0
2	58	5	3	1	3	0	0	1	0	2	0	0	0	0	1	0	0	0	0	0	0	0	0	0	0	0	0	0	1	1	0	0	2	2	2	2	2	2	1
2	58	1	1	0	2	0	0	1	1	2	0	1	0	1	0	0	0	0	0	0	0	0	0	0	0	0	0	0	0	1	0	0	2	0	1	2	2	1	0
2	58	4	3	3	3	1	2	1	2	2	3	2	1	3	1	0	0	1	1	0	0	0	0	0	0	0	1	0	2	1	2	1	0	2	1	1	2	0	0
2	58	3	4	2	2	0	0	1	1	0	0	0	1	0	0	0	1	1	0	0	0	0	0	0	0	0	1	1	2	1	1	2	2	2	0	0	2	2	0
2	58	2	3	2	3	2	2	1	3	3	0	0	2	1	0	1	1	1	0	0	0	0	1	0	0	1	0	0	2	0	0	0	0	0	0	0	0	2	0
2	58	5	4	1	2	0	0	1	1	0	0	1	0	3	0	0	0	1	0	0	0	0	0	0	0	0	0	0	1	1	0	2	2	2	0	2	2	0	0
2	58	2	5	0	2	0	1	1	1	1	0	3	1	0	0	0	0	1	0	0	0	0	0	0	0	0	0	0	1	1	0	2	2	2	0	0	1	2	0
2	58	4	3	2	3	3	3	3	2	3	2	3	1	3	1	0	0	0	0	0	0	0	0	0	0	0	0	0	1	1	2	0	2	2	0	0	2	0	0
2	58	3	5	0	0	1	1	1	0	1	0	1	1	0	1	0	1	1	0	0	0	0	0	0	0	1	0	1	2	1	1	2	2	2	0	1	1	1	0
2	58	4	3	2	2	1	3	3	3	2	2	2	3	1	1	0	0	0	0	1	0	0	0	0	0	1	0	0	2	0	2	0	2	2	0	0	1	0	0
1	58	4	2	0	3	1	1	1	2	2	2	2	1	1	1	0	0	0	1	0	0	0	0	0	0	0	0	0	2	2	2	2	0	2	2	2	2	1	1
1	58	1	3	0	3	0	2	2	2	2	1	3	1	3	0	1	1	0	0	1	0	0	1	0	0	1	0	0	2	0	1	2	2	0	1	0	0	1	1
1	58	5	5	2	3	1	3	2	2	3	3	3	3	3	0	1	1	0	0	0	1	0	1	0	0	0	0	0	2	1	0	0	2	2	2	2	2	2	1
1	58	5	5	0	2	0	1	1	0	0	0	0	2	0	1	0	0	0	0	0	0	0	0	0	0	0	0	0	1	2	2	2	2	2	2	2	2	2	1
1	58	3	3	1	2	3	2	1	1	1	2	0	3	1	1	1	0	1	0	0	0	0	0	0	0	0	1	0	2	2	2	2	2	2	1	2	0	2	0
1	58	1	4	0	3	2	3	1	2	2	2	3	3	2	1	1	0	1	0	0	0	0	0	0	0	0	0	0	2	1	1	0	2	0	1	2	0	1	0
1	58	2	3	0	1	0	0	1	0	0	0	0	0	0	1	0	0	0	0	0	0	0	0	0	0	0	0	0	1	2	2	2	2	0	2	2	2	2	0
1	58	5	5	1	0	0	0	0	0	3	0	2	1	0	0	0	0	0	1	0	0	0	0	0	0	0	0	0	1	1	1	2	2	1	1	0	2	1	0
1	58	3	3	2	2	2	3	2	3	3	3	3	1	3	1	1	0	0	0	0	0	0	0	0	0	0	0	0	2	1	1	2	2	0	1	1	0	1	0
1	58	3	5	2	3	2	3	1	2	1	0	2	1	2	1	0	0	1	1	0	1	0	0	0	0	0	0	0	2	1	1	2	0	2	1	1	2	1	0
1	58	5	2	3	3	1	2	1	3	3	1	2	3	0	1	0	1	0	0	0	0	0	0	0	0	0	0	0	2	1	2	2	0	2	1	0	1	0	0
1	58	5	4	3	2	3	3	3	3	3	2	3	3	2	1	0	0	0	1	0	0	0	0	0	0	0	0	0	2	1	2	2	2	2	1	0	1	0	0
1	58	3	3	2	2	2	2	1	2	3	2	2	0	3	1	1	1	1	0	0	0	0	0	0	0	0	0	0	2	1	0	2	2	2	0	0	0	2	0
1	58	3	4	0	1	0	2	3	2	2	1	2	0	1	1	0	0	1	1	0	0	0	0	0	0	0	0	0	2	1	0	2	2	0	1	0	2	1	0
1	58	4	3	2	3	2	1	1	1	2	0	2	2	1	1	0	0	0	0	0	0	0	0	0	0	0	0	0	1	0	0	2	0	0	1	0	1	0	0
1	58	4	5	1	3	3	3	1	3	3	2	3	2	2	0	0	0	1	1	0	0	0	0	0	0	0	0	0	2	1	0	2	2	1	0	2	2	1	0
1	58	5	5	2	1	0	3	1	0	0	0	0	1	0	1	0	0	0	0	0	0	0	0	0	0	0	0	0	1	1	2	0	2	0	1	1	2	1	0
1	58	4	3	0	1	0	1	1	0	0	0	2	2	0	1	0	0	1	1	0	0	0	0	0	0	0	0	0	2	1	0	2	2	1	2	0	2	2	0
1	58	3	4	0	2	0	1	0	0	1	0	1	1	0	0	0	0	0	0	0	0	0	0	0	1	0	0	0	1	0	0	0	0	1	0	0	1	1	0
1	58	3	5	1	2	2	1	2	0	2	1	3	1	0	0	1	0	1	0	0	0	0	0	0	0	0	0	1	2	0	0	2	0	0	0	0	0	2	0
2	59	3	3	0	3	0	0	1	1	2	0	1	0	2	0	0	1	0	1	0	0	0	0	0	1	1	0	0	2	2	1	2	1	2	2	2	2	1	1
2	59	3	4	0	0	0	0	1	0	0	0	1	0	0	0	0	0	0	1	0	0	0	0	0	0	0	0	0	1	1	0	0	2	1	2	1	2	2	1
2	59	5	5	3	3	2	1	3	3	2	0	1	1	2	0	0	0	0	0	0	0	0	0	0	0	0	0	0	0	2	2	0	2	2	1	2	2	1	1
2	59	5	4	2	3	2	1	1	2	3	0	0	1	0	0	0	0	0	0	0	0	0	0	0	0	0	0	0	0	1	1	0	2	1	2	0	2	2	1
2	59	3	4	0	1	0	0	1	0	0	0	0	0	0	0	0	0	0	1	0	0	0	0	1	0	1	0	0	2	2	2	2	2	2	2	0	2	2	1
2	59	3	3	1	1	2	1	1	0	2	1	1	2	0	1	0	0	0	0	0	0	0	0	0	0	0	0	0	1	1	1	2	2	2	0	0	1	0	0
2	59	3	5	0	2	0	0	1	1	1	0	0	0	0	0	0	0	0	0	0	0	0	0	0	0	0	0	0	0	2	0	2	2	2	2	1	2	2	0
2	59	3	5	2	2	1	0	1	1	1	1	2	0	0	0	0	0	1	0	0	0	0	0	0	0	0	0	0	2	2	2	2	2	2	1	0	2	1	0
2	59	5	4	2	2	1	0	1	0	1	0	1	0	0	1	0	1	0	1	0	0	0	0	0	0	0	0	0	2	1	1	0	2	1	1	0	2	0	0
2	59	4	4	0	3	0	1	1	0	2	1	0	0	0	0	0	0	0	0	0	0	0	0	0	0	0	0	0	2	0	2	0	0	0	1	0	2	2	0
2	59	3	3	0	3	3	2	2	3	3	3	3	1	3	1	1	1	1	1	0	0	0	0	0	0	1	0	0	2	0	0	2	0	1	0	0	0	1	0
2	59	1	3	1	3	0	1	3	0	3	0	2	0	0	0	0	0	1	1	0	0	1	0	0	0	0	0	0	2	0	2	0	0	0	0	0	2	2	0
2	59	1	5	1	3	1	3	1	2	3	2	3	2	0	0	0	0	1	0	0	0	0	0	0	0	0	0	0	2	0	1	0	0	2	0	0	1	2	0
2	59	3	3	0	3	0	3	0	1	1	0	2	2	1	1	1	1	1	1	0	0	0	0	0	0	0	0	0	2	1	0	1	2	2	0	0	0	0	0
2	59	3	3	2	3	2	2	3	2	3	2	1	1	1	0	0	1	1	1	0	0	0	0	0	1	0	0	0	2	0	0	2	0	1	0	0	2	2	0
2	59	4	4	1	1	1	1	1	3	2	3	2	2	2	1	0	0	0	0	0	0	0	0	0	0	0	0	0	1	1	1	0	2	1	2	2	1	0	0
2	59	2	2	0	2	3	1	3	1	1	0	1	1	0	1	1	0	1	0	0	0	0	0	0	0	0	1	0	2	0	0	1	2	2	0	0	0	0	0
2	59	1	2	0	1	2	3	2	2	2	1	3	1	2	1	1	0	1	0	0	0	0	0	0	0	0	0	0	2	0	2	1	2	0	0	1	0	0	0
2	59	4	3	3	3	2	3	3	3	3	3	3	3	2	0	1	0	1	1	0	0	0	0	0	0	1	0	0	2	0	0	2	2	0	0	0	0	1	0
2	59	2	4	2	2	0	1	2	1	3	0	2	1	1	0	0	0	1	1	0	0	0	0	0	0	0	1	0	2	0	0	0	0	2	0	1	2	2	0
2	59	4	4	2	3	1	2	1	2	0	3	2	0	1	0	0	0	1	1	0	0	0	0	0	0	0	0	0	2	1	0	0	2	2	0	1	1	1	0
1	59	5	4	0	2	1	0	1	0	1	0	0	0	1	1	0	0	0	1	0	0	0	0	0	0	0	0	0	2	1	0	2	2	1	2	0	2	0	1
1	59	1	1	1	2	3	3	3	2	3	2	3	1	1	1	1	0	0	0	0	0	0	0	0	0	0	0	0	2	1	0	0	2	2	2	0	0	1	1
1	59	3	5	3	3	3	3	3	3	3	3	2	3	1	1	0	0	0	0	0	0	0	0	0	0	0	0	0	1	0	0	0	2	0	0	0	2	1	1
1	59	2	2	0	2	0	0	1	0	1	0	0	0	0	1	0	1	1	0	1	0	0	0	0	0	0	1	0	2	1	0	0	2	1	1	0	1	2	1
1	59	5	4	1	3	0	0	1	0	1	0	0	0	0	0	0	1	0	0	0	0	0	0	0	1	0	0	0	2	1	0	0	2	1	2	0	2	2	1
1	59	5	5	2	1	0	1	1	0	2	0	0	3	0	0	0	0	0	0	0	0	0	0	0	0	0	0	0	0	2	2	2	2	2	2	2	2	2	0
1	59	4	4	2	3	1	2	3	2	3	3	2	2	3	1	0	0	0	0	0	0	0	0	0	0	0	0	0	1	1	2	2	0	2	2	1	2	1	0
1	59	3	5	3	0	0	0	1	0	2	0	0	0	2	1	0	0	0	0	0	0	0	0	0	0	0	0	0	1	1	0	0	2	2	2	0	2	0	0
1	59	2	3	3	2	1	3	2	3	3	0	3	2	2	1	0	0	0	0	0	0	0	0	0	0	0	0	0	1	2	1	2	2	0	1	2	2	1	0
1	59	3	3	1	1	0	0	1	0	0	0	0	0	1	0	0	0	0	0	0	0	0	0	0	0	0	0	1	1	2	1	2	2	2	1	0	2	2	0
1	59	3	5	3	2	2	3	1	2	3	0	0	2	2	0	0	0	0	0	0	0	0	0	0	0	0	0	0	0	2	2	2	2	2	2	1	2	2	0
1	59	2	5	1	1	0	0	1	0	2	0	0	0	1	1	1	0	1	0	0	0	0	0	0	0	0	0	0	2	1	0	2	2	2	1	1	0	0	0
1	59	3	5	2	3	3	3	3	3	2	2	2	3	1	1	0	0	1	1	0	0	0	0	0	0	0	0	0	2	2	0	2	2	2	1	1	2	2	0
1	59	2	2	3	1	2	2	3	1	2	1	2	1	0	0	0	0	0	0	0	0	0	0	0	0	0	0	0	0	2	1	2	2	0	2	2	2	2	0
1	59	3	3	3	3	1	1	2	1	3	3	2	2	2	1	0	0	1	0	0	0	0	0	0	0	0	0	0	2	0	1	2	0	2	0	0	1	0	0
1	59	4	4	0	3	0	0	1	1	1	0	0	0	1	1	0	0	0	0	0	0	0	0	0	0	0	0	0	1	1	0	2	0	2	1	0	2	0	0
1	59	2	4	1	1	2	2	3	2	0	0	1	2	2	1	1	0	0	1	0	0	0	0	0	0	0	0	0	2	0	2	0	2	0	0	0	0	0	0
1	59	4	4	3	2	0	3	2	3	1	0	3	2	1	1	0	0	1	1	0	0	0	0	0	0	0	0	0	2	1	2	2	2	1	0	2	1	0	0
1	59	4	5	0	1	0	1	1	2	1	1	2	1	2	1	0	0	1	0	0	0	0	1	0	0	0	0	0	2	0	0	0	2	0	0	2	1	2	0
1	59	4	2	2	1	1	1	2	1	1	3	3	0	1	1	1	0	1	0	0	0	0	0	0	0	0	0	0	2	0	2	0	2	1	0	2	0	0	0
